# Supplementary material for: Releasing N-glycan from Peptide N-terminus by N-terminal Succinylation Assisted Enzymatic Deglycosylation
Source: Sci Rep. 2015 Apr 22;5:9770. doi: 10.1038/srep09770 (PMC4405948; doi:10.1038/srep09770)
Supplement: Supplementary Information — Dataset 1 [file srep09770-s2.xls]

## Sheet: Cover
Releasing N-glycan from Peptide N-terminus by N-terminal Succinylation Assisted Enzymatic Deglycosylation Yejing Weng1,2, Zhigang Sui1, Hao Jiang1,2,Yichu Shan1, Lingfan Chen1,2, Shen Zhang1,2, Lihua Zhang*1 and Yukui Zhang1 1Key Lab of Separation Sciences for Analytical Chemistry, National Chromatographic R. & A. Center, Dalian Institute of Chemical Physics, Chinese Academy of Sciences, Dalian 1…
List of the identified N-glycopeptides in Route A

## Sheet: Table S1
NO.	IPI	Protein Name	Identified Glycopeptides (* stands for the shared glycopeptides)	Glycosites
1	IPI00235003	Uncharacterized protein
			LCDEGHGLEVEINCTR	13
2	IPI00217934	148 kDa protein
			TGNGSAVQTTGR	3
3	IPI00010737	Thrombomodulin
			GFQWVTGDNNTSYSR	9,10
4	IPI00168878	Torsin-1A-interacting protein 2
			HLNASNPTEPATIIFTAAR	3
5	IPI00944977	cDNA, FLJ79012, highly similar to CD166 antigen
			IIISPEENVTLTCTAENQLER*	8
			NATVVWMKDNIR*	1
			KLGDCISEDSYPDGNITWYR*	15
			EGDNITLK*	4
			NATVVWMK*	1
			TVNSLNVSANENR	6
			NAIKEGDNITLK*	8
			LGDCISEDSYPDGNITWYR*	14
6	IPI00025155	Isoform 1 of Follistatin-related protein 3
			AECCASGNIDTAWSNLTHPGNK	15
			AAPCPVPSSPGQELCGNNNVTYISSCHMR	19
7	IPI00016112	Isoform 1 of Peroxidasin homolog
			ILCDNADNITR	8
			VNNCSDMCFHQK	3
			VYCNLSAAHTFEDLK	4
			VYCNLSAAHTFEDLKNEIKNPEIR	4
			RVNNCSDMCFHQK	4
			QGEHLSNSTSAFSTR	7
8	IPI00010676	Isoform 1 of Urokinase plasminogen activator surface receptor
			GPMNQCLVATGTHEPKNQSYMVR	17
			GNSTHGCSSEETFLIDCR	2
9	IPI00005683	ER degradation-enhancing alpha-mannosidase-like 1
			VINSSSNCNRVPDER	3
10	IPI00002070	Leucine-rich repeat-containing protein 8A
			GWAAPGPEPTYPNSTILPTPDTGPTGIK	13
			WVTKDSCNDSFR	8
11	IPI00031005	Protein kinase-like protein SgK196
			NCSPWLSCEELR	1
12	IPI00064193	Isoform 1 of Protein disulfide-isomerase TMX3
			LVALAVIDEKNTSVEHTR	11
13	IPI00024083	Isoform 1 of N-acylethanolamine-hydrolyzing acid amidase
			FNVSLDSVPELR	2
14	IPI00024272	Integral membrane protein DGCR2/IDD
			LNGSLATFSTDQELR	2
15	IPI00029533	Integrin beta-8
			NYAIIKPIGFNETAK	11
16	IPI00019146	Isoform 1 of Coxsackievirus and adenovirus receptor
			SGDASINVTNLQLSDIGTYQCK	7
17	IPI00013302	Isoform 2 of Disintegrin and metalloproteinase domain-containing protein 15
			TCIMEASTDFLPGLNFSNCSR	18
18	IPI00018274	Isoform 1 of Epidermal growth factor receptor
			CDPSCPNGSCWGAGEENCQK	7
			NCTSISGDLHILPVAFR	1
			DSLSINATNIK	6
			EFVENSECIQCHPECLPQAMNITCTGR	21
			DIVSSDFLSNMSMDFQNHLGSCQK	10
			GNMYYENSYALAVLSNYDANKTGLK	20
			TCPAGVMGENNTLVWK	10
19	IPI00032825	Transmembrane emp24 domain-containing protein 7
			QYDSFTFTASKNGTYK	12
			KQYDSFTFTASKNGTYK	13
20	IPI00003128	Isoform IIb of Prolyl 4-hydroxylase subunit alpha-2
			RLNTDWPALEDLVLQDSAAGFIANLSVQR	24
			TLTNQTEAELATPEGIYERPVDYLPERDVYESLCR	4
			TLTNQTEAELATPEGIYERPVDYLPER	4
21	IPI00152377	Dolichyl-diphosphooligosaccharide--protein glycosyltransferase subunit STT3B
			TTLVDNNTWNNSHIALVGK	10
			AMSSNETAAYK	5
22	IPI00296099	Thrombospondin-1
			KVSCPIMPCSNATVPDGECCPR	11
			VSCPIMPCSNATVPDGECCPR	10
			VVNSTTGPGEHLR	3
			NKGCSSSTSVLLTLDNNVVNGSSPAIR	20
23	IPI00032292	Metalloproteinase inhibitor 1
			FVGTPEVNQTTLYQR	8
			AKFVGTPEVNQTTLYQR	10
			SHNRSEEFLIAGK	3
24	IPI00301812	Isoform 1 of SPARC-related modular calcium-binding protein 1
			DSKLNNTNIR	5
			HLVIKDSKLNNTNIR	10
			LNNTNIR	2
25	IPI00103175	Isoform 1 of Soluble calcium-activated nucleotidase 1
			LGQAPANWYNDTYPLSPPQR	10
26	IPI00015872	Tetraspanin-8
			SDRIVNETLYENTK	6
			IVNETLYENTK	3
27	IPI00002406	Basal cell adhesion molecule
			TQNFTLLVQGSPELK	3
			VLSLPLNSSAVVNCSVHGLPTPALR	7,13
28	IPI00107357	Isoform 2 of Cleft lip and palate transmembrane protein 1
			DYYPINESLASLPLR	6
29	IPI00297492	Dolichyl-diphosphooligosaccharide--protein glycosyltransferase subunit STT3A
			TILVDNNTWNNTHISR	10
30	IPI00289561	Cytokine receptor-like factor 1
			VVDDVSNQTSCR	7
			VLNASTLALALANLNGSR	3,15
31	IPI00922186	Uncharacterized protein
			ANYNLPIMVTDSGKPPMTNITDLR*	19
			INNTHALVSLLQNLNK*	2
			ISKINNTHALVSLLQNLNK*	5
			YSVYKDPAGWLNINPINGTVDTTAVLDR	17
32	IPI00016890	immunoglobulin superfamily member 3 isoform 1
			NYNNTWTR	3
			LSQAQGNLSVLETR	7
			TLTLVENKPIQLNCSVK	13
			KNYNNTWTR	4
			RAEDTAGQTALTVMRPDASLQVDTVVPNATVSEK	28
			VQGNSTLLHITDLQAR	4
			LTVLQASPQDTGNYSCHVEEWLPSPQKEWYR	13
33	IPI00009333	Transmembrane protein 9
			NISGHIYNQNVSQK	1,10
34	IPI00009410	ER degradation-enhancing alpha-mannosidase-like 3
			LLPAFNTTSGLPYPR	6
35	IPI00018607	Isoform 2 of TM2 domain-containing protein 3
			QRYPANCTVR	6
			FCWQLPETDYECTNSTSCMTVSCPR	14
			NFIINMTCR	5
			LPADCIDCTTNFSCTYGKPVTFDCAVKPSVTCVDQDFK	11
36	IPI00008894	Carboxypeptidase A4
			SRNPGSSCIGADPNRNWNASFAGK	18
37	IPI00005107	Niemann-Pick C1 protein
			GQNMVCGGMGCNNDSLVQQIFNAAQLDNYTR	13,28
			VDNITDQFCNASVVDPACVR	3,10
			LIASNVTETMGINGSAYR	5,13
			NYKNPNLTISFTAER	6
			QSQFLNVTATEDYVDPVTNQTK	6,19
38	IPI00012429	Uncharacterised protein family UPF0118 protein
			ILGDKVNNTAVIEK	7
39	IPI00470924	Isoform 2 of Transmembrane and TPR repeat-containing protein 3
			ANESRLEEADQLYR	2
40	IPI00477905	Isoform 1 of Alpha-1,3-mannosyl-glycoprotein 4-beta-N-acetylglucosaminyltransferase B
			SGNIEHPEDKLFNTSVEVLPFDNPQSDKEALQEGR	13
41	IPI00642244	Isoform 4 of Uncharacterized protein KIAA0090
			FINYNQTVSR	5
42	IPI00004962	Golgi integral membrane protein 4
			KPDPAEQQNVTQVAHSPQGYNTAR	9
43	IPI00303401	Transmembrane protein 206
			INYTDPFSNQTVK	2,9
			HHYEVIPPLTSPGQPGDMNCTTQR	19
44	IPI00218413	Biotinidase
			DVQIIVFPEDGIHGFNFTR	16
			FNDTEVLQR	2
			NPVGLIGAENATGETDPSHSK	10
45	IPI00290945	serum paraoxonase/arylesterase 2 isoform 1
			IQNILSEKPTVTTVYANNGSVLQGSSVASVYDGK	18
			HTNMNLTQLK*	5
46	IPI00307592	Isoform 2 of ATP-binding cassette sub-family A member 2
			VSQQLGLDAPNGSDSSPQAPPPR	11
			SPANGSLGPTLNLSSGESR	4,12
			GNMSSLGFTSK	2
			RGNMSSLGFTSK	3
			IRQNSSFTEK	4
			FLTQNLSLPNSTAQALLAAR	5,10
47	IPI00440932	Isoform 1 of Disintegrin and metalloproteinase domain-containing protein 9
			NFSSCSAEDFEKLTLNK	1
			NFSSCSAEDFEK	1
			GLLHLENASYGIEPLQNSSHFEHIIYR	7,17
48	IPI00001754	Junctional adhesion molecule A
			AFSNSSYVLNPTTGELVFDPLSASDTGEYSCEAR	4
49	IPI00019472	Neutral amino acid transporter B(0)
			SYSTTYEERNITGTR	10
50	IPI00027493	Isoform 2 of 4F2 cell-surface antigen heavy chain
			DIENLKDASSFLAEWQNITK	17
			SLVTQYLNATGNR	8
			LLIAGTNSSDLQQILSLLESNKDLLLTSSYLSDSGSTGEHTK	7
			GFSEDRLLIAGTNSSDLQQILSLLESNKDLLLTSSYLSDSGSTGEHTK	13
			DIENLKDASSFLAEWQNITKGFSEDR	17
			DASSFLAEWQNITKGFSEDR	11
			GFSEDRLLIAGTNSSDLQQILSLLESNK	13
			DASSFLAEWQNITK	11
			LLIAGTNSSDLQQILSLLESNK	7
51	IPI00015756	Isoform 1 of Receptor-type tyrosine-protein phosphatase kappa
			VNKGPLANPIWNVTGFTGR	12
			APQHVVNHLPPYTNVSLK	14
			IAVDWESLGYNITR	11
			RIAVDWESLGYNITR	12
52	IPI00334532	Isoform 2 of Neural cell adhesion molecule L1
			GPWQEQIVSDPFLVVSNTSTFVPYEIK	17
			GYNVTYWR	3
			LLFPTNSSSHLVALQGQPLVLECIAEGFPTPTIK	6
			GSGPASEFTFSTPEGVPGHPEALHLECQSNTSLLLR	30
			THNLTDLSPHLR	3
			VQAVNSQGKGPEPQVTIGYSGEDYPQAIPELEGIEILNSSAVLVK	38
			YGPGEPSPVSETVVTPEAAPEKNPVDVKGEGNETTNMVITWKPLR	32
			GEGNETTNMVITWKPLR	4
			FFPYANGTLGIR	6
			WYSLGKVPGNQTSTTLK	10
			VQWRPQGTRGPWQEQIVSDPFLVVSNTSTFVPYEIK	26
			LVIHSLDYSDQGNYSCVASTELDVVESR	13
			VPGNQTSTTLK	4
			VTMGQNGNLYFANVLTSDNHSDYICHAHFPGTR	19
53	IPI00176427	Cell adhesion molecule 4
			QTLFFNGTR	6
54	IPI00016334	Isoform 1 of Cell surface glycoprotein MUC18
			CGLSQSQGNLSHVDWFSVHK	9
55	IPI00027230	Endoplasmin
			GVVDSDDLPLNVSR	11
			EGSRTDDEVVQREEEAIQLDGLNASQIR	23
			TDDEVVQREEEAIQLDGLNASQIR	19
			HNNDTQHIWESDSNEFSVIADPR	3
			ELISNASDALDKIR*	5
56	IPI00552748	Uncharacterized protein
			QPVSPVIHPPVSYNDTAPR	14
			QLLQKQPVSPVIHPPVSYNDTAPR	19
57	IPI00044369	Isoform 1 of Plexin domain-containing protein 2
			VNLSFDFPFYGHFLR	2
			ITNISAVEMTPLPTCLQFNR	3
58	IPI00030887	Tyrosine-protein kinase receptor TYRO3
			ANLTGWDPQKDLIVR	2
			LSSSNASVAWMPGADGR	5
59	IPI00642204	Thioredoxin domain-containing protein 16
			QNVTEFPIIK	2
60	IPI00220350	Isoform Beta-3B of Integrin beta-3
			DTGKDAVNCTYKNEDDCVVR	8
61	IPI00003802	Alpha-mannosidase 2
			FIVESLTPSSLSLMHSPPGTQNISEINLSPMEISTFR	22
			LLAENNEIISNIRDSVINLSESVEDGPK	18
62	IPI00298237	cDNA FLJ56402, highly similar to Tripeptidyl-peptidase 1
			FLSSSPHLPPSSYFNASGR	15
63	IPI00007207	Isoform 1 of Lysosomal acid lipase/cholesteryl ester hydrolase
			NYFHYNQSYPPTYNVK	6
			NLNMSR	3
64	IPI00165949	Isoform 2 of Endoplasmic reticulum aminopeptidase 1
			CFDAMEVDALNSSHPVSTPVENPAQIR	11
65	IPI00221240	Isoform 2 of Leucyl-cystinyl aminopeptidase
			SALLEFACTHNLGNCSTTAMK	14
			EETLLYDSNTSSMADRK	9
			EETLLYDSNTSSMADR	9
			DSLNSSHPISSSVQSSEQIEEMFDSLSYFK	4
			KDSLNSSHPISSSVQSSEQIEEMFDSLSYFK	5
			LFDDWMASNGTQSLPTDVMTTVFK	9
			SGVINLTEEVLWVK	5
			KNQSIGLIQPFATNGK	2
66	IPI00783987	Complement C3 (Fragment)
			TVLTPATNHMGNVTFTIPANR	12
67	IPI00031713	CD70 antigen
			GDTLCTNLTGTLLPSR	7
68	IPI00397949	Isoform 2 of G-protein coupled receptor 56
			VANLTEPVVLTFQHQLQPK	3
69	IPI00003384	Isoform 1 of Cadherin EGF LAG seven-pass G-type receptor 1
			DIGNYSCAAQGTQTGSKK	4
			LSRNETQVDGAR	4
			NVDMAGFIANNGTR	11
70	IPI00472035	Isoform 2 of HLA class I histocompatibility antigen, Cw-16 alpha chain
			GYYNQSEAGSHTLQWMYGCDLGPDGR	4
71	IPI00219425	Isoform Beta of Poliovirus receptor
			VEDEGNYTCLFVTFPQGSR	6
72	IPI00293655	ATP-dependent RNA helicase DDX1
			LNLSQVR	2
73	IPI00014236	Isoform 1 of Zinc transporter ZIP14
			NLSTCFSSGDLFTAHNFSEQSR	1,16
			GNVTQHVQGHR	2
74	IPI00031030	Isoform 1 of Amyloid-like protein 2
			RNQSLSLLYK	2
75	IPI00045906	Isoform 2 of Seipin
			TDCDSSTTSLCSFPVANVSLTK	17
76	IPI00183280	Isoform 3 of EGF-like module-containing mucin-like hormone receptor-like 2
			WCPQDSSCVNATACR	10
			TFKNESENTCQDVDECQQNPR*	4
77	IPI00000425	V-type proton ATPase 116 kDa subunit a isoform 2
			MVLWNDSVVR	5
			KMVLWNDSVVR	6
78	IPI00219456	Isoform 1 of Transmembrane prolyl 4-hydroxylase
			LVANESVPFETSCR	4
79	IPI00026050	ceroid-lipofuscinosis neuronal protein 5
			IFLYSGEPTYLGNETSVFGPTGNK	13
			NIETNYTR	5
			WVKQDNETGIYYETWNVK	6
			IFLYSGEPTYLGNETSVFGPTGNKTLGLAIKR	13,23
80	IPI00005270	KDEL motif-containing protein 1
			SNLSDLLEK	2
			NSTAVWR	1
81	IPI00003813	Isoform 1 of Cell adhesion molecule 1
			FQLLNFSSSELK	5
			DVTVIEGEVATISCQVNKSDDSVIQLLNPNR	17
			VSLTNVSISDEGR	5
			VDDEMPQHAVLSGPNLFINNLNKTDNGTYR	22,26
82	IPI00182126	Peptidyl-prolyl cis-trans isomerase FKBP9
			YHYNASLLDGTLLDSTWNLGK	4
			YHYNGTLLDGTLFDSSYSR	4
			YHYNGTFLDGTLFDSSHNR	4
83	IPI00455473	Isoform 1 of Melanoma inhibitory activity protein 3
			KIQQESLGSAPLMGDDHPNASR	19
84	IPI00217481	Isoform 1 of G-protein coupled receptor 126
			ILSNLSCNVK	4
85	IPI00297235	cell cycle progression protein 1 isoform 2
			ETFDAMKNSTK	8
86	IPI00021267	Ephrin type-A receptor 2
			TASVSINQTEPPKVR	7
			TASVSINQTEPPK	7
87	IPI00217882	Sortilin
			SLDRHLYTTTGGETDFTNVTSLR	18
			NFKDITDLINNTFIR	10
			HLYTTTGGETDFTNVTSLR	14
			DITDLINNTFIR	7
88	IPI00414231	Isoform 1 of Low-density lipoprotein receptor-related protein 10
			GFNATYHVR	3
			TSPANCTWLILGSK	5
89	IPI00329141	Chondroitin sulfate synthase 1
			SLNSSEPLFLGQTGLGTTEEMGK	3
90	IPI00414717	Isoform 2 of Golgi apparatus protein 1
			LNLTTDPK	2
			LNLTTDPKFESVAR	2
			GNITEYQCHQYITK	2
91	IPI00465259	Isoform 1 of Solute carrier family 15 member 4
			LLNCTAPGPDAAAR	3
92	IPI00029723	Follistatin-related protein 1
			GSNYSEILDKYFK	3
93	IPI00025869	Alpha-galactosidase A
			SIVYSCEWPLYMWPFQKPNYTEIR	19
94	IPI00418277	Chondroitin sulfate synthase 3
			SLNSSKPLYLGQTGLGNIEELGK	3
95	IPI00293460	ATP-binding cassette sub-family A member 1
			EAFNETNQAIR	4
96	IPI00290039	Isoform 1 of CUB domain-containing protein 1
			ASVSFLNFNLSNCER	9
			QNISVTLR	2
			LQQHTHEKPCNTSFSYLVASAIPSQDLYFGSFCPGGSIK	11
			LQFQVLVQHPQNESNK	12
			GLPSLTSVSWNISVPR	11
			IGTFCSNGTVSR	7
			TCSSNLTLTSGSK	5
97	IPI00218784	sphingomyelin phosphodiesterase isoform 2 precursor
			KFLGPVPVYPAVGNHESTPVNSFPPPFIEGNHSSR	31
98	IPI00030634	Isoform 1 of Gamma-glutamyltransferase 7
			RNESHLIDFR	2
99	IPI00305698	Vitamin K-dependent gamma-carboxylase
			EKVENGSETGPLPPELQPLLEGEVK	5
100	IPI00552338	Putative gamma-glutamyltransferase light chain 3
			LHNKLLPNVTTVER	8
101	IPI00456649	Uncharacterized family 31 glucosidase KIAA1161
			VNDSVPFHLGWNSTER	2,12
			VGYQSQNISCFFR	7
102	IPI00295461	Isoform 1 of Seprase
			DILNGTFSYK	4
			SVNASNYGLSPDR	3
103	IPI00024129	Peptidyl-prolyl cis-trans isomerase C
			VIDGMTVVHSIELQATDGHDRPLTNCSIINSGK	25
104	IPI00221384	Isoform 2 of Collagen alpha-1(XII) chain
			EAGNITTDGYEILGK	4
			NLQVYNATSNSLTVK	6
			MLEAYNLTEK	6
105	IPI00030847	Transmembrane 9 superfamily member 3
			IVDVNLTSEGKVK	5
			IVDVNLTSEGK	5
106	IPI00000070	Low-density lipoprotein receptor
			LTGSDVNLLAENLLSPEDMVLFHNLTQPR	24
107	IPI00295940	cDNA FLJ55508, highly similar to Sad1/unc-84-like protein 2
			ALSPNSTISSAPK	5
			ALSPNSTISSAPKDFAIFGFDEDLQQEGTLLGK	5
108	IPI00375294	Laminin subunit alpha-1
			DVAGLSQELLNTSASLSR	11
109	IPI00004084	Isoform 2 of Cyclic AMP-dependent transcription factor ATF-6 beta
			MSLVMPAMAPNETLSGR	11
110	IPI00009803	Similar to Integrin alpha-4 subunit
			QPGENGSIVTCGHR	5
111	IPI00018879	Alpha-L-iduronidase
			FQVNNTRPPHVQLLR	4
112	IPI00023673	Galectin-3-binding protein
			DAGVVCTNETR	8
			GLNLTEDTYKPR	3
			YKGLNLTEDTYKPR	5
			ALGFENATQALGR	6
			TVIRPFYLTNSSGVD	10
			AAIPSALDTNSSK	10
113	IPI00001793	Beta-1,3-N-acetylglucosaminyltransferase radical fringe
			VINTNCSAVR	5
114	IPI00455316	extracellular matrix protein FRAS1 isoform 1 precursor
			VIINDTEDEPTLEFDKK	4
			YTSYNVSEK	5
115	IPI00010445	Glycosyltransferase 8 domain-containing protein 2
			DLGISPSTCSFNPGVIVANMTEWK	19
116	IPI00169285	Putative phospholipase B-like 2
			HPDAVAWANLTNAIR	9
			SDLNPANGSYPFQALR	7
			NQSLVQDMDSMVR	1
			RNQSLVQDMDSMVR	2
117	IPI00472456	HLA class I histocompatibility antigen, B-49 alpha chain
			YYNQSEAGSHTWQRMYGCDLGPDGR	3
118	IPI00910397	cDNA FLJ52535, highly similar to Homo sapiens lysosomal-associated membrane protein 2 (LAMP2), transcript variant LAMP2B, mRNA
			LNSSTIK*	2
			YETTNKTYK*	5
			IASVININPNTTHSTGSCR	10
			VQPFNVTQGK*	5
			WQMNFTVR*	4
119	IPI00289831	Isoform 1 of Receptor-type tyrosine-protein phosphatase S
			KVEAEALNATAIR	8
120	IPI00402501	Uncharacterized protein
			YPNCTGGAAGYIDR*	3
121	IPI00299404	Laminin subunit beta-3
			QMACTPISCPGELCPQDNGTACGSR	18
			LRNATASLWSGPGLEDR	3
122	IPI00000075	Transforming growth factor beta-1
			LASPPSQGEVPPGPLPEAVLALYNSTR	24
123	IPI00296922	Laminin subunit beta-2
			RANTSALAVPSPVSNSASAR	3
			ANTSALAVPSPVSNSASAR	2
			AQAALDKANASR	9
124	IPI00015135	Exostosin-like 3
			KSDTQNLLYNVSTGR	10
125	IPI00027847	Lipoprotein lipase
			TPEDTAEDTCHLIPGVAESVATCHFNHSSK	26
126	IPI00374563	Agrin
			GPTFAPLPPVAPLHCAQTPYGCCQDNITAAR	26
			CVEESGSAHCVCPMLTCPEANATK	21
127	IPI00013178	Isoform 2 of Protein Wnt-5a
			NESTGSLGTQGR	1
			WNCSTVDNTSVFGR	2
			FNSPTTQDLVYIDPSPDYCVRNESTGSLGTQGR	22
			LCNKTSEGMDGCELMCCGR	3
128	IPI00020407	Alpha-1,6-mannosylglycoprotein 6-beta-N-acetylglucosaminyltransferase A
			RQNQSLVYGK	3
129	IPI00023480	Lymphocyte antigen 6K
			YCNLEGPPINSSVFK	10
130	IPI00022048	Prostaglandin F2 receptor negative regulator
			ELDLTCNITTDR	7
			LENWTDASR	3
			VAEAVSSPAGVGVTWLEPDYQVYLNASKVPGFADDPTELACR	25
			YSVLIMAEKPVGDLSSPNETK	18
			AAVPKNVSVAEGK	6
131	IPI00151358	Isoform 1 of Cleft lip and palate transmembrane protein 1-like protein
			TVNVSVPK	3
			TVNVSVPKK	3
132	IPI00000013	Cathepsin L2
			YRPENSVANDTGFTVVAPGKEK	9
133	IPI00107380	MHC class I polypeptide-related sequence A
			TVPPMVNVTR	7
			SEASEGNITVTCR	7
			AKPQGQWAEDVLGNKTWDRETR	14
			RTVPPMVNVTR	8
134	IPI00009054	Isoform BMP1-3 of Bone morphogenetic protein 1
			LNGSITSPGWPK	2
			IILNFTSLDLYR	4
135	IPI00337584	Isoform 1 of Scavenger receptor class A member 3
			ALNNCSFCHEAGQLGPEIR	4
			AAVHQINFTVGQTSEWIHGIQR	7
			IVTDWQNYTR	7
136	IPI00012877	Isoform 1 of Interferon alpha/beta receptor 1
			LSGCQNITSTK	6
137	IPI00010808	Interferon gamma receptor 1
			MNGSEIQYK	2
138	IPI00021421	Isoform 1 of Lysosomal thioesterase PPT2
			HLLEYINETHPGTVVTVLDLFDGR	7
139	IPI00154588	Signal peptide peptidase-like 2A
			DMNQTLGDNITVK	3,9
140	IPI00008901	Epithelial membrane protein 3
			ESLNLWYDCTWNNDTK	13
141	IPI00930747	Uncharacterized protein
			RADLNGSNMETVIGR	5
142	IPI00031121	Carboxypeptidase E precursor
			DLQGNPIANATISVEGIDHDVTSAK	9
143	IPI00395769	Isoform Heart of ATP synthase subunit gamma, mitochondrial
			NASEMIDKLTLTFNR	1
144	IPI00044600	VPS10 domain-containing receptor SorCS2
			YVTCAIHNCSEK	8
145	IPI00012887	Cathepsin L1
			YSVANDTGFVDIPKQEK	5
			YSVANDTGFVDIPK	5
146	IPI00008494	Intercellular adhesion molecule 1
			LNPTVTYGNDSFSAK	9
			ANLTVVLLR	2
			RDHHGANFSCR	7
147	IPI00003648	Isoform Delta of Poliovirus receptor-related protein 1
			NPNGTVTVISR	3
148	IPI00217652	Isoform 1 of Glucoside xylosyltransferase 1
			TGVNSGVMLMNMTR	11
			KFNSTQIAAMAPEHEEPR	3
149	IPI00027728	High affinity cationic amino acid transporter 1
			NWQLTEEDFGNTSGR	11
			LCLNNDTK	5
150	IPI00029741	Integrin beta-5
			IYGPFCECDNFSCAR	10
			CHAGYIGDNCNCSTDISTCR	11
			CNGSGTYVCGLCECSPGYLGTR	2
			DCVECLLLHSGKPDNQTCHSLCR	15
			SNLTVLR	2
151	IPI00470896	Isoform 2 of Zinc finger FYVE domain-containing protein 26
			LNSSLER	2
152	IPI00168565	Isoform 1 of Metal transporter CNNM3
			LFGPGFANSSWSWVAPEGAGCREEAASPAGEWR	8
153	IPI00018276	Isoform 3 of Seizure 6-like protein 2
			IVSPEPGGAVGPNLTCR	13
			LLANSSMLGEGQVLR	4
154	IPI00001245	Isoform 1 of Contactin-associated protein-like 3
			TNETHTSWGGSLPDAQK	2
155	IPI00744964	HLA class I histocompatibility antigen, Cw-6 alpha chain
			GYYNQSEDGSHTLQWMYGCDLGPDGR	4
156	IPI00043883	Isoform 1 of Proton-coupled folate transporter
			FSADLGYNGTR	8
157	IPI00010338	Tissue factor
			RNNTFLSLR	2
			NNTFLSLR	1
158	IPI00022674	Isoform 1 of Oncostatin-M-specific receptor subunit beta
			WSEWSGQNFTTLEAAPSEAPDVWR	8
			NVGPNTTSTVISTDAFRPGVR	5
			ILFYNVVVENLDKPSSSELHSIPAPANSTK	27
			NIQNNVSCYLEGK	5
159	IPI00008167	Sodium/potassium-transporting ATPase subunit beta-3
			FLKPYTLEEQKNLTVCPDGALFEQK	12
160	IPI00384280	Prenylcysteine oxidase 1
			GELNTSIFSSRPIDK	4
161	IPI00021058	Uncharacterized protein
			DNITAHNISWR	2
			KDNITAHNISWR	3
			NLTVSECK	1
162	IPI00166790	TMEM181 protein (Fragment)
			VIQTSAANFSLNNSK	8
163	IPI00024572	Isoform Junctin-1 of Aspartyl/asparaginyl beta-hydroxylase
			YNLSEVLQGK	2
164	IPI00026270	Carboxypeptidase M
			ELLLHLIDYLVTSDGKDPEITNLINSTR	25
			TVAQNYSSVTHLHSIGK	5
			VIIPEKSQNFSALK	9
			VIIPEKSQNFSALKK	9
			NFPDAFEYNNVSRQPETVAVMK	10
			NFPDAFEYNNVSR	10
165	IPI00297124	Isoform 1 of Interleukin-6 receptor subunit beta
			LTVNLTNDR	4
166	IPI00298702	Isoform 1 of Zinc transporter ZIP6
			YGENNSLSVEGFR	4
			NTNENPQECFNASK	11
			YGENNSLSVEGFRK	4
			LLTSHGMGIQVPLNATEFNYLCPAIINQIDAR	14
167	IPI00414984	epsilon-sarcoglycan isoform 1
			LNAINITSALDR	5
168	IPI00384938	Putative uncharacterized protein DKFZp686N02209
			EEQYNSTYR	5
169	IPI00290826	Membrane protein FAM174A
			GSEGGNGSNPVAGLETDDHGGK	6
170	IPI00748502	Cartilage-associated protein
			NCSAAPQPEPAAGLASYPELR	1
			DSEAFCHRNCSAAPQPEPAAGLASYPELR	9
171	IPI00514153	Isoform 2 of Transmembrane and TPR repeat-containing protein 4
			NLADKGNQTAAIR	7
172	IPI00328488	Isoform 1 of Epididymis-specific alpha-mannosidase
			YSSNHTEHSQNLR	4
			VTDEAGHPVPSQIQNSTETPSAYDLLILTTIPGLSYR	15
173	IPI00739149	Isoform 1 of Heparan-alpha-glucosaminide N-acetyltransferase
			FGEFGNYSLLVK	6
			YPNCTGGAAGYIDR*	3
174	IPI00027232	Insulin-like growth factor 1 receptor
			SRNTTAADTYNITDPEELETEYPFFESR	3,11
			DVMQVANTTMSSR	7
			ACTENNECCHPECLGSCSAPDNDTACVACR	22
			IQATSLSGNGSWTDPVFFYVQAK	9
			LNPGNYTAR	5
175	IPI00011229	Cathepsin D
			YYKGSLSYLNVTRK	10
			GSLSYLNVTR	7
			GSLSYLNVTRK	7
			YYKGSLSYLNVTR	10
176	IPI00387168	Isoform 1 of Proprotein convertase subtilisin/kexin type 9
			CCLLPQANCSVHTAPPAEASMGTR	8
177	IPI00386199	Isoform 1 of Membralin
			VFKPPSSTEALNDSQEFPFPETPTK	12
178	IPI00759659	Isoform 2 of Golgi membrane protein 1
			LQQDVLQFQKNQTNLERK	11
			LQQDVLQFQKNQTNLER	11
			AVLVNNITTGER	6
179	IPI00300384	Isoform 1 of Receptor tyrosine-protein kinase erbB-2
			GHCWGPGPTQCVNCSQFLR	13
			GTQLFEDNYALAVLDNGDPLNNTTPVTGASPGGLR	21
180	IPI00106689	Isoform 2 of Transmembrane protein 87A
			ENGTNLTFIGDK	2,5
			QEAKENGTNLTFIGDK	9
			LFQNCSELFK	4
181	IPI00028635	Dolichyl-diphosphooligosaccharide--protein glycosyltransferase subunit 2
			SNLDPSNVDSLFYAAQASQALSGCEISISNETK	30
182	IPI00412492	Isoform 1 of Plexin-D1
			ANFTIYDCSR	2
			VLNSTLITCPSPGALSNASAPVDFFINGR	17
			INLNESMQVVSR	4
183	IPI00021834	Isoform Alpha of Tissue factor pathway inhibitor
			YFYNNQTK	5
184	IPI00337612	Isoform 1 of Discoidin, CUB and LCCL domain-containing protein 1
			NYPGTYPNHTVCEK	8
185	IPI00165438	Uncharacterized protein
			RGPECSQNYTTPSGVIK	8
			IGYSNNGSDWK	6
186	IPI00435872	Isoform 1 of Solute carrier family 22 member 5
			VPDAANLSSAWR*	6
			VPDAANLSSAWRNHTVPLR	6,13
			LATIANFSALGLEPGR*	6
187	IPI00982370	CD44 molecule
			XRTEAADLCKAFNSTLPTMAQMEK	13
			AFNSTLPTMAQMEK*	3
188	IPI00297910	Tumor-associated calcium signal transducer 2
			HRPTAGAFNHSDLDAELR	9
			HRPTAGAFNHSDLDAELRR	9
189	IPI00021794	Lysosomal protective protein
			MDPPCTNTTAASTYLNNPYVR	7
			FYATNDTEVAQSNFEALQDFFR	5
190	IPI00299299	Heat shock 70 kDa protein 13
			NSTIEAANLAGLK	1
			QRNSTIEAANLAGLK	3
191	IPI00009950	Vesicular integral-membrane protein VIP36
			VFPYISVMVNNGSLSYDHSK	11
			VFPYISVMVNNGSLSYDHSKDGR	11
192	IPI00306604	Integrin alpha-5
			GNLTYGYVTILNGSDIR	2,12
			IYLRNESEFR	5
			TEKEPLSDPVGTCYLSTDNFTR	19
			ANTSQPGVLQGGAVYLCPWGASPTQCTPIEFDSK	2
			VTAPPEAEYSGLVRHPGNFSSLSCDYFAVNQSR	18,30
			NLNNSQSDVVSFR	3
			HPGNFSSLSCDYFAVNQSR	4,16
			NALNLTFHAQNVGEGGAYEAELR	4
			VTGLNCTTNHPINPK	5
193	IPI00656087	Isoform 1 of Tyrosine-protein phosphatase non-receptor type substrate 1
			AENQVNVTCQVR*	6
			GTANLSETIR	4
			IGNITPADAGTYYCVK	3
194	IPI00218803	Isoform B of Fibulin-1
			CATPHGDNASLEATFVKR	8
195	IPI00293074	Isoform 2 of Choline transporter-like protein 2
			NITDLVEGAK	1
			TCNPETFPSSNESR	11
			KNITDLVEGAK	2
196	IPI00025418	Isoform 1 of Collagen alpha-1(VII) chain
			LQILNASSDVLR	5
197	IPI00027745	Isoform Long of Beta-glucuronidase
			VVANGTGTQGQLK	4
			LLDAENKVVANGTGTQGQLK	11
198	IPI00604449	Isoform 1 of UPF0458 protein C7orf42
			HLTNDTTTPESTMTSGQAR	4
199	IPI00024811	Myelin protein zero-like protein 2
			VLEAVNGTDAR	6
200	IPI00019007	Toll-like receptor 3
			LTQVPDDLPTNITVLNLTHNQLR	11,16
201	IPI00184311	Ectonucleotide pyrophosphatase/phosphodiesterase family member 1
			MYNGSVPFEER	3
202	IPI00045839	Isoform 3 of Prolyl 3-hydroxylase 1
			VPLQSAHLYYNVTEK	11
			LGQEGKVPLQSAHLYYNVTEK	17
203	IPI00013698	N-acylsphingosine amidohydrolase (Acid ceramidase) 1, isoform CRA_c
			TVLENSTSYEEAKNLLTK	5
			MCLNRTSQENISFETMYDVLSTKPVLNK	4
			ILAPAYFILGGNQSGEGCVITR	12
			TVLENSTSYEEAK	5
204	IPI00016255	Phospholipase B-like 1
			IYNWSGYPLLVQK	3
205	IPI00032138	Isoform A of GDP-fucose protein O-fucosyltransferase 2
			HLNSTDDADRIPFQEDWMK	3
206	IPI00010906	CLN3 protein
			TSGNQSHVDPGPTPIPHNSSSR	4,18
207	IPI00019209	cDNA FLJ55486, highly similar to Semaphorin-3C
			NNTTFLECAPK	2
			ICPNDTGGLR	4
208	IPI00022284	Isoform 1 of Major prion protein
			QHTVTTTTKGENFTETDVK	12
209	IPI00294834	Isoform 1 of Aspartyl/asparaginyl beta-hydroxylase
			LVQLFPNDTSLK	7
			LVQLFPNDTSLKNDLGVGYLLIGDNDNAK	7
210	IPI01009466	Uncharacterized protein
			ANYNLPIMVTDSGKPPMTNITDLR*	19
			INNTHALVSLLQNLNK*	2
			ISKINNTHALVSLLQNLNK*	5
			QEDLSVGSVLLTVNATDPDSLQHQTIR	14
211	IPI00030255	Procollagen-lysine,2-oxoglutarate 5-dioxygenase 3
			YDTEHLHPDLWQIFDNPVDWKEQYIHENYSR	28
			SAEFFNYTVR	6
212	IPI00394753	Isoform 1 of Natural resistance-associated macrophage protein 2
			DNSTLAVDIYK	2
213	IPI00797136	Isoform 1 of Inhibitor of nuclear factor kappa-B kinase-interacting protein
			QDILNNSLTTLSQDITKVDQSTTSMAK	5
			ITEKQDILNNSLTTLSQDITK	9
			ISNLTIVQAEIK	3
			QDILNNSLTTLSQDITK	5
			ITEKQDILNNSLTTLSQDITKVDQSTTSMAK	9
214	IPI00299116	Podocalyxin-like isoform 2 precursor
			QLVLNLTGNTLCAGGASDEK	5
			QLVLNLTGNTLCAGGASDEKLISLICR	5
215	IPI00027422	Isoform Beta-4C of Integrin beta-4
			HNIIPIFAVTNYSYSYYEK	11
			CSFRDEDDDCTYSYTMEGDGAPGPNSTVLVHK	25
216	IPI00410488	Isoform 1 of CD276 antigen
			DQGSAYANRTALFPDLLAQGNASLR	8,21
			VVLGANGTYSCLVR	6
			TALFPDLLAQGNASLR	12
217	IPI00385495	Isoform 1 of Lipase maturation factor 2
			SANSTLAQALHWTR	3
218	IPI00419349	Isoform 1 of Proton-coupled amino acid transporter 4
			VVAGTPQSPFLNLNSTCLTSGLK	14
219	IPI00027310	Isoform 1 of Multiple epidermal growth factor-like domains protein 8
			ALLTNVSSVALGSR	5
220	IPI00394808	Embigin
			YVINGTYANETK	4,9
			YVINGTYANETKLK	4,9
221	IPI00030941	Tetraspanin-3
			TYNGTNPDAASR	3
			NQSVPLSCCR	1
			ETKNQSVPLSCCR	4
222	IPI00005517	Ephrin-A5
			YAVYWNSSNPR	6
223	IPI00186307	Uncharacterized protein
			HMLALAPNSTAR	8
			ELYNGTADITLR	4
224	IPI00021997	Protein CREG1
			VNETEMDIAK	2
			LNITNIWVLDYFGGPK	2
225	IPI00029605	N-acetylgalactosamine-6-sulfatase
			TGEANLTQIYLQEALDFIKR	5
226	IPI00789155	calumenin isoform c precurosr
			GHDLNEDGLVSWEEYKNATYGYVLDDPDPDDGFNYK	17
			NATYGYVLDDPDPDDGFNYK	1
227	IPI00013976	Laminin subunit beta-1
			MEMPSTPQQLQNLTEDIR	12
			LSDTTSQSNSTAKELDSLQTEAESLDNTVK	9
			GTNYTVR	3
			QADEDIQGTQNLLTSIESETAASEETLFNASQR	29
228	IPI00020446	CD82 antigen
			DYNSSREDSLQDAWDYVQAQVK	3
229	IPI00217561	Isoform Beta-1C of Integrin beta-1
			CHEGNGTFECGACR	5
			SYCKNGVNGTGENGRK	8
			DTCTQECSYFNITKVESR	11
			KENSSEICSNNGECVCGQCVCR	3
			SYCKNGVNGTGENGR	8
			ENSSEICSNNGECVCGQCVCR	2
			KDTCTQECSYFNITKVESR	12
			NPCTSEQNCTSPFSYK	8
			LRNPCTSEQNCTSPFSYK	10
			SCGECIQAGPNCGWCTNSTFLQEGMPTSAR	17
			DTCTQECSYFNITK	11
			KDTCTQECSYFNITK	12
230	IPI00383396	Isoform 1 of Autophagy-related protein 9A
			MVNHSLHPTEPVK	3
231	IPI00743104	Integrin alpha-1
			GNLSTEKFVEEIK	2
			TIVHYSPNLVFSGIEAIQKDSCESNHNITCK	27
			YNHTGQVIIYR	2
			SENASLVLSSSNQK	3
			LDLPVNTSIPNVTEVK	6
			VYVYALNQTR	7
			SENASLVLSSSNQKR	3
			NTTFNVESTK	1
232	IPI00009631	Isoform 1 of CMP-N-acetylneuraminate-beta-galactosamide-alpha-2,3-sialyltransferase 4
			LFGNYSR	4
			LRNSSLGDAINKYDVVIR	3
			SMAGSGHNVSQEALAIKR	8
233	IPI00170706	Isoform 1 of Transmembrane protein 2
			GDPSVISVNGTDFTFR	9
			HPSCVNVSK	6
			TLNSSGLPFGSYTFEKDFSR	3
234	IPI00642798	Synaptonemal complex protein SC65
			DSEAFCHANCSGPAPAAKPDPDGGR	9
			LLRDSEAFCHANCSGPAPAAKPDPDGGRADEWACELR	12
			ARWGLEEEDFQPREEAMLYHNQTAELR	21
			DSEAFCHANCSGPAPAAKPDPDGGRADEWACELR	9
			WGLEEEDFQPREEAMLYHNQTAELR	19
			EEAMLYHNQTAELR	8
235	IPI00009198	Tissue factor pathway inhibitor 2
			KIPSFCYSPKDEGLCSANVTR	18
236	IPI00011454	Isoform 2 of Neutral alpha-glucosidase AB
			VLLVLELQGLQKNMTR	13
237	IPI00008303	Isoform 1 of N-acetylglucosamine-1-phosphodiester alpha-N-acetylglucosaminidase
			GPGCDELDCGPSNCSQHGLCTETGCR	13
238	IPI00107831	Isoform 1 of Receptor-type tyrosine-protein phosphatase F
			DINSQQELQNITTDTR	10
239	IPI00296197	Nucleotide exchange factor SIL1
			LINKFNSSSSSLEEK	6
			FNSSSSSLEEK	2
240	IPI00658045	Proton myo-inositol cotransporter
			ITFKPIAPSGQNATCTR	12
241	IPI00293849	Receptor-type tyrosine-protein phosphatase mu
			FIASFNVVNTTKR	9
			VNNGPLGNPIWNISGDPTR	12
			WEPFGYNVTR	7
			ISAPSMPAYELETPLNQTDNTVTVMLKPAHSR	16
242	IPI00002478	Isoform B of Endothelin-converting enzyme 1
			LGGWNITGPWAK	5
			HLLENSTASVSEAER	5
			QTECMVEQYSNYSVNGEPVNGR	11
			DYYLNKTENEK	5
			ACMNETRIEELR	4
			NSNSNVIQVDQSGLGLPSRDYYLNKTENEK	24
			HLLENSTASVSEAERK	5
			FFNFSWR	3
			LGGWNITGPWAKDNFQDTLQVVTAHYR	5
			LLGGGDEEAIRPQMQQILDFETALANITIPQEKR	26
			LLGGGDEEAIRPQMQQILDFETALANITIPQEK	26
243	IPI00329054	Osteopetrosis-associated transmembrane protein 1
			ELLLDFANSSAELTGCLVR	8
244	IPI00001869	Pappalysin-1
			IGDENCDPECNHTLTGHDGGDCR	11
245	IPI00024284	Basement membrane-specific heparan sulfate proteoglycan core protein
			ALVNFTR	4
			SLTQGSLIVGDLAPVNGTSQGK	16
246	IPI00514248	cDNA FLJ53673, highly similar to Palmitoyl-protein thioesterase 1
			FLNDSIVDPVDSEDRLGLK	3
			LVQAEYWHDPIKEDVYRNHSIFLADINQER*	18
247	IPI00171334	Solute carrier family 22 member 4
			VPDAANLSSAWR*	6
			LATIANFSALGLEPGR*	6
248	IPI00455165	Isoform 1 of Pannexin-1
			SGILRNDSTVPDQFQCK	6
249	IPI00554648	Keratin, type II cytoskeletal 8
			GGLGGGYGGASGMGGITAVTVNQSLLSPLVLEVDPNIQAVR	22
250	IPI00015102	Isoform 1 of CD166 antigen
			TVNSLNVSAISIPEHDEADEISDENREK	6
			IIISPEENVTLTCTAENQLER*	8
			NATVVWMKDNIR*	1
			TVNSLNVSAISIPEHDEADEISDENR	6
			KLGDCISEDSYPDGNITWYR*	15
			EGDNITLK*	4
			NATVVWMK*	1
			NAIKEGDNITLK*	8
			LGDCISEDSYPDGNITWYR*	14
251	IPI00470360	Isoform 1 of Kin of IRRE-like protein 1
			VGSTNVSTLVNVHFAPR	5
			IDGGPVILLQAGTPHNLTCR	16
252	IPI00045800	Isoform 2 of Torsin-2A
			SWVQGNLTACGR	6
253	IPI00783665	Laminin subunit alpha-5
			CDVCAEGFTGFPSCYPTPSSSNDTR	22
			GINASSMAWAR	3
			VFDLQQNLGSVNVSTGCAPALQAQTPGLGPR	12
			LNTTGVSAGCTADLLVGR	2
			LHRLNASIADLQSQLR	5
			LVGGPVAGGDPNQTIR	12
			RLNTTGVSAGCTADLLVGR	3
			LNASIADLQSQLR	2
			DNATLQATLHAAR	2
			LNLTSPDLFWLVFR	2
			TLSELMSQTGHLGLANASAPSGEQLLR	16
			AQQLLANSTALEEAMLQEQQR	7
254	IPI00003819	Isoform 1 of Low affinity cationic amino acid transporter 2
			ISEEFLKNISASAR	8
255	IPI01021525	Uncharacterized protein
			GHAHLAALVNHESYNFSHR	15
256	IPI00100030	Isoform 1 of GPI transamidase component PIG-T
			KTYAIYDLLDTAMINNSR*	15
			TYAIYDLLDTAMINNSR*	14
257	IPI00295595	Isoform 1 of Glycosyltransferase 25 family member 3
			VVDAVDGWMLNSSAIR	11
258	IPI00556316	Transmembrane protein 231
			NVTTVLNDPNPIWLVGR	1
259	IPI00011578	Isoform 1 of Neuroplastin
			NASNMEYR	1
			ANATIEVK	2
			KKENGMPMDIVNTSGR	12
			KNASNMEYR	2
			DSPVLPVTLQCNLTSSSHTLTYSYWTK	12
			ENGMPMDIVNTSGR	10
			KENGMPMDIVNTSGR	11
260	IPI00030431	Isoform 1 of Anthrax toxin receptor 1
			DFNETQLAR	3
			DLGAIVYCVGVKDFNETQLAR	15
			INDSVTLNEKPFSVEDTYLLCPAPILK	2
261	IPI00514585	20 kDa protein
			TFANGSLAFR	4
262	IPI00023542	Transmembrane emp24 domain-containing protein 9
			FTFTSHTPGEHQICLHSNSTK	18
263	IPI00328921	Isoform 2 of Phosphatidylethanolamine N-methyltransferase
			SGNPGAEVTNSSVAGPDCCGGLGNIDFR	10
264	IPI00028911	Dystroglycan
			LGANGSHIPQTSSVFSIEVYPEDHSELQSVR	4
265	IPI00335629	Isoform 2 of Apoptosis-related protein 3
			NLCNNTGDPEMCPENGSCVPDGPGLLQCVCADGFHGYK	4
266	IPI00006644	Isoform 2 of Plexin-B1
			YTLDPNITSAGPTK	6
			LTLNGSK	4
			VVPETACSLGPSCSSQQFEEPCHVNSSQLITCR	25
267	IPI00306576	Arylsulfatase B
			CTLIDALNVTR	8
			GHTNGTKPLDGFDVWK	4
268	IPI00009030	Isoform LAMP-2A of Lysosome-associated membrane glycoprotein 2
			LNSSTIK*	2
			YETTNKTYK*	5
			TVTISDHGTVTYNGSICGDDQNGPK	13
			VQPFNVTQGK*	5
			VASVININPNTTHSTGSCR	10
			IAVQFGPGFSWIANFTK	14
			WQMNFTVR*	4
269	IPI00787853	Inositol monophosphatase 3
			QVALQTFGNQTTIIPAGGAGYK	9
270	IPI00143921	Isoform 1 of KDEL motif-containing protein 2
			GVTNDLLSIQGNTGPSWINKTER	19
			YFYLQAVNSEGQNLTR	13
			KVNGTPSPIPIISWCGSLDSR	3
271	IPI00216620	Isoform 1 of Lipid phosphate phosphohydrolase 2
			VNCSVYVQLEK	2
272	IPI00002802	Protein-lysine 6-oxidase
			RDPGAAVPGAANASAQQPR	12
			DPGAAVPGAANASAQQPR	11
			RRDPGAAVPGAANASAQQPR	13
273	IPI00552671	Plexin-A1
			LSGNLTLLR	4
274	IPI00301100	cDNA FLJ54531, highly similar to Homo sapiens solute carrier family 43, member 3 (SLC43A3), mRNA
			DLCGPDAGPIGNATGQAGR	12
275	IPI00217345	Isoform 2 of UDP-GlcNAc:betaGal beta-1,3-N-acetylglucosaminyltransferase 2
			LSNISHLNYCEPDLR	3
			ESWGQESNAGNQTVVR	11
276	IPI00401043	Isoform 4 of GPI transamidase component PIG-T
			KTYAIYDLLDTAMINNSR*	15
			TYAIYDLLDTAMINNSR*	14
277	IPI00011302	CD59 glycoprotein
			TAVNCSSDFDACLITK	4
278	IPI00021453	Lipid phosphate phosphohydrolase 3
			LRPHFLSVCNPDFSQINCSEGYIQNYR	17
279	IPI00025803	Insulin receptor precursor
			GLSPGNYSVR	6
280	IPI00329648	Isoform 1 of Protein O-mannosyl-transferase 2
			FSGVNDTDFR	5
281	IPI00384722	Isoform 2 of UPF0510 protein INM02
			GHEVEDVDLELFNTSVQLQPPTTAPGPETAAFIER	13
282	IPI00221224	Aminopeptidase N
			GPSTPLPEDPNWNVTEFHTTPK	13
			KLNYTLSQGHR	3
283	IPI00217766	Lysosome membrane protein 2
			TMVFPVMYLNESVHIDKETASR	10
			NKANIQFGDNGTTISAVSNK	10
			ANIQFGDNGTTISAVSNK	8
			YKVPAEILANTSDNAGFCIPEGNCLGSGVLNVSICK	31
			CNMINGTDGDSFHPLITKDEVLYVFPSDFCR	5
284	IPI00297263	Isoform 1 of Protein HEG homolog 1
			TFLNTTVEK	4
285	IPI00419916	Alkaline phosphatase, tissue-nonspecific isozyme
			CNTTQGNEVTSILR	2
			VVGGERENVSMVDYAHNNYQAQSAVPLR	8
			SRCNTTQGNEVTSILR	4
286	IPI00170814	Isoform 2 of Inactive tyrosine-protein kinase 7
			DGTPLSDGQSNHTVSSK	11
			DDAGNYTCIASNGPQGQIR	5
			RQDVNITVATVPSWLK	5
			SANASFNIK	3
287	IPI00299063	Stromal interaction molecule 1
			LAVTNTTMTGTVLK	5
288	IPI00396658	Isoform 2 of Protein ITFG3
			YKPDTLAVAVENGTGTDR	12
289	IPI00293088	Lysosomal alpha-glucosidase
			QVVENMTR	5
			RGVFITNETGQPLIGK	7
			GVFITNETGQPLIGK	6
290	IPI00027851	cDNA FLJ53927, highly similar to Beta-hexosaminidase alpha chain
			SAEGTFFINKTEIEDFPR	9
			SAEGTFFINKTEIEDFPRFPHR	9
291	IPI00386755	ERO1-like protein alpha
			KWGHNITEFQQR	5
			WGHNITEFQQR	4
292	IPI00290328	Receptor-type tyrosine-protein phosphatase eta precursor
			KAALSWSNGNGTASCR	10
			NTCTTGITDPPPPDGSPNITSVSHNSVK	18
			YNATVYSQAANGTEGQPQAIEFR	2,11
			IHVAGETDSSNLNVSEPR	13
			VSDNESSSNYTYK	4,9
293	IPI00024887	Bone morphogenetic protein 6
			VSSASDYNSSELK	8
294	IPI00759616	Isoform Short of Glucosylceramidase
			TYTYADTPDDFQLHNFSLPEEDTK	15
			RMELSMGPIQANHTGTGLLLTLQPEQK	12
			MELSMGPIQANHTGTGLLLTLQPEQK	11
			TYTYADTPDDFQLHNFSLPEEDTKLK	15
			TYTYADTPDDFQLHNFSLPEEDTKLKIPLIHR	15
			DLGPTLANSTHHNVR	8
295	IPI00000735	Tetraspanin-13
			SVNPNDTCLASCVK	5
296	IPI00023974	Pituitary tumor-transforming gene 1 protein-interacting protein
			NVSCLWCNTNK	1
			TCEECLKNVSCLWCNTNK	8
297	IPI00012009	Isoform 1 of Granulocyte-macrophage colony-stimulating factor receptor subunit alpha
			FNPPSNVTVR	6
298	IPI00177968	Isoform 1 of Scavenger receptor class B member 1
			VDFWHSDQCNMINGTSGQMWPPFMTPESSLEFYSPEACR	13
			HKSNITFNNNDTVSFLEYR	10
			TLFANGSIYPPNEGFCPCLESGIQNVSTCR	25
299	IPI00023137	Torsin-1B
			EERPLNASALK	6
			EERPLNASALKLDLEEK	6
300	IPI00027078	Carboxypeptidase D
			HIWSLEISNKPNVSEPEEPK	12
			RFANEYPNITR	8
			GKDLDTDFTNNASQPETK	11
			DSITGSGLENATISVAGINHNITTGR	10,21
			FANEYPNITR	7
			LLNTTDVYLLPSLNPDGFER	3
			GLVMNYPHITNLTNLGQSTEYR	11
301	IPI00015842	Reticulocalbin-1
			VVRPDSELGERPPEDNQSFQYDHEAFLGK	16
			ERVVRPDSELGERPPEDNQSFQYDHEAFLGKEDSK	18
			VVRPDSELGERPPEDNQSFQYDHEAFLGKEDSK	16
302	IPI00031131	Isoform 1 of Adipocyte plasma membrane-associated protein
			AGPNGTLFVADAYK	4
			NMSFVNDLTVTQDGR	1
303	IPI01010461	Uncharacterized protein
			VLNYSR	3
			VINETWAWKNATLAEQAK*	3,10
			VFGSQNLTTVK*	6
			LSALDNLLNHSSMFLK*	9
			NATLAEQAKLPATEKPVLLSK*	1
			AEPPLNASASDQGEK*	6
			VINETWAWK*	3
			VINETWAWKNATLAEQAKLPATEKPVLLSK*	3,10
			DKNGTRAEPPLNASASDQGEK*	3,12
304	IPI00220194	Solute carrier family 2, facilitated glucose transporter member 1
			VIEEFYNQTWVHR	7
305	IPI00172479	Protein dispatched homolog 1
			FDINDTIR	4
306	IPI00306853	Carbohydrate sulfotransferase 3
			NTQAAHDGSGIYSTQKNSSEQFEK	17
307	IPI00168262	Procollagen galactosyltransferase 1
			TALWVATDHNMDNTSTVLR	13
			AMNTSQVEALGIQMLPGYR	3
			AMNTSQVEALGIQMLPGYRDPYHGRPLTK	3
308	IPI00328113	Fibrillin-1
			TAIFAFNISHVSNK	7
			CDSGFALDSEERNCTDIDECR	13
			VLPVNVTDYCQLVR	5
			NYYADNQTCDGELLFNMTKK	6,16
			NYYADNQTCDGELLFNMTK	6,16
			AWGTPCEMCPAVNTSEYK	13
309	IPI00217666	Purinergic receptor P2X5 isoform C
			GVAFTNTSDLGQR	6
310	IPI00299412	Isoform 2 of CD97 antigen
			GDKNVTMGQSSAR*	4
			WCPQNSSCVNATACR*	5,10
			LSAVNSIFLSHNNTK*	12
			RLSAVNSIFLSHNNTK*	13
311	IPI00183913	Isoform 1 of Immunoglobulin superfamily member 10
			ITVHKNGTLEIR	6
			VQVLPNGTLSIQR	6
			LLLESVNTTNSHQTSVR	7
			TLNLTDVIEELAQASTQTLK	3
			NSTVNIPLFR	1
312	IPI00006084	Isoform 1 of Metal transporter CNNM2
			VYGQNINNETWSR	8
313	IPI00002412	Palmitoyl-protein thioesterase 1
			FLNDSIVDPVDSEWFGFYR	3
			EDVYRNHSIFLADINQER	6
			LVQAEYWHDPIKEDVYRNHSIFLADINQER*	18
314	IPI00021033	Isoform 1 of Collagen alpha-1(III) chain
			ASQNITYHCK	4
315	IPI00026848	Alpha-2-macroglobulin receptor-associated protein
			VIDLWDLAQSANLTDKELEAFREELK	12
316	IPI00012440	Plasma alpha-L-fucosidase
			SQNDTVTPDVWYTSKPK	3
317	IPI00025110	Isoform 2 of Mesothelin
			LAFQNMNGSEYFVK	7
			WNVTSLETLK	2
			KWNVTSLETLK	3
			ALSQQNVSMDLATFMK	6
318	IPI00337495	Isoform 2 of Procollagen-lysine,2-oxoglutarate 5-dioxygenase 2
			YNCSIESPR	2
			IVGPEENLSQAEAR	7
			LTHLHEGLPVKNGTR	12
			EAINITLDHK	4
			YNCSIESPRK	2
319	IPI00010697	Isoform Alpha-6X1X2B of Integrin alpha-6
			ANHSGAVVLLKR	2
			ANHSGAVVLLK	2
			QLSCVANQNGSQADCELGNPFKR	9
			SRLWNSTFLEEYSK	5
			YQTLNCSVNVNCVNIR	5
			KYQTLNCSVNVNCVNIR	6
			LNGTKDSMFGIAVK	2
			LWNSTFLEEYSK	3
			ANRTGGLYSCDITAR	2
320	IPI00020884	Plexin-A3
			LAPNLTELR	4
321	IPI00220556	Isoform 3 of Pre-B-cell leukemia transcription factor-interacting protein 1
			LQGLENWGQDPGVSANASK	16
322	IPI00029606	Isoform B of Disintegrin and metalloproteinase domain-containing protein 17
			SEDIKNVSR	6
			VVVVDGKNESEYTVK	8
			CQEAINATCK	6
323	IPI00012503	Isoform Sap-mu-0 of Proactivator polypeptide
			TNSTFVQALVEHVKEECDR	2
			NLEKNSTKQEILAALEK	5
			DVVTAAGDMLKDNATEEEILVYLEK	13
			NSTKQEILAALEK	1
			TNSTFVQALVEHVKEECDRLGPGMADICK	2
			LIDNNKTEKEILDAFDK	5
			TCDWLPKPNMSASCK	9
			SLPCDICKDVVTAAGDMLKDNATEEEILVYLEK	21
324	IPI00385326	Isoform 1 of Olfactomedin-like protein 2A
			VASQMNTLEESIKANLSR	15
325	IPI00022488	Hemopexin
			SWPAVGNCSSALR	7
326	IPI00009111	Trophoblast glycoprotein
			RPPLAELAALNLSGSRLDEVR	11
			NLTEVPTDLPAYVR	1
			NLTHLESLHLEDNALK	1
			VLHNGTLAELQGLPHIR	4
			RPPLAELAALNLSGSR	11
327	IPI00006097	Tumor necrosis factor receptor superfamily member 3
			AGHFQNTSSPSAR	6
328	IPI00002230	neutral cholesterol ester hydrolase 1 isoform b
			LNWTSLLPASFTK	2
			ARLNWTSLLPASFTK	4
329	IPI00022892	Thy-1 membrane glycoprotein
			LDCRHENTSSSPIQYEFSLTR	7
			HENTSSSPIQYEFSLTR	3
330	IPI00329352	Nodal modulator 1
			ENVGIYNLSK	7
			VTNSNANAASPLIVAGYNVSGSVR	18
331	IPI00304892	Isoform 3 of Protein CASC4
			LQNNISYQMADIHHLKEQLAELR	4
332	IPI00151990	Isoform 1 of Thioredoxin domain-containing protein 15
			IFIFNQTGIEAK	5
			VNCEERNITGLENFTLK	7,13
			NITGLENFTLK	1,7
			IFIFNQTGIEAKK	5
333	IPI00039680	Isoform 2 of Solute carrier organic anion transporter family member 4A1
			DCSCIPQNLSSGFGHATAGK	8
334	IPI00056478	Isoform 1 of Immunoglobulin superfamily member 8
			IGPGEPLELLCNVSGALPPAGR	12
			RIGPGEPLELLCNVSGALPPAGR	13
335	IPI00074799	Isoform 2 of Thioredoxin domain-containing protein 11
			EVLNYTAENICK	4
336	IPI00329482	Isoform 1 of Laminin subunit alpha-4
			NLTEVVPQLLDQLR	1
			DAVRNLTEVVPQLLDQLR	5
			LSNLSNLSHDLVQEAIDHAQDLQQEANELSR	6
			RPASNVSASIQR	5
337	IPI00026241	Bone marrow stromal antigen 2
			GFQDVEAQAATCNHTVMALMASLDAEKAQGQK	13
			NVTHLLQQELTEAQK	1
			NVTHLLQQELTEAQKGFQDVEAQAATCNHTVMALMASLDAEKAQGQK	1,28
			GFQDVEAQAATCNHTVMALMASLDAEK	13
338	IPI00465308	Isoform 1 of GPI transamidase component PIG-S
			TYNASVLPVR*	3
339	IPI00398918	B7 homolog 6
			SNFTLTAAR	2
340	IPI00015346	Cadherin EGF LAG seven-pass G-type receptor 2
			LQRNESGLDSGR	4
			FGSVLGNYSCAAQGTQGGSKK	7
341	IPI00853149	Transmembrane protein 131
			EADNHTAFIR	4
342	IPI00298851	CD151 antigen
			RYHQPGHEAVTSAVDQLQQEFHCCGSNNSQDWR	27
			YHQPGHEAVTSAVDQLQQEFHCCGSNNSQDWR	26
343	IPI00022810	Isoform 1 of Dipeptidyl peptidase 1
			ILTNNSQTPILSPQEVVSCSQYAQGCEGGFPYLIAGK	4
			DVNCSVMGPQEK	3
			VTTYCNETMTGWVHDVLGR	6
			DVNCSVMGPQEKK	3
344	IPI00646304	Peptidyl-prolyl cis-trans isomerase B
			DTNGSQFFITTVK	3
345	IPI00420005	Isoform 1 of Post-GPI attachment to proteins factor 3
			DCVLQCEEQNCSGGALNHFR	10
346	IPI00029273	Isoform 1 of Hepatocyte growth factor receptor
			VLLGNESCTLTLSESTMNTLK	5
			NFTVACQHR	1
			ANLSGGVWK	2
			HVFPHNHTADIQSEVHCIFSPQIEEPSQCPDCVVSALGAK	6
347	IPI00019157	Chondroitin sulfate proteoglycan 4
			AGQPATAFSQQDLLDGAVLYSHNGSLSPR	23
			LDPTVLDAGELANRTGSVPR	13
348	IPI00220631	Isoform 2 of Disintegrin and metalloproteinase domain-containing protein 22
			ETCSGNSSQCAPNIHK	6
349	IPI00296713	Isoform 1 of Granulins
			DVECGEGHFCHDNQTCCR	13
			ENATTDLLTKLPAHTVGDVK	2
			YGCCPMPNATCCSDHLHCCPQDTVCDLIQSK	8
			ENATTDLLTK	2
350	IPI00019439	Isoform 1 of Fibrillin-2
			SYNGTTCENELPFNVTKR	3,14
351	IPI00017529	Isoform 1 of Lymphocyte function-associated antigen 3
			IQCTLSNPLFNTTSSIILTTCIPSSGHSR	11
			NSTSIYFK	1
352	IPI00020599	Calreticulin
			SGTIFDNFLITNDEAYAEEFGNETWGVTK	22
353	IPI00470649	Isoform 1 of Nicalin
			VIYNLTEK	4
354	IPI00006657	Glycosaminoglycan xylosylkinase
			TEIKPVATEQLLSTFLTVGNNTCFYGK	20
355	IPI00296992	Isoform Long of Tyrosine-protein kinase receptor UFO
			VACTSSQGPSSWTHWLPVETPEGVPLGPPENISATR	31
			SLHVPGLNKTSSFSCEAHNAK	8
			TVAANTPFNLSCQAQGPPEPVDLLWLQDAVPLATAPGHGPQR	9
356	IPI00029817	Sialidase-1
			VNLTLR	2
			WSFSNGTSWR	5
357	IPI00024754	Isoform 1 of G-protein coupled receptor 64
			TFNASGVKPQR	3
358	IPI00012035	Isoform A of Membrane cofactor protein
			KGYFYIPPLATHTICDRNHTWLPVSDDACYR	18
			GYFYIPPLATHTICDRNHTWLPVSDDACYR	17
359	IPI00296394	Isoform 1 of Solute carrier organic anion transporter family member 3A1
			DVCAANGSGGDEGPDPDLICR	6
360	IPI00005707	C-type mannose receptor 2
			WNDSPCNQSLPSICK	7
			TSNISKPGTLERGDQTR	3
			GTDPSLSPSPAALPPAPGTELSYLNGTFR	25
			TSNISKPGTLER	3
			WNDSPCNQSLPSICKK	7
			NASLAYVPDPYTQAFLTQAAR	1
			VTPACNTSLPAQR	6
361	IPI00028931	Desmoglein-2
			YVQNGTYTVK	4
			INATDADEPNTLNSK	2
362	IPI00012733	C-X-C chemokine receptor type 7
			TVTSASNNETYCR	8
363	IPI00218337	Isoform 2 of VIP36-like protein
			VFPYISAMVNNGSLSYDHER	11
364	IPI00642845	Isoform 1 of Protein PIEZO2
			MIAGNSTESSKTPVTIEK	5
			IAPGYNCSTWEK	6
365	IPI00382432	Isoform 1 of N-acetylglucosamine-1-phosphotransferase subunits alpha/beta
			TNVSHVVGQLDDIR	2
			IHELPLSLQDLTGLEHMLINCSK	20
366	IPI00395488	Vasorin
			LHEITNETFR	6
367	IPI00749429	Isoform 1 of Protein tweety homolog 3
			VQEVLNGTEVNLQHLTALVDCR	6
			TVAGVQDRVWDTAVGLNHTAEPSLQTLER	17
368	IPI00045841	Isoform 1 of Low-density lipoprotein receptor-related protein 11
			NHSAFWGPESQIIPVMPDSSSSGK	1
			RPAPPAAVLGCYLFNCTAR	15
			SSDNVSVTVLR	4
369	IPI00031411	506 kDa protein
			QVTQEMLNHTIAIR	8
			INSSVTDIEEIIGVR	2
			TGALTVQNTTQLR	8
370	IPI00009923	Isoform 1 of Prolyl 4-hydroxylase subunit alpha-1
			DMSDGFISNLTIQR	9
371	IPI00015101	Torsin family protein C9orf167
			FVLQNASR	5
372	IPI00025846	Isoform 2A of Desmocollin-2
			LKAINDTAAR	5
373	IPI00006003	CD83 antigen
			IRNTTSCNSGTYR	3
374	IPI00215995	Isoform 1 of Integrin alpha-3
			SLDAYPILNQAQALENHTEVQFQKECGPDNKCESNLQMR	16
			SLDAYPILNQAQALENHTEVQFQK	16
			MNITVK	2
			VWNSTFIEDYRDFDR	3
			LRPIIISMNYSLPLR	9
			KLLLSINVTNTR	7
			VWNSTFIEDYR	3
			ARVWNSTFIEDYR	5
			LLLSINVTNTR	6
			NITIVTGAPR	1
			SLDAYPILNQAQALENHTEVQFQKECGPDNK	16
			AHCVWLECPIPDAPVVTNVTVK	18
375	IPI00011031	Protein Wnt-7b
			WNCSALGEK	2
376	IPI00217759	Isoform 1 of Alpha-(1,3)-fucosyltransferase 11
			LFNLTSTFSR	3
377	IPI00747849	Isoform 1 of Sodium/potassium-transporting ATPase subunit beta-1
			VLGFKPKPPKNESLETYPVMK	11
			YLQPLLAVQFTNLTMDTEIR	12
			FKLEWLGNCSGLNDETYGYK	8
			LEWLGNCSGLNDETYGYK	6
378	IPI00040900	Uncharacterized protein
			FVKNITSWK	4
			NKYHVLHINTTK	9
379	IPI00009890	Isoform 1 of Glia-derived nexin
			NVNFEDPASACDSINAWVKNETR	20
380	IPI00293303	Legumain
			SHTNTSHVMQYGNK	4
381	IPI00168336	LEM domain-containing protein 2
			CIPVMEAQEYIANVTSSSSAK	13
382	IPI00009456	5'-nucleotidase
			IKLDNYSTQELGK	5
			GNVISSHGNPILLNSSIPEDPSIK	14
			LDNYSTQELGK	3
383	IPI00844090	Collagen alpha-1(V) chain
			KNVTLILDCK	2
			VYCNFTAGGSTCVFPDKK	4
			NVTLILDCK	1
384	IPI00027911	Isoform 2 of Solute carrier family 12 member 9
			LTPRPGPNGSSLPPR	8
			FGHFTGFNSSTLK	8
385	IPI00019862	butyrophilin subfamily 2 member A1 isoform 2 precursor
			GSVALVIHNITAQENGTYR	9,15
386	IPI00175092	E3 ubiquitin-protein ligase RNF149
			RNASAVVLYNEER	2
387	IPI00441550	Isoform 2 of Beta-galactosidase
			NNVITLNITGK	7
388	IPI00305304	Ceramide synthase 2
			LWLPVNLTWADLEDR	6
389	IPI00152540	Isoform 1 of CD109 antigen
			HLNGTITAK	3
			INYTVPQSGTFK	2
			TQDEILFSNSTR	9
			TASNLTVSVLEAEGVFEK	4
390	IPI00289819	Cation-independent mannose-6-phosphate receptor
			MSVINFECNKTAGNDGK	9
			DPNSGFVFNLNPLNSSQGYNVSGIGK	14,20
			AAGRYHNQTLR	7
			IKTNITLVCKPGDLESAPVLR	4
			NGSSIVDLSPLIHR	1
			TGPVVEDSGSLLLEYVNGSACTTSDGR	17
			MNFTGGDTCHK	2
			GYPCGGNKTASSVIELTCTK	7
			TNITLVCKPGDLESAPVLR	2
			AACAVKPQEVQMVNGTITNPINGK	14
			SLLEFNTTVSCDQQGTNHR	6
			DAGVGFPEYQEEDNSTYNFR	14
			ATLITFLCDRDAGVGFPEYQEEDNSTYNFR	24
			GCPEDAAVCAVDKNGSK	14
391	IPI00296141	Dipeptidyl peptidase 2
			FGNKTFPQR	3
			ALAGLVYNASGSEHCYDIYR	8
392	IPI00024929	CXADR-like membrane protein
			HVYNNLTEEQKGR	5
			HVYNNLTEEQK	5
393	IPI00328243	Phospholipase D3
			YNQETPMEICLNGTPALAYLASAPPPLCPSGR	12
394	IPI00007940	erlin-1
			NYTADYDKTLIFNK	1
395	IPI00551062	Isoform 1 of Protein canopy homolog 3
			VVMDIPYELWNETSAEVADLKK	11
396	IPI00017598	GPI ethanolamine phosphate transferase 1
			NNQSLFSK	2
397	IPI00220562	Neuronal pentraxin-1
			LNSSSQTNSLKDLLQSK	2
398	IPI00025049	Cation-dependent mannose-6-phosphate receptor
			EAGNHTSGAGLVQINK	4
			LNETHIFNGSNWIMLIYK	2,8
399	IPI00301021	Isoform 1 of Translocon-associated protein subunit alpha
			YPQDYQFYIQNFTALPLNTVVPPQR	11
400	IPI00018109	Prostaglandin G/H synthase 2
			TGFYGENCSTPEFLTR	7
			TVTINASSSR	5
401	IPI00375879	Uncharacterized protein KIAA1467
			MLSAFNATSGK	6
			APDSNCSNLLITTR	5
402	IPI00215998	CD63 antigen
			CCGAANYTDWEK	6
			CCGAANYTDWEKIPSMSK	6
			QQMENYPKNNHTASILDR	10
			NRVPDSCCINVTVGCGINFNEK	10
			NNHTASILDR	2
403	IPI00425902	cDNA FLJ56303, highly similar to Translocon-associated protein subunit beta
			IAPASNVSHTVVLRPLK	6
			AGYFNFTSATITYLAQEDGPVVIGSTSAPGQGGILAQR	5
404	IPI00036441	HSPC309 (Fragment)
			TYNASVLPVR*	3
405	IPI00470535	Uncharacterized protein
			SFSGVLDCGNCSR	10
			VLKDAVNNITAK	8
			DAVNNITAK	5
			IDVNSWIENFTK	9
406	IPI00293895	Isoform 1 of ATP-binding cassette sub-family A member 7
			LSNFNDSLVSR	5
			EVWEMLGPRIFTFMNDSSNVAMLQR	15
407	IPI00002790	Isoform 1 of Protein sel-1 homolog 1
			GQTALGFLYASGLGVNSSQAK	16
			EASIVGENETYPR	8
			MYSEGSDIVPQSNETALHYFK	13
408	IPI00395558	Inositol 1,4,5-triphosphate receptor-interacting protein
			ENATVPENEEEIIR	2
			ENATVPENEEEIIRK	2
409	IPI00479509	RcNSEP1 (Fragment)
			SVGDGEXVEFDVVEGEKGAKAANVTGPGGVPVQGSK	23
410	IPI00000877	Hypoxia up-regulated protein 1
			VINETWAWKNATLAEQAK*	3,10
			LSALDNLLNHSSMFLK*	9
			VFGSQNLTTVK*	6
			NATLAEQAKLPATEKPVLLSK*	1
			VINETWAWK*	3
			AEPPLNASASDQGEK*	6
			VINETWAWKNATLAEQAKLPATEKPVLLSK*	3,10
			DKNGTRAEPPLNASASDQGEK*	3,12
411	IPI00297655	Neurogenic locus notch homolog protein 2
			DGYEPCVNEGMCVTYHNGTGYCK	17
412	IPI00004307	Lysosome-associated membrane glycoprotein 3
			TGIYQVLNGSR	8
413	IPI00334513	Isoform 2 of Sulfatase-modifying factor 2
			GQVYPWGNWFQPNRTNLWQGK	13
414	IPI00020470	Isoform 1 of Glycosyltransferase 8 domain-containing protein 1
			SNVIFYIVTLNNTADHLR	11
			RQNITNQLEK	3
415	IPI00396231	Isoform 1 of Uncharacterized glycosyltransferase AER61
			LNITQEGPK	2
			LNITQEGPKDGK	2
416	IPI00473006	HLA class I histocompatibility antigen, Cw-17 alpha chain
			GYYNQSEAGSHTIQR	4
417	IPI00291755	Isoform 1 of Nuclear pore membrane glycoprotein 210
			VNFTLEASEGCYR	2
			IETVLPAEFFEVLSSSQNGSYHR	18
			GPTNNTCVVR	4
			EGSGYFFLNTSTADVVK	9
			LPNSTIYVVEPGYLGFTVHPGDR	3
			DDFVQIGKGPTNNTCVVR	12
418	IPI00215613	Integrin alpha-11
			VIQQSERDNVTR	9
			TGDVYKCPVIHGNCTK	13
			YIASDPDDKHFFNVTDEAALKDIVDALGDR	13
			APQLNHSNSDVVSINCNIR	5
			VTLSNVSER	5
			QVCNVSYPFFR	4
			LRDFLTDEANTSCNIWGNSTEYRPTPVEEDLR	10,18
			RAPQLNHSNSDVVSINCNIR	6
			SSSLSHYEVKPNSSLER	12
419	IPI00217146	SLIT and NTRK-like protein 4
			GDVFHNLTNLR	6
420	IPI00104219	TM2 domain-containing protein 1 precursor
			INDATQEPVNCTNYTAHVSCFPAPNITCK	10,25
			LSITNETFRK	5
			LSITNETFR	5
			DSSGNETHFTGNEVGFFKPISCR	5
421	IPI00003807	Lysosomal acid phosphatase
			YEQLQNETR	6
			KNLTLMATTSQLPK	2
			FNPNISWQPIPVHTVPITEDR	4
422	IPI00015688	Glypican-1
			SFDDHFQHLLNDSER	11
423	IPI00441498	Folate receptor alpha
			NACCSTNTSQEAHKDVSYLYR	7
			KNACCSTNTSQEAHKDVSYLYR	8
			GWNWTSGFNK	3
			SNWHKGWNWTSGFNK	8
424	IPI00019906	Isoform 2 of Basigin
			SESVPPVTDWAWYKITDSEDKALMNGSESR	25
			ILLTCSLNDSATEVTGHR	8
			ITDSEDKALMNGSESR	11
			ALMNGSESR	4
425	IPI00022608	Sortilin-related receptor
			AASNFTEIK	4
			GIGNWSDSK	4
			SDEYNCSSGMCIR	5
			AINQTAVECTWTGPR	3
			CPNGTCIPSSK	3
			LTIVNSSVLDRPR	5
426	IPI00027505	Isoform 1 of Integrin alpha-V
			SLLWTETFMNKENQNHSYSLK	15
			SPSHSKNMTISR	7
			TAADTTGLQPILNQFTPANISR	19
			ANTTQPGIVEGGQVLK	2
			LSCAFKTENQTR	9
			ISSLQTTEKNDTVAGQGER	10
427	IPI00910800	cDNA FLJ55251, highly similar to Homo sapiens solute carrier family 43, member 3 (SLC43A3), mRNA
			DLCGPDAGPIGNATGQADCK	12
428	IPI00304999	Tyrosine-protein kinase transmembrane receptor ROR2
			YHQCYNGSGMDYR	6
429	IPI00375705	Signal-regulatory protein beta-1 isoform 3
			AENQVNVTCQVR*	6
430	IPI00303300	Peptidyl-prolyl cis-trans isomerase FKBP10
			YHYNCSLLDGTQLFTSHDYGAPQEATLGANKVIEGLDTGLQGMCVGER	4
			YHYNGSLMDGTLFDSSYSRNHTYNTYIGQGYIIPGMDQGLQGACMGER	4
			YHYNCSLLDGTQLFTSHDYGAPQEATLGANK	4
			YHYNGSLMDGTLFDSSYSR	4
			YHYNGTFEDGKK	4
			NHTYNTYIGQGYIIPGMDQGLQGACMGER	1
			YHYNGTFEDGKKFDSSYDR	4
			YHYNGTLLDGTSFDTSYSK	4
			TLSRPSETCNETTKLGDFVR	10
			TLSRPSETCNETTK	10
			YHYNGTFEDGK	4
431	IPI00012585	Beta-hexosaminidase subunit beta
			MTPNLLHLAPENFYISHSPNSTAGPSCTLLEEAFR	20
432	IPI00017331	Peptidyl-prolyl cis-trans isomerase FKBP14
			HGAVVNESHHDALVEDIFDKEDEDKDGFISAR	6
433	IPI00472754	Isoform 1 of Dyslexia-associated protein KIAA0319-like protein
			ALEVNTVTCQLNCSDHGHCDSFTKR	12
434	IPI00043598	Isoform 4 of Inhibitor of nuclear factor kappa-B kinase-interacting protein
			FQNITDFWKR	3
			FQNITDFWK	3
435	IPI00018860	NKG2D ligand 2
			KLNVTTAWK	3
			LNVTTAWK	2
436	IPI00045396	Isoform 2 of Calumenin
			NVTYGTYLDDPDPDDGFNYK	1
437	IPI00291262	Isoform 1 of Clusterin
			MLNTSSLLEQLNEQFNWVSR	3
			LANLTQGEDQYYLR	3
			LKELPGVCNETMMALWEECKPCLK	9
			ELPGVCNETMMALWEECKPCLK	7
			EIRHNSTGCLR	5
438	IPI00298281	Laminin subunit gamma-1
			TLAGENQTAFEIEELNRK	6
			VAAANVSVTQPESTGDPNNMTLLAEEAR	5,19
			IASAVQKNATSTKAEAER	8
			KIPAINQTITEANEKTR	6
			YEQAKNISQDLEK	6
			TLAGENQTAFEIEELNR	6
			VNDNKTAAEEALR	4
			KIPAINQTITEANEK	6
			LLNNLTSIK	4
			RVNDNKTAAEEALR	5
			LQRVNNTLSSQISR	5
			KYEQAKNISQDLEK	7
			VAAANVSVTQPESTGDPNNMTLLAEEARK	5,19
			TANDTSTEAYNLLLR	3
			VNNTLSSQISR	2
439	IPI00299758	Carbohydrate sulfotransferase 12
			LYANHTSLPASAR	4
			GFCANSSLAFPTK	5
440	IPI00013449	Tetraspanin-6
			ALKQYNSTGDYR	6
441	IPI00301163	Protein O-glucosyltransferase 1
			SLENYEPCSSQNCSCYHGVIEEDLTPFR	12
			FLSYNVTR	5
442	IPI00020007	Isoform 1 of Probable lysosomal cobalamin transporter
			GNSTLSVPK	2
			NQNGTFKDWANANVSR	3,13
			DWANANVSR	6
443	IPI00010348	Deoxyribonuclease-2-alpha
			TVGILPSNCSDIWQVLNVNQIAFPGPAGPSFNSTEDHSK	8,32
444	IPI00397229	Isoform 1 of CD97 antigen
			GDKNVTMGQSSAR*	4
			WCPQNSSCVNATACR*	5,10
			LSAVNSIFLSHNNTK*	12
			TFKNESENTCQDVDECQQNPR*	4
			RLSAVNSIFLSHNNTK*	13
445	IPI00017562	Isoform 2 of Latrophilin-2
			SLGQFLSTENATIK	10
446	IPI00550382	cDNA FLJ33172 fis, clone ADRGL2002029, highly similar to Equilibrative nucleoside transporter 1
			LDMSQNVSLVTAELSK	6
447	IPI00297646	Collagen alpha-1(I) chain
			LMSTEASQNITYHCK	9
448	IPI00022649	Isoform 1 of Solute carrier family 12 member 2
			DATGNVNDTIVTELTNCTSAACK	7,16
449	IPI00022462	Transferrin receptor protein 1
			LVHANFGTKKDFEDLYTPVNGSIVIVR	20
			QNNGAFNETLFR	7
			KQNNGAFNETLFR	8
			KDFEDLYTPVNGSIVIVR	11
			DFEDLYTPVNGSIVIVR	10
450	IPI00394960	Isoform 1 of Probable G-protein coupled receptor 133
			GNLTYSVCR	2
			VYVNGTLSTSDPSGK	4
			SLSEQTALNLTK	9
451	IPI00219249	Contactin-associated protein 1
			VELNTSR	4
			GHNSTFFGNVNESAVVR	3,11
			ANASEGTSPNCTGHCAHPR	2,10
			TSGNFTIDPDGSGPLKPFVVYCDIR	4
			DVNFTLDGYVQR	3
452	IPI00219798	Uncharacterized protein
			VWCLGNETR	6
453	IPI00478989	Isoform 2 of Sushi domain-containing protein 1
			INDVSLFNDTCVR	8
454	IPI00032455	Zinc finger and BTB domain-containing protein 12
			QFNHSSNLNRHMNVHRGVK	3
455	IPI00452161	Isoform 1 of Mucolipin-1
			GGGDPWTNGSGLALCQR	8
456	IPI00029419	Isoform 1 of Hereditary hemochromatosis protein
			ALNYYPQNITMK	8
457	IPI00008787	Alpha-N-acetylglucosaminidase
			VFPQVNVTK	6
458	IPI00007778	Di-N-acetylchitobiase
			QINSSISGNLWDKDQR	3
459	IPI00853369	Plexin-B2
			SCVAVTSAQPQNMSRR	12
			TEAGAFEYVPDPTFENFTGGVKK	16
			ALSNISLR	4
			TEAGAFEYVPDPTFENFTGGVK	16
			GGLNLTAVTVAAENNHTVAFLGTSDGR	15
			SKSCVAVTSAQPQNMSR	14
			LSHDANETLPLHLYVK	6
			EAESLQPMTVVGTDYVFHNDTK	19
			CVYEALCNTTSECPPPVITR	8
			LHVTLYNCSFGR	7
			SCVAVTSAQPQNMSR	12
460	IPI00743359	HLA class I histocompatibility antigen, A-26 alpha chain
			GYYNQSEDGSHTIQR	4
461	IPI00030273	Isoform RON of Macrophage-stimulating protein receptor
			GLDFFQSPSFCPNPPGLEALSPNTSCR	23
462	IPI00294455	2-hydroxyacylsphingosine 1-beta-galactosyltransferase
			YPGIFNSTTSDAFLQSK	6
463	IPI00029739	Isoform 1 of Complement factor H
			ISEENETTCYMGK	5
			MDGASNVTCINSR	6
			WQSIPLCVEKIPCSQPPQIEHGTINSSR	25
			IPCSQPPQIEHGTINSSR	15
464	IPI00976578	Protein
			XSANISDLK	4
465	IPI00022558	Isoform 1 of Myelin protein zero-like protein 1
			DASINIENMQFIHNGTYICDVK	14
			DASINIENMQFIHNGTYICDVKNPPDIVVQPGHIR	14
			EIFVANGTQGK	6
466	IPI00009629	CMP-N-acetylneuraminate-beta-galactosamide-alpha-2,3-sialyltransferase 1
			ELGDNVSMILVPFK	5
			TGVHDADFESNVTATLASINK	11
			EKKPNNLNDTIK	8
			EKKPNNLNDTIKELFR	8
467	IPI00020557	Prolow-density lipoprotein receptor-related protein 1
			KLNLDGSNYTLLK	8
			VWVCDRDNDCVDGSDEPANCTQMTCGVDEFR	19
			FGTCSQLCNNTK	9
			TCVSNCTASQFVCKNDK	5
			DNTTCYEFK	2
			VDIPQQPMGIIAVANDTNSCELSPCR	15
			CNASSQFLCSSGR	2
			INNGGCQDLCLLTHQGHVNCSCR	19
			LGCQHHCVPTLDGPTCYCNSSFQLQADGK	19
			MHLNGSNVQVLHR	4
			LNGTDPIVAADSKR	2
			DNATDSVPLR	2
			ANKWTGHNVTVVQR	8
			NSTTLVMHMK	1
			GVTHLNISGLK	6
			VNRFNSTEYQVVTR	5
			LTSCATNASICGDEAR	7
			WTGHNVTVVQR	5
			LNGTDPIVAADSK	2
			LNLDGSNYTLLK	7
			LLRVDIPQQPMGIIAVANDTNSCELSPCR	18
			FNSTEYQVVTR	2
			GSKDNATDSVPLR	5
			TCVSNCTASQFVCK	5
			LYWISSGNHTINR	8
			RGSKDNATDSVPLR	6
			RMHLNGSNVQVLHR	5
468	IPI00307433	Steryl-sulfatase
			NYEIIQQPMSYDNLTQR	13
469	IPI00465437	Uncharacterized protein
			CGWSPEEEWNRTAPASR	10
			YLLEAANDSASATSALSCADPLAAFPNR	7
470	IPI00418426	Metal transporter CNNM4
			GNTSGVLVVLTK	2
			DLVVQQLVNVSR	9
471	IPI00151710	Anoctamin-6
			GNPYSDLGNHTTCR	9
			NINGTDPIQK	3
			LNITCESSK	2
			LNITCESSKK	2
			SKGNPYSDLGNHTTCR	11
472	IPI00012989	Lysosomal alpha-mannosidase
			ANLTWSVK	2
			LNQTEPVAGNYYPVNTR	2
473	IPI00009997	N-acetyllactosaminide beta-1,3-N-acetylglucosaminyltransferase
			VAQPGINYALGTNVSYPNNLLR	13
474	IPI00027235	Isoform 1 of Attractin
			IDSTGNVTNELR	6
475	IPI00012102	N-acetylglucosamine-6-sulfatase
			TPMTNSSIQFLDNAFR	5
			TPMTNSSIQFLDNAFRK	5
			ASILTGKYPHNHHVVNNTLEGNCSSK	22
			GASNLTWR	4
476	IPI00414676	Heat shock protein HSP 90-beta
			ELISNASDALDKIR*	5
477	IPI00019381	Isoform 1 of Cell cycle control protein 50A
			YSLNVTYNYPVHYFDGR	4
478	IPI00027192	cDNA, FLJ79184, highly similar to Procollagen-lysine, 2-oxoglutarate 5-dioxygenase 1
			FLGSGGFIGYAPNLSK	13
			YIHQNYTK	5
			EQINITLDHR	4
479	IPI00021569	Membrane-bound transcription factor site-1 protease
			YAESDPTVPCNETR	11
480	IPI00184474	GPR107 protein (Fragment)
			VLGQSQEPNVNPASAGNQTQK	17
481	IPI00013897	Disintegrin and metalloproteinase domain-containing protein 10
			INTTADEKDPTNPFR	2
			EGICNGFTALCPASDPKPNFTDCNR	19
482	IPI00289131	Transmembrane protein 8A
			DCVSNGSLGCPVR	5
483	IPI00296259	Isoform 1 of Transmembrane emp24 domain-containing protein 4
			FTFTSHTPGDHQICLHSNSTR	18
484	IPI00290085	Cadherin-2
			FLEAGIYEVPIIITDSGNPPKSNISILR	23
			RNWTITR	2
			SNISILR	2
			IVSQAPSTPSPNMFTINNETGDIITVAAGLDREK	18
485	IPI00376394	Sulfhydryl oxidase 2
			LGVSSVPSCYLIYPNGSHGLINVVKPLR	15
486	IPI00024466	Isoform 1 of UDP-glucose:glycoprotein glucosyltransferase 1
			GTEVNTTVIGENDPIDEVQGFLFGK	5
487	IPI00021983	Isoform 1 of Nicastrin
			TSLELWMHTDPVSQKNESVR	16
			IYIPLNKTAPCVR	6
			ALYELAGGTNFSDTVQADPQTVTR	10
			ANNSWFQSILR	2
			ARNISGVVLADHSGAFHNK	3
			RPNQSQPLPPSSLQR	3
488	IPI00257903	Endoplasmic reticulum metallopeptidase 1
			DSGIWINGFDYTGISHITPHIPEINDSIR	25
489	IPI00556655	LAMP1 protein variant (Fragment)
			SGPKNMTFDLPSDATVVLNR	5
			CVSGTQVHMNNVTVTLHDATIQAYLSNSSFSR	11,27
			ENTSDPSLVIAFGR	2
			SSCGKENTSDPSLVIAFGR	7
			YSVQLMSFVYNLSDTHLFPNASSK	11,20
			NMTFDLPSDATVVLNR	1
			GHTLTLNFTR	7
490	IPI00216514	Isoform OA3-293 of Leukocyte surface antigen CD47
			MDKSDAVSHTGNYTCEVTELTR	12
			DIYTFDGALNKSTVPTDFSSAK	10
			SDAVSHTGNYTCEVTELTR	9
			GRDIYTFDGALNKSTVPTDFSSAK	12
491	IPI00220156	Isoform B of Transforming growth factor beta-2
			ISLHCPCCTFVPSNNYIIPNKSEELEAR	20
			FDVSAMEKNASNLVK	9
			LTSPPEDYPEPEEVPPEVISIYNSTR	23
492	IPI00022418	Isoform 1 of Fibronectin
			RHEEGHMLNCTCFGQGR	9
493	IPI00164366	Isoform 3 of Two pore calcium channel protein 1
			WRNHTVGNR	3
494	IPI00013744	Integrin alpha-2
			LNLQTSTSIPNVTEMK	11
			TNMSLGLILTR	2
			TASCSNVTCWLK	6
			YFFNVSDEAALLEK	4
			GEYFVNVTTR	6
495	IPI00302309	TTC17 protein
			AVGNSTFAIACLQR	4
496	IPI00103552	Mucin-16
			VLQGLLSPIFKNSSVGPLYSGCR	12
			ATSSTSVTNSTGSALPK	9
			NTSVGPLYSGCR	1
			GSATFNSTEGVLQHLLRPLFQK	6
			NTSVGLLYSGCR	1
			FNITDNVMK	2
			NGTQLQNFTLDR	1,7
			ISSSPNLTSPATK	6
			NSSVGPLYSGCR	1
497	IPI00014958	Isoform 1 of Serum paraoxonase/arylesterase 2
			HTNMNLTQLK*	5
			IQNILCEKPTVTTVYANNGSVLQGSSVASVYDGK	18
498	IPI00297160	Isoform 12 of CD44 antigen
			AFNSTLPTMAQMEK*	3
499	IPI00000736	Tetraspanin-15
			NTTEVVNTMCGYK	1
500	IPI00031597	Isoform 1 of Transmembrane protein 106C
			SEQLVNFTGK	6
501	IPI00073763	Semaphorin-4C
			GKNNQTECFNFIR	4
502	IPI00296524	Arylsulfatase K
			GLDPNYTTWMDVMER	5
503	IPI00008711	Wolframin
			CLYGEAYPACSPGNTSTAEEELCR	14
