# Supplementary material for: Releasing N-glycan from Peptide N-terminus by N-terminal Succinylation Assisted Enzymatic Deglycosylation
Source: Sci Rep. 2015 Apr 22;5:9770. doi: 10.1038/srep09770 (PMC4405948; doi:10.1038/srep09770)
Supplement: Supplementary Information — Dataset 2 [file srep09770-s3.xls]

## Sheet: Cover
Releasing N-glycan from Peptide N-terminus by N-terminal Succinylation Assisted Enzymatic Deglycosylation Yejing Weng1,2, Zhigang Sui1, Hao Jiang1,2,Yichu Shan1, Lingfan Chen1,2, Shen Zhang1,2, Lihua Zhang*1 and Yukui Zhang1 1Key Lab of Separation Sciences for Analytical Chemistry, National Chromatographic R. & A. Center, Dalian Institute of Chemical Physics, Chinese Academy of Sciences, Dalian 1…
Number and ratio of N-glycopeptides located at different positions in Route A

## Sheet: Table S2
Position	0	1	2	3	4	5	6	7	8	9	>10	all
peptide number	47	117	109	117	116	97	65	65	52	46	304	1135
ratio	0.0414097	0.103084	0.0960352	0.103084	0.102203	0.0854626	0.0572687	0.0572687	0.045815	0.0405286	0.267841	1
1	NASLAYVPDPYTQAFLTQAAR	ANASEGTSPNCTGHCAHPR	AINQTAVECTWTGPR	ACMNETRIEELR	AGYFNFTSATITYLAQEDGPVVIGSTSAPGQGGILAQR	AAVPKNVSVAEGK	AAGRYHNQTLR	ALAGLVYNASGSEHCYDIYR	AQAALDKANASR	AAIPSALDTNSSK	CFDAMEVDALNSSHPVSTPVENPAQIR
2	NATYGYVLDDPDPDDGFNYK	ANESRLEEADQLYR	AMNTSQVEALGIQMLPGYR	AFSNSSYVLNPTTGELVFDPLSASDTGEYSCEAR	ALLTNVSSVALGSR	AGHFQNTSSPSAR	AAVHQINFTVGQTSEWIHGIQR	ALNYYPQNITMK	ASVSFLNFNLSNCER	AKFVGTPEVNQTTLYQR	CHAGYIGDNCNCSTDISTCR
3	NCSAAPQPEPAAGLASYPELR	ANHSGAVVLLKR	ARNISGVVLADHSGAFHNK	AGPNGTLFVADAYK	ALSPNSTISSAPK	ALGFENATQALGR	AQQLLANSTALEEAMLQEQQR	ANIQFGDNGTTISAVSNK	ATSSTSVTNSTGSALPK	ALYELAGGTNFSDTVQADPQTVTR	CVSGTQVHMNNVTVTLHDATIQAYLSNSSFSR
4	NCTSISGDLHILPVAFR	ANLSGGVWK	CPNGTCIPSSK	ALNNCSFCHEAGQLGPEIR	AMSSNETAAYK	ALKQYNSTGDYR	CDPSCPNGSCWGAGEENCQK	CATPHGDNASLEATFVKR	DMSDGFISNLTIQR	CGWSPEEEWNRTAPASR	DASSFLAEWQNITK
5	NESTGSLGTQGR	ANLTGWDPQKDLIVR	DFNETQLAR	ALSNISLR	APDSNCSNLLITTR	ALSQQNVSMDLATFMK	DATGNVNDTIVTELTNCTSAACK	CCLLPQANCSVHTAPPAEASMGTR	DSEAFCHANCSGPAPAAKPDPDGGRADEWACELR	DCVLQCEEQNCSGGALNHFR	DASSFLAEWQNITKGFSEDR
6	NGSSIVDLSPLIHR	ANNSWFQSILR	DMNQTLGDNITVK	ARLNWTSLLPASFTK	ARVWNSTFIEDYR	AVLVNNITTGER	DITDLINNTFIR	CTLIDALNVTR	DSEAFCHRNCSAAPQPEPAAGLASYPELR	DFEDLYTPVNGSIVIVR	DGTPLSDGQSNHTVSSK
7	NGTQLQNFTLDR	ANRTGGLYSCDITAR	DTNGSQFFITTVK	ASQNITYHCK	CHEGNGTFECGACR	CCGAANYTDWEK	DVMQVANTTMSSR	CVYEALCNTTSECPPPVITR	EETLLYDSNTSSMADRK	DINSQQELQNITTDTR	DTCTQECSYFNITK
8	NHSAFWGPESQIIPVMPDSSSSGK	ANTSALAVPSPVSNSASAR	DVNCSVMGPQEK	AVGNSTFAIACLQR	CNMINGTDGDSFHPLITKDEVLYVFPSDFCR	CCGAANYTDWEKIPSMSK	ELPGVCNETMMALWEECKPCLK	DAGVVCTNETR	EGSGYFFLNTSTADVVK	DIVSSDFLSNMSMDFQNHLGSCQK	DTCTQECSYFNITKVESR
9	NHTYNTYIGQGYIIPGMDQGLQGACMGER	ANTSQPGVLQGGAVYLCPWGASPTQCTPIEFDSK	DVNCSVMGPQEKK	DIGNYSCAAQGTQTGSKK	DAVNNITAK	DSLSINATNIK	ENVGIYNLSK	DCSCIPQNLSSGFGHATAGK	FGTCSQLCNNTK	DIYTFDGALNKSTVPTDFSSAK	DVAGLSQELLNTSASLSR
10	NITDLVEGAK	ANTTQPGIVEGGQVLK	DVNFTLDGYVQR	DSLNSSHPISSSVQSSEQIEEMFDSLSYFK	DAVRNLTEVVPQLLDQLR	DVCAANGSGGDEGPDPDLICR	FANEYPNITR	DLGPTLANSTHHNVR	GDPSVISVNGTDFTFR	DSITGSGLENATISVAGINHNITTGR	ESWGQESNAGNQTVVR
11	NITGLENFTLK	CNASSQFLCSSGR	DYNSSREDSLQDAWDYVQAQVK	EADNHTAFIR	DCVSNGSLGCPVR	DYYPINESLASLPLR	FGSVLGNYSCAAQGTQGGSKK	DQGSAYANRTALFPDLLAQGNASLR	GFQWVTGDNNTSYSR	ENGMPMDIVNTSGR	GKDLDTDFTNNASQPETK
12	NITIVTGAPR	CNGSGTYVCGLCECSPGYLGTR	FFNFSWR	EAFNETNQAIR	DDAGNYTCIASNGPQGQIR	EERPLNASALK	GDTLCTNLTGTLLPSR	EASIVGENETYPR	GNPYSDLGNHTTCR	HLVIKDSKLNNTNIR	GLPSLTSVSWNISVPR
13	NLSTCFSSGDLFTAHNFSEQSR	CNTTQGNEVTSILR	FLNDSIVDPVDSEWFGFYR	EAGNHTSGAGLVQINK	DSSGNETHFTGNEVGFFKPISCR	EERPLNASALKLDLEEK	GHTLTLNFTR	EEAMLYHNQTAELR	GSVALVIHNITAQENGTYR	ISSLQTTEKNDTVAGQGER	GLVMNYPHITNLTNLGQSTEYR
14	NLTEVPTDLPAYVR	DNATDSVPLR	FQNITDFWKR	EAGNITTDGYEILGK	DYYLNKTENEK	EIFVANGTQGK	GLLHLENASYGIEPLQNSSHFEHIIYR	ELLLDFANSSAELTGCLVR	HPDAVAWANLTNAIR	IYGPFCECDNFSCAR	GVVDSDDLPLNVSR
15	NLTHLESLHLEDNALK	DNATLQATLHAAR	GFNATYHVR	EAINITLDHK	EEQYNSTYR	FFPYANGTLGIR	GSLSYLNVTR	ETFDAMKNSTK	HRPTAGAFNHSDLDAELR	KAALSWSNGNGTASCR	HNIIPIFAVTNYSYSYYEK
16	NMSFVNDLTVTQDGR	DNITAHNISWR	GHNSTFFGNVNESAVVR	ELYNGTADITLR	EIRHNSTGCLR	FNPPSNVTVR	GSLSYLNVTRK	FGHFTGFNSSTLK	IDVNSWIENFTK	KSDTQNLLYNVSTGR	IAVDWESLGYNITR
17	NMTFDLPSDATVVLNR	ENATVPENEEEIIR	GLNLTEDTYKPR	EQINITLDHR	EKVENGSETGPLPPELQPLLEGEVK	GDVFHNLTNLR	GYPCGGNKTASSVIELTCTK	FKLEWLGNCSGLNDETYGYK	ITEKQDILNNSLTTLSQDITK	LGQAPANWYNDTYPLSPPQR	ITDSEDKALMNGSESR
18	NNTFLSLR	ENATVPENEEEIIRK	GSNYSEILDKYFK	ETKNQSVPLSCCR	ELGDNVSMILVPFK	GLSPGNYSVR	HLLEYINETHPGTVVTVLDLFDGR	FSADLGYNGTR	ITEKQDILNNSLTTLSQDITKVDQSTTSMAK	LRDFLTDEANTSCNIWGNSTEYRPTPVEEDLR	KDFEDLYTPVNGSIVIVR
19	NQSLVQDMDSMVR	ENGTNLTFIGDK	GWNWTSGFNK	EVLNYTAENICK	FINYNQTVSR	GSEGGNGSNPVAGLETDDHGGK	IGTFCSNGTVSR	FVGTPEVNQTTLYQR	KPDPAEQQNVTQVAHSPQGYNTAR	LRNPCTSEQNCTSPFSYK	KVSCPIMPCSNATVPDGECCPR
20	NSSVGPLYSGCR	ENSSEICSNNGECVCGQCVCR	GYNVTYWR	FNPNISWQPIPVHTVPITEDR	FLTQNLSLPNSTAQALLAAR	GVAFTNTSDLGQR	ILGDKVNNTAVIEK	GGGDPWTNGSGLALCQR	LFDDWMASNGTQSLPTDVMTTVFK	NFKDITDLINNTFIR	LQQDVLQFQKNQTNLER
21	NSTIEAANLAGLK	ENTSDPSLVIAFGR	HENTSSSPIQYEFSLTR	FVKNITSWK	FQLLNFSSSELK	GVFITNETGQPLIGK	IVTDWQNYTR	HMLALAPNSTAR	LKELPGVCNETMMALWEECKPCLK	NFPDAFEYNNVSR	LQQDVLQFQKNQTNLERK
22	NSTKQEILAALEK	FNDTEVLQR	HLNASNPTEPATIIFTAAR	GASNLTWR	FSGVNDTDFR	GVTHLNISGLK	KYEQAKNISQDLEK	IASAVQKNATSTKAEAER	LMSTEASQNITYHCK	NKANIQFGDNGTTISAVSNK	LQQHTHEKPCNTSFSYLVASAIPSQDLYFGSFCPGGSIK
23	NSTSIYFK	FNSSSSSLEEK	HLNGTITAK	GEGNETTNMVITWKPLR	FVLQNASR	HGAVVNESHHDALVEDIFDKEDEDKDGFISAR	LAFQNMNGSEYFVK	ILCDNADNITR	LNPTVTYGNDSFSAK	NPVGLIGAENATGETDPSHSK	LVALAVIDEKNTSVEHTR
24	NSTTLVMHMK	FNSTEYQVVTR	HLNSTDDADRIPFQEDWMK	GELNTSIFSSRPIDK	FYATNDTEVAQSNFEALQDFFR	HVFPHNHTADIQSEVHCIFSPQIEEPSQCPDCVVSALGAK	LDCRHENTSSSPIQYEFSLTR	ILLTCSLNDSATEVTGHR	LRPIIISMNYSLPLR	NRVPDSCCINVTVGCGINFNEK	MELSMGPIQANHTGTGLLLTLQPEQK
25	NSTVNIPLFR	FNVSLDSVPELR	HNNDTQHIWESDSNEFSVIADPR	GGLNLTAVTVAAENNHTVAFLGTSDGR	GSKDNATDSVPLR	IAPASNVSHTVVLRPLK	LHVTLYNCSFGR	INDVSLFNDTCVR	LSCAFKTENQTR	QQMENYPKNNHTASILDR	MSLVMPAMAPNETLSGR
26	NTSVGLLYSGCR	GNLTYGYVTILNGSDIR	ITNISAVEMTPLPTCLQFNR	GIGNWSDSK	GTEVNTTVIGENDPIDEVQGFLFGK	IAPGYNCSTWEK	LLIAGTNSSDLQQILSLLESNK	KLNLDGSNYTLLK	LSDTTSQSNSTAKELDSLQTEAESLDNTVK	SFSGVLDCGNCSR	NTNENPQECFNASK
27	NTSVGPLYSGCR	GNLTYSVCR	IVNETLYENTK	GKNNQTECFNFIR	HLLENSTASVSEAER	IDSTGNVTNELR	LLIAGTNSSDLQQILSLLESNKDLLLTSSYLSDSGSTGEHTK	KNACCSTNTSQEAHKDVSYLYR	MSVINFECNKTAGNDGK	SLGQFLSTENATIK	NVDMAGFIANNGTR
28	NTTEVVNTMCGYK	GNSTHGCSSEETFLIDCR	IYNWSGYPLLVQK	GYYNQSEAGSHTIQR	HLLENSTASVSEAERK	IGYSNNGSDWK	LLLESVNTTNSHQTSVR	KQNNGAFNETLFR	NKYHVLHINTTK	SYSTTYEERNITGTR	NWQLTEEDFGNTSGR
29	NTTFNVESTK	GNSTLSVPK	KDNITAHNISWR	GYYNQSEAGSHTLQWMYGCDLGPDGR	HVYNNLTEEQK	ISSSPNLTSPATK	LSQAQGNLSVLETR	KVEAEALNATAIR	QLSCVANQNGSQADCELGNPFKR	TCPAGVMGENNTLVWK	NYAIIKPIGFNETAK
30	NVSCLWCNTNK	GNTSGVLVVLTK	KENSSEICSNNGECVCGQCVCR	GYYNQSEDGSHTIQR	HVYNNLTEEQKGR	ITVHKNGTLEIR	LTSCATNASICGDEAR	LFGPGFANSSWSWVAPEGAGCREEAASPAGEWR	QVALQTFGNQTTIIPAGGAGYK	TILVDNNTWNNTHISR	QTECMVEQYSNYSVNGEPVNGR
31	NVTHLLQQELTEAQK	GNVTQHVQGHR	KFNSTQIAAMAPEHEEPR	HKSNITFNNNDTVSFLEYR	IFIFNQTGIEAK	IYIPLNKTAPCVR	LVQLFPNDTSLK	LHNKLLPNVTTVER	RHEEGHMLNCTCFGQGR	TLSRPSETCNETTK	RPPLAELAALNLSGSR
32	NVTLILDCK	INATDADEPNTLNSK	KLNYTLSQGHR	HPGNFSSLSCDYFAVNQSR	IFIFNQTGIEAKK	KIPAINQTITEANEK	MDPPCTNTTAASTYLNNPYVR	LTPRPGPNGSSLPPR	SAEGTFFINKTEIEDFPR	TLSRPSETCNETTKLGDFVR	RPPLAELAALNLSGSRLDEVR
33	NVTTVLNDPNPIWLVGR	INDSVTLNEKPFSVEDTYLLCPAPILK	KVNGTPSPIPIISWCGSLDSR	IILNFTSLDLYR	IKLDNYSTQELGK	KIPAINQTITEANEKTR	NACCSTNTSQEAHKDVSYLYR	LYWISSGNHTINR	SAEGTFFINKTEIEDFPRFPHR	TMVFPVMYLNESVHIDKETASR	SFDDHFQHLLNDSER
34	NVTYGTYLDDPDPDDGFNYK	INTTADEKDPTNPFR	KWNVTSLETLK	IKTNITLVCKPGDLESAPVLR	ISEENETTCYMGK	KYQTLNCSVNVNCVNIR	NNVITLNITGK	NPCTSEQNCTSPFSYK	SDAVSHTGNYTCEVTELTR	TTLVDNNTWNNSHIALVGK	SKGNPYSDLGNHTTCR
35	NSTAVWR	INYTDPFSNQTVK	LANLTQGEDQYYLR	ILTNNSQTPILSPQEVVSCSQYAQGCEGGFPYLIAGK	IVDVNLTSEGK	LDMSQNVSLVTAELSK	QNNGAFNETLFR	RFANEYPNITR	SLSEQTALNLTK	TVIRPFYLTNSSGVD	SNVIFYIVTLNNTADHLR
36	NFTVACQHR	INYTVPQSGTFK	LCNKTSEGMDGCELMCCGR	IRQNSSFTEK	IVDVNLTSEGKVK	LEWLGNCSGLNDETYGYK	RGVFITNETGQPLIGK	RGPECSQNYTTPSGVIK	TCDWLPKPNMSASCK	VASVININPNTTHSTGSCR	TCNPETFPSSNESR
37	NCSPWLSCEELR	KNASNMEYR	LDNYSTQELGK	LAPNLTELR	IYLRNESEFR	LHEITNETFR	SDLNPANGSYPFQALR	RTVPPMVNVTR	TQDEILFSNSTR	VSCPIMPCSNATVPDGECCPR	TGVHDADFESNVTATLASINK
38	NASNMEYR	KNLTLMATTSQLPK	LFNLTSTFSR	LFQNCSELFK	KDSLNSSHPISSSVQSSEQIEEMFDSLSYFK	LINKFNSSSSSLEEK	SEASEGNITVTCR	SLHVPGLNKTSSFSCEAHNAK	TVAANTPFNLSCQAQGPPEPVDLLWLQDAVPLATAPGHGPQR	WCPQDSSCVNATACR	VFPYISAMVNNGSLSYDHER
39	NQSVPLSCCR	KNVTLILDCK	LLNCTAPGPDAAAR	LLNNLTSIK	LAVTNTTMTGTVLK	LLFPTNSSSHLVALQGQPLVLECIAEGFPTPTIK	SGDASINVTNLQLSDIGTYQCK	SLVTQYLNATGNR	VIIPEKSQNFSALKK	WYSLGKVPGNQTSTTLK	VFPYISVMVNNGSLSYDHSK
40	NYTADYDKTLIFNK	LNASIADLQSQLR	LLNTTDVYLLPSLNPDGFER	LQNNISYQMADIHHLKEQLAELR	LCLNNDTK	LLLSINVTNTR	SSCGKENTSDPSLVIAFGR	SMAGSGHNVSQEALAIKR	VIQQSERDNVTR	YCNLEGPPINSSVFK	VFPYISVMVNNGSLSYDHSKDGR
41	NFSSCSAEDFEK	LNGSITSPGWPK	LPNSTIYVVEPGYLGFTVHPGDR	LQRNESGLDSGR	LGGWNITGPWAK	LLPAFNTTSGLPYPR	SWPAVGNCSSALR	SNWHKGWNWTSGFNK	YRPENSVANDTGFTVVAPGKEK	YYKGSLSYLNVTR	VLGFKPKPPKNESLETYPVMK
42	NASEMIDKLTLTFNR	LNGSLATFSTDQELR	LRNATASLWSGPGLEDR	LSRNETQVDGAR	LIDNNKTEKEILDAFDK	LSGCQNITSTK	TAIFAFNISHVSNK	SYCKNGVNGTGENGRK	HRPTAGAFNHSDLDAELRR	YYKGSLSYLNVTRK	VPLQSAHLYYNVTEK
43	NISGHIYNQNVSQK	LNGTDPIVAADSK	LRNSSLGDAINKYDVVIR	LTVNLTNDR	LKAINDTAAR	LSHDANETLPLHLYVK	TASVSINQTEPPK	TGALTVQNTTQLR	DLQGNPIANATISVEGIDHDVTSAK	NFPDAFEYNNVSRQPETVAVMK	VVDAVDGWMLNSSAIR
44	NVTHLLQQELTEAQKGFQDVEAQAATCNHTVMALMASLDAEKAQGQK	LNGTDPIVAADSKR	LSNISHLNYCEPDLR	LVANESVPFETSCR	LNAINITSALDR	LWLPVNLTWADLEDR	TASVSINQTEPPKVR	TVGILPSNCSDIWQVLNVNQIAFPGPAGPSFNSTEDHSK	CGLSQSQGNLSHVDWFSVHK	SGNPGAEVTNSSVAGPDCCGGLGNIDFR	VVMDIPYELWNETSAEVADLKK
45	NLTVSECK	LNGTKDSMFGIAVK	LSNLSNLSHDLVQEAIDHAQDLQQEANELSR	LYANHTSLPASAR	LNPGNYTAR	MDGASNVTCINSR	TGFYGENCSTPEFLTR	TVTSASNNETYCR	VIIPEKSQNFSALK	IASVININPNTTHSTGSCR	YPQDYQFYIQNFTALPLNTVVPPQR
46	NFSSCSAEDFEKLTLNK	LNITCESSK	LWNSTFLEEYSK	MCLNRTSQENISFETMYDVLSTKPVLNK	LQILNASSDVLR	MLEAYNLTEK	TVPPMVNVTR	VIQTSAANFSLNNSK	DSEAFCHANCSGPAPAAKPDPDGGR	INDATQEPVNCTNYTAHVSCFPAPNITCK	YSVQLMSFVYNLSDTHLFPNASSK
47	NLTEVVPQLLDQLR	LNITQEGPK	MLNTSSLLEQLNEQFNWVSR	MHLNGSNVQVLHR	LQRVNNTLSSQISR	NYKNPNLTISFTAER	VGYQSQNISCFFR	VLKDAVNNITAK	FDVSAMEKNASNLVK		LTQVPDDLPTNITVLNLTHNQLR
48		LNITQEGPKDGK	MVNHSLHPTEPVK	NALNLTFHAQNVGEGGAYEAELR	LSITNETFR	NYYADNQTCDGELLFNMTK	VIEEFYNQTWVHR	VVGGERENVSMVDYAHNNYQAQSAVPLR	IQATSLSGNGSWTDPVFFYVQAK		LPADCIDCTTNFSCTYGKPVTFDCAVKPSVTCVDQDFK
49		LNLTTDPK	MYNGSVPFEER	QVCNVSYPFFR	LSNFNDSLVSR	QRYPANCTVR	VLSLPLNSSAVVNCSVHGLPTPALR	VYGQNINNETWSR	DLVVQQLVNVSR		TGVNSGVMLMNMTR
50		LNLTTDPKFESVAR	NLNMSR	RVNNCSDMCFHQK	LSSSNASVAWMPGADGR	QSQFLNVTATEDYVDPVTNQTK	VVDDVSNQTSCR	WSEWSGQNFTTLEAAPSEAPDVWR	FIASFNVVNTTKR		IQCTLSNPLFNTTSSIILTTCIPSSGHSR
51		LNQTEPVAGNYYPVNTR	NLNNSQSDVVSFR	SHTNTSHVMQYGNK	MIAGNSTESSKTPVTIEK	QTLFFNGTR	WEPFGYNVTR	WVTKDSCNDSFR	QEAKENGTNLTFIGDK		IGDENCDPECNHTLTGHDGGDCR
52		LNSSSQTNSLKDLLQSK	NPNGTVTVISR	SPANGSLGPTLNLSSGESR	MVLWNDSVVR	RAPQLNHSNSDVVSINCNIR	WNDSPCNQSLPSICK	YGCCPMPNATCCSDHLHCCPQDTVCDLIQSK	EETLLYDSNTSSMADR		VSQQLGLDAPNGSDSSPQAPPPR
53		LNTTGVSAGCTADLLVGR	QFNHSSNLNRHMNVHRGVK	SRCNTTQGNEVTSILR	NIETNYTR	RGSKDNATDSVPLR	WNDSPCNQSLPSICKK	YVTCAIHNCSEK			YAESDPTVPCNETR
54		LNVTTAWK	QINSSISGNLWDKDQR	SSDNVSVTVLR	NIQNNVSCYLEGK	SAEFFNYTVR	YLLEAANDSASATSALSCADPLAAFPNR	VVVVDGKNESEYTVK			LNLQTSTSIPNVTEMK
55		LNWTSLLPASFTK	QRNSTIEAANLAGLK	TAVNCSSDFDACLITK	NLEKNSTKQEILAALEK	SDRIVNETLYENTK	NLADKGNQTAAIR	EKKPNNLNDTIK			DPGAAVPGAANASAQQPR
56		MNFTGGDTCHK	RGNMSSLGFTSK	TFANGSLAFR	NVGPNTTSTVISTDAFRPGVR	SEDIKNVSR	LNLDGSNYTLLK	ANKWTGHNVTVVQR			KENGMPMDIVNTSGR
57		MNITVK	RLNTTGVSAGCTADLLVGR	TFLNTTVEK	QDILNNSLTTLSQDITKVDQSTTSMAK	SEQLVNFTGK	LVQLFPNDTSLKNDLGVGYLLIGDNDNAK	ISEEFLKNISASAR			LLDAENKVVANGTGTQGQLK
58		NNHTASILDR	RPNQSQPLPPSSLQR	TLTNQTEAELATPEGIYERPVDYLPERDVYESLCR	QLVLNLTGNTLCAGGASDEK	SLLEFNTTVSCDQQGTNHR	SPSHSKNMTISR	TCEECLKNVSCLWCNTNK			ALEVNTVTCQLNCSDHGHCDSFTKR
59		NNTTFLECAPK	RQNQSLVYGK	TSGNFTIDPDGSGPLKPFVVYCDIR	QPGENGSIVTCGHR	SWVQGNLTACGR	QGEHLSNSTSAFSTR	EKKPNNLNDTIKELFR			DDFVQIGKGPTNNTCVVR
60		QNVTEFPIIK	SANASFNIK	TSGNQSHVDPGPTPIPHNSSSR	QVVENMTR	TLAGENQTAFEIEELNR	ELDLTCNITTDR	NYPGTYPNHTVCEK			DLCGPDAGPIGNATGQADCK
61		RNASAVVLYNEER	SANSTLAQALHWTR	VELNTSR	RMHLNGSNVQVLHR	TLAGENQTAFEIEELNRK	VYVYALNQTR	QVTQEMLNHTIAIR			FLKPYTLEEQKNLTVCPDGALFEQK
62		RNESHLIDFR	SENASLVLSSSNQK	VIINDTEDEPTLEFDKK	RPASNVSASIQR	TVNSLNVSAISIPEHDEADEISDENR	KLLLSINVTNTR	DTGKDAVNCTYKNEDDCVVR			GRDIYTFDGALNKSTVPTDFSSAK
63		RNNTFLSLR	SENASLVLSSSNQKR	VIYNLTEK	RQDVNITVATVPSWLK	TVNSLNVSAISIPEHDEADEISDENREK	VNCEERNITGLENFTLK	VSSASDYNSSELK			HIWSLEISNKPNVSEPEEPK
64		RNQSLSLLYK	SHNRSEEFLIAGK	VLHNGTLAELQGLPHIR	RVNDNKTAAEEALR	TVNSLNVSANENR	RDHHGANFSCR	TGIYQVLNGSR			IGPGEPLELLCNVSGALPPAGR
65		RNQSLVQDMDSMVR	SLNSSEPLFLGQTGLGTTEEMGK	VNDNKTAAEEALR	SGPKNMTFDLPSDATVVLNR	VFPQVNVTK	IVGPEENLSQAEAR	SYCKNGVNGTGENGR			ILAPAYFILGGNQSGEGCVITR
66		SNFTLTAAR	SLNSSKPLYLGQTGLGNIEELGK	VPGNQTSTTLK	SRLWNSTFLEEYSK	VLEAVNGTDAR					ITFKPIAPSGQNATCTR
67		SNISILR	SQNDTVTPDVWYTSKPK	VQGNSTLLHITDLQAR	SVNPNDTCLASCVK	VQEVLNGTEVNLQHLTALVDCR					KDTCTQECSYFNITK
68		SNLSDLLEK	SRNTTAADTYNITDPEELETEYPFFESR	VSDNESSSNYTYK	TCSSNLTLTSGSK	VQVLPNGTLSIQR					KDTCTQECSYFNITKVESR
69		SNLTVLR	SVNASNYGLSPDR	VVANGTGTQGQLK	TCVSNCTASQFVCK	VTPACNTSLPAQR					KKENGMPMDIVNTSGR
70		TNITLVCKPGDLESAPVLR	SYNGTTCENELPFNVTKR	VYCNFTAGGSTCVFPDKK	TCVSNCTASQFVCKNDK	VTTYCNETMTGWVHDVLGR					LQFQVLVQHPQNESNK
71		TNMSLGLILTR	TANDTSTEAYNLLLR	VYCNLSAAHTFEDLKNEIKNPEIR	TGEANLTQIYLQEALDFIKR	VVLGANGTYSCLVR					LTHLHEGLPVKNGTR
72		TNSTFVQALVEHVKEECDR	TFNASGVKPQR	VYVNGTLSTSDPSGK	TLFANGSIYPPNEGFCPCLESGIQNVSTCR	VWCLGNETR					LVGGPVAGGDPNQTIR
73		TNSTFVQALVEHVKEECDRLGPGMADICK	THNLTDLSPHLR	WGHNITEFQQR	TPMTNSSIQFLDNAFR	WVKQDNETGIYYETWNVK					MDKSDAVSHTGNYTCEVTELTR
74		TNVSHVVGQLDDIR	TLNLTDVIEELAQASTQTLK	YFFNVSDEAALLEK	TPMTNSSIQFLDNAFRK	YAVYWNSSNPR					MEMPSTPQQLQNLTEDIR
75		VNCSVYVQLEK	TLNSSGLPFGSYTFEKDFSR	YGENNSLSVEGFR	TSPANCTWLILGSK	YEQLQNETR					QYDSFTFTASKNGTYK
76		VNDSVPFHLGWNSTER	TQNFTLLVQGSPELK	YGENNSLSVEGFRK	TVAQNYSSVTHLHSIGK	YPGIFNSTTSDAFLQSK					RDPGAAVPGAANASAQQPR
77		VNFTLEASEGCYR	TSNISKPGTLER	YHYNASLLDGTLLDSTWNLGK	TVLENSTSYEEAK	YTLDPNITSAGPTK					RIAVDWESLGYNITR
78		VNLSFDFPFYGHFLR	TVNVSVPK	YHYNCSLLDGTQLFTSHDYGAPQEATLGANK	TVLENSTSYEEAKNLLTK	LDLPVNTSIPNVTEVK					RMELSMGPIQANHTGTGLLLTLQPEQK
79		VNLTLR	TVNVSVPKK	YHYNGSLMDGTLFDSSYSR	VAAANVSVTQPESTGDPNNMTLLAEEAR	YEQAKNISQDLEK					SCVAVTSAQPQNMSR
80		VNNTLSSQISR	TYNGTNPDAASR	YHYNGSLMDGTLFDSSYSRNHTYNTYIGQGYIIPGMDQGLQGACMGER	VGSTNVSTLVNVHFAPR	TASCSNVTCWLK					SCVAVTSAQPQNMSRR
81		WNCSTVDNTSVFGR	VANLTEPVVLTFQHQLQPK	YHYNGTFEDGK	VLPVNVTDYCQLVR	NYFHYNQSYPPTYNVK					SSSLSHYEVKPNSSLER
82		YNATVYSQAANGTEGQPQAIEFR	VDNITDQFCNASVVDPACVR	YHYNGTFEDGKKFDSSYDR	VNRFNSTEYQVVTR	VEDEGNYTCLFVTFPQGSR					TALFPDLLAQGNASLR
83		YNCSIESPR	VINSSSNCNRVPDER	YHYNGTFLDGTLFDSSHNR	VSLTNVSISDEGR	SGILRNDSTVPDQFQCK					TVLTPATNHMGNVTFTIPANR
84		YNHTGQVIIYR	VLNASTLALALANLNGSR	YHYNGTLLDGTLFDSSYSR	VTGLNCTTNHPINPK	NLQVYNATSNSLTVK					VFDLQQNLGSVNVSTGCAPALQAQTPGLGPR
85		YNLSEVLQGK	VNNCSDMCFHQK	YHYNGTLLDGTSFDTSYSK	VTLSNVSER	NYYADNQTCDGELLFNMTKK					VFKPPSSTEALNDSQEFPFPETPTK
86		KNQSIGLIQPFATNGK	VVNSTTGPGEHLR	YSLNVTYNYPVHYFDGR	WTGHNVTVVQR	MLSAFNATSGK					VLQGLLSPIFKNSSVGPLYSGCR
87		GNMSSLGFTSK	VWNSTFIEDYR	YVINGTYANETK	YIHQNYTK	KMVLWNDSVVR					VNKGPLANPIWNVTGFTGR
88		INSSVTDIEEIIGVR	VWNSTFIEDYRDFDR	YVINGTYANETKLK	YKGLNLTEDTYKPR	FGEFGNYSLLVK					VNNGPLGNPIWNISGDPTR
89		ANATIEVK	GTNYTVR	GPTNNTCVVR	YQTLNCSVNVNCVNIR	VPDAANLSSAWRNHTVPLR					YKPDTLAVAVENGTGTDR
90		LNNTNIR	VLNYSR	FQVNNTRPPHVQLLR	YSVANDTGFVDIPKQEK	GSATFNSTEGVLQHLLRPLFQK					YLQPLLAVQFTNLTMDTEIR
91		ENATTDLLTKLPAHTVGDVK	NINGTDPIQK	YHYNGTFEDGKK	YTSYNVSEK	ETCSGNSSQCAPNIHK					YNQETPMEICLNGTPALAYLASAPPPLCPSGR
92		LNSSLER	RQNITNQLEK	YVQNGTYTVK	VAAANVSVTQPESTGDPNNMTLLAEEARK	DWANANVSR					SLENYEPCSSQNCSCYHGVIEEDLTPFR
93		ANLTWSVK	AMNTSQVEALGIQMLPGYRDPYHGRPLTK	ALMNGSESR	LIASNVTETMGINGSAYR	EDVYRNHSIFLADINQER					DSPVLPVTLQCNLTSSSHTLTYSYWTK
94		TNETHTSWGGSLPDAQK	WRNHTVGNR	LSGNLTLLR	QDILNNSLTTLSQDITK	HPSCVNVSK					QHTVTTTTKGENFTETDVK
95		KNITDLVEGAK	KLNVTTAWK	LGANGSHIPQTSSVFSIEVYPEDHSELQSVR	NFIINMTCR	GEYFVNVTTR					VIDLWDLAQSANLTDKELEAFREELK
96		DNSTLAVDIYK	IGNITPADAGTYYCVK	GHTNGTKPLDGFDVWK	APQLNHSNSDVVSINCNIR	YHQCYNGSGMDYR					LLRDSEAFCHANCSGPAPAAKPDPDGGRADEWACELR
97		GNLSTEKFVEEIK	FLNDSIVDPVDSEDRLGLK	ALVNFTR	YSVANDTGFVDIPK	CQEAINATCK					DLCGPDAGPIGNATGQAGR
98		LNITNIWVLDYFGGPK	GINASSMAWAR	TLTNQTEAELATPEGIYERPVDYLPER	WSFSNGTSWR						AWGTPCEMCPAVNTSEYK
99		QNISVTLR	NYNNTWTR	GYYNQSEDGSHTLQWMYGCDLGPDGR	YFYNNQTK						CDSGFALDSEERNCTDIDECR
100		LNETHIFNGSNWIMLIYK	FGNKTFPQR	VYCNLSAAHTFEDLK	DSKLNNTNIR						DVECGEGHFCHDNQTCCR
101		WNVTSLETLK	TSNISKPGTLERGDQTR	TASNLTVSVLEAEGVFEK	VLLGNESCTLTLSESTMNTLK						DVVTAAGDMLKDNATEEEILVYLEK
102		DNTTCYEFK	NQNGTFKDWANANVSR	ICPNDTGGLR	LTIVNSSVLDRPR						ESLNLWYDCTWNNDTK
103		ANLTVVLLR	IRNTTSCNSGTYR	KNYNNTWTR	LSITNETFRK						FLGSGGFIGYAPNLSK
104		LNLTSPDLFWLVFR	TGNGSAVQTTGR	AASNFTEIK	ALSPNSTISSAPKDFAIFGFDEDLQQEGTLLGK						GFQDVEAQAATCNHTVMALMASLDAEK
105		MNGSEIQYK	FQNITDFWK	LTLNGSK	SGVINLTEEVLWVK						GFQDVEAQAATCNHTVMALMASLDAEKAQGQK
106		YNCSIESPRK	LENWTDASR	YHYNCSLLDGTQLFTSHDYGAPQEATLGANKVIEGLDTGLQGMCVGER	RADLNGSNMETVIGR						GHCWGPGPTQCVNCSQFLR
107		ANHSGAVVLLK	RANTSALAVPSPVSNSASAR	NLCNNTGDPEMCPENGSCVPDGPGLLQCVCADGFHGYK	VINTNCSAVR						GHEVEDVDLELFNTSVQLQPPTTAPGPETAAFIER
108		ENATTDLLTK	ISNLTIVQAEIK	YSSNHTEHSQNLR	GFCANSSLAFPTK						GPGCDELDCGPSNCSQHGLCTETGCR
109		RNWTITR	YYNQSEAGSHTWQRMYGCDLGPDGR	ILSNLSCNVK	LGGWNITGPWAKDNFQDTLQVVTAHYR						GPSTPLPEDPNWNVTEFHTTPK
110		NNQSLFSK		LLANSSMLGEGQVLR	SDEYNCSSGMCIR						GWAAPGPEPTYPNSTILPTPDTGPTGIK
111		FNITDNVMK		LFGNYSR	FLSYNVTR						IFLYSGEPTYLGNETSVFGPTGNK
112		ANFTIYDCSR		INLNESMQVVSR	KWGHNITEFQQR						IHVAGETDSSNLNVSEPR
113		VNETEMDIAK		FDINDTIR	TVTINASSSR						IVSPEPGGAVGPNLTCR
114		GNITEYQCHQYITK		XSANISDLK	GLDPNYTTWMDVMER						LCDEGHGLEVEINCTR
115		LNITCESSKK		GTANLSETIR	QLVLNLTGNTLCAGGASDEKLISLICR						LDPTVLDAGELANRTGSVPR
116		WNCSALGEK		DILNGTFSYK	LHRLNASIADLQSQLR						LVIHSLDYSDQGNYSCVASTELDVVESR
117		LNLSQVR		HLTNDTTTPESTMTSGQAR							MYSEGSDIVPQSNETALHYFK
118											NYEIIQQPMSYDNLTQR
119											RRDPGAAVPGAANASAQQPR
120											SGNIEHPEDKLFNTSVEVLPFDNPQSDKEALQEGR
121											TALWVATDHNMDNTSTVLR
122											TGDVYKCPVIHGNCTK
123											TLTLVENKPIQLNCSVK
124											TVTISDHGTVTYNGSICGDDQNGPK
125											VLLVLELQGLQKNMTR
126											XRTEAADLCKAFNSTLPTMAQMEK
127											YFYLQAVNSEGQNLTR
128											YIASDPDDKHFFNVTDEAALKDIVDALGDR
129											KQYDSFTFTASKNGTYK
130											GFSEDRLLIAGTNSSDLQQILSLLESNKDLLLTSSYLSDSGSTGEHTK
131											IFLYSGEPTYLGNETSVFGPTGNKTLGLAIKR
132											RIGPGEPLELLCNVSGALPPAGR
133											VAQPGINYALGTNVSYPNNLLR
134											GQVYPWGNWFQPNRTNLWQGK
135											LTVLQASPQDTGNYSCHVEEWLPSPQKEWYR
136											GQNMVCGGMGCNNDSLVQQIFNAAQLDNYTR
137											CIPVMEAQEYIANVTSSSSAK
138											GFSEDRLLIAGTNSSDLQQILSLLESNK
139											VDFWHSDQCNMINGTSGQMWPPFMTPESSLEFYSPEACR
140											AACAVKPQEVQMVNGTITNPINGK
141											AKPQGQWAEDVLGNKTWDRETR
142											CLYGEAYPACSPGNTSTAEEELCR
143											DAGVGFPEYQEEDNSTYNFR
144											DPNSGFVFNLNPLNSSQGYNVSGIGK
145											FCWQLPETDYECTNSTSCMTVSCPR
146											GCPEDAAVCAVDKNGSK
147											GNVISSHGNPILLNSSIPEDPSIK
148											HLYTTTGGETDFTNVTSLR
149											IAVQFGPGFSWIANFTK
150											QEDLSVGSVLLTVNATDPDSLQHQTIR
151											QPVSPVIHPPVSYNDTAPR
152											SALLEFACTHNLGNCSTTAMK
153											SKSCVAVTSAQPQNMSR
154											LLTSHGMGIQVPLNATEFNYLCPAIINQIDAR
155											DASINIENMQFIHNGTYICDVK
156											APQHVVNHLPPYTNVSLK
157											DASINIENMQFIHNGTYICDVKNPPDIVVQPGHIR
158											VVAGTPQSPFLNLNSTCLTSGLK
159											AECCASGNIDTAWSNLTHPGNK
160											DCVECLLLHSGKPDNQTCHSLCR
161											DLGAIVYCVGVKDFNETQLAR
162											FLSSSPHLPPSSYFNASGR
163											GHAHLAALVNHESYNFSHR
164											IPCSQPPQIEHGTINSSR
165											LGVSSVPSCYLIYPNGSHGLINVVKPLR
166											RPAPPAAVLGCYLFNCTAR
167											SLLWTETFMNKENQNHSYSLK
168											TYTYADTPDDFQLHNFSLPEEDTK
169											TYTYADTPDDFQLHNFSLPEEDTKLK
170											VASQMNTLEESIKANLSR
171											VDIPQQPMGIIAVANDTNSCELSPCR
172											EVWEMLGPRIFTFMNDSSNVAMLQR
173											TYTYADTPDDFQLHNFSLPEEDTKLKIPLIHR
174											VTDEAGHPVPSQIQNSTETPSAYDLLILTTIPGLSYR
175											DVQIIVFPEDGIHGFNFTR
176											GQTALGFLYASGLGVNSSQAK
177											IDGGPVILLQAGTPHNLTCR
178											LQGLENWGQDPGVSANASK
179											SLDAYPILNQAQALENHTEVQFQK
180											SLDAYPILNQAQALENHTEVQFQKECGPDNK
181											SLDAYPILNQAQALENHTEVQFQKECGPDNKCESNLQMR
182											SLTQGSLIVGDLAPVNGTSQGK
183											TEAGAFEYVPDPTFENFTGGVK
184											TEAGAFEYVPDPTFENFTGGVKK
185											TLSELMSQTGHLGLANASAPSGEQLLR
186											TSLELWMHTDPVSQKNESVR
187											VVRPDSELGERPPEDNQSFQYDHEAFLGK
188											VVRPDSELGERPPEDNQSFQYDHEAFLGKEDSK
189											ISAPSMPAYELETPLNQTDNTVTVMLKPAHSR
190											DGYEPCVNEGMCVTYHNGTGYCK
191											DIENLKDASSFLAEWQNITK
192											DIENLKDASSFLAEWQNITKGFSEDR
193											GPMNQCLVATGTHEPKNQSYMVR
194											GPWQEQIVSDPFLVVSNTSTFVPYEIK
195											GYFYIPPLATHTICDRNHTWLPVSDDACYR
196											LGQEGKVPLQSAHLYYNVTEK
197											LRPHFLSVCNPDFSQINCSEGYIQNYR
198											NTQAAHDGSGIYSTQKNSSEQFEK
199											SCGECIQAGPNCGWCTNSTFLQEGMPTSAR
200											TDCDSSTTSLCSFPVANVSLTK
201											TGPVVEDSGSLLLEYVNGSACTTSDGR
202											VLGQSQEPNVNPASAGNQTQK
203											YSVYKDPAGWLNINPINGTVDTTAVLDR
204											DVTVIEGEVATISCQVNKSDDSVIQLLNPNR
205											TVAGVQDRVWDTAVGLNHTAEPSLQTLER
206											GHDLNEDGLVSWEEYKNATYGYVLDDPDPDDGFNYK
207											VLNSTLITCPSPGALSNASAPVDFFINGR
208											AHCVWLECPIPDAPVVTNVTVK
209											FTFTSHTPGDHQICLHSNSTR
210											FTFTSHTPGEHQICLHSNSTK
211											IETVLPAEFFEVLSSSQNGSYHR
212											IQNILCEKPTVTTVYANNGSVLQGSSVASVYDGK
213											IQNILSEKPTVTTVYANNGSVLQGSSVASVYDGK
214											KGYFYIPPLATHTICDRNHTWLPVSDDACYR
215											KIPSFCYSPKDEGLCSANVTR
216											NTCTTGITDPPPPDGSPNITSVSHNSVK
217											QMACTPISCPGELCPQDNGTACGSR
218											VTAPPEAEYSGLVRHPGNFSSLSCDYFAVNQSR
219											VTNSNANAASPLIVAGYNVSGSVR
220											YSVLIMAEKPVGDLSSPNETK
221											IVSQAPSTPSPNMFTINNETGDIITVAAGLDREK
222											TCIMEASTDFLPGLNFSNCSR
223											SRNPGSSCIGADPNRNWNASFAGK
224											SLDRHLYTTTGGETDFTNVTSLR
225											LLRVDIPQQPMGIIAVANDTNSCELSPCR
226											LLAENNEIISNIRDSVINLSESVEDGPK
227											ERVVRPDSELGERPPEDNQSFQYDHEAFLGKEDSK
228											AAPCPVPSSPGQELCGNNNVTYISSCHMR
229											DLGISPSTCSFNPGVIVANMTEWK
230											EAESLQPMTVVGTDYVFHNDTK
231											EGICNGFTALCPASDPKPNFTDCNR
232											GVTNDLLSIQGNTGPSWINKTER
233											HHYEVIPPLTSPGQPGDMNCTTQR
234											INNGGCQDLCLLTHQGHVNCSCR
235											KIQQESLGSAPLMGDDHPNASR
236											QLLQKQPVSPVIHPPVSYNDTAPR
237											TAADTTGLQPILNQFTPANISR
238											TDDEVVQREEEAIQLDGLNASQIR
239											TEKEPLSDPVGTCYLSTDNFTR
240											VTMGQNGNLYFANVLTSDNHSDYICHAHFPGTR
241											VWVCDRDNDCVDGSDEPANCTQMTCGVDEFR
242											WGLEEEDFQPREEAMLYHNQTAELR
243											LGCQHHCVPTLDGPTCYCNSSFQLQADGK
244											SIVYSCEWPLYMWPFQKPNYTEIR
245											IHELPLSLQDLTGLEHMLINCSK
246											ISLHCPCCTFVPSNNYIIPNKSEELEAR
247											MTPNLLHLAPENFYISHSPNSTAGPSCTLLEEAFR
248											NKGCSSSTSVLLTLDNNVVNGSSPAIR
249											NVNFEDPASACDSINAWVKNETR
250											TEIKPVATEQLLSTFLTVGNNTCFYGK
251											GNMYYENSYALAVLSNYDANKTGLK
252											LVHANFGTKKDFEDLYTPVNGSIVIVR
253											CVEESGSAHCVCPMLTCPEANATK
254											EFVENSECIQCHPECLPQAMNITCTGR
255											SLPCDICKDVVTAAGDMLKDNATEEEILVYLEK
256											ARWGLEEEDFQPREEAMLYHNQTAELR
257											GTQLFEDNYALAVLDNGDPLNNTTPVTGASPGGLR
258											ASILTGKYPHNHHVVNNTLEGNCSSK
259											CDVCAEGFTGFPSCYPTPSSSNDTR
260											FNSPTTQDLVYIDPSPDYCVRNESTGSLGTQGR
261											SGTIFDNFLITNDEAYAEEFGNETWGVTK
262											VDDEMPQHAVLSGPNLFINNLNKTDNGTYR
263											FIVESLTPSSLSLMHSPPGTQNISEINLSPMEISTFR
264											GGLGGGYGGASGMGGITAVTVNQSLLSPLVLEVDPNIQAVR
265											ACTENNECCHPECLGSCSAPDNDTACVACR
266											AGQPATAFSQQDLLDGAVLYSHNGSLSPR
267											EGSRTDDEVVQREEEAIQLDGLNASQIR
268											GLDFFQSPSFCPNPPGLEALSPNTSCR
269											SVGDGEXVEFDVVEGEKGAKAANVTGPGGVPVQGSK
270											LTSPPEDYPEPEEVPPEVISIYNSTR
271											FLEAGIYEVPIIITDSGNPPKSNISILR
272											ATLITFLCDRDAGVGFPEYQEEDNSTYNFR
273											LASPPSQGEVPPGPLPEAVLALYNSTR
274											LTGSDVNLLAENLLSPEDMVLFHNLTQPR
275											RLNTDWPALEDLVLQDSAAGFIANLSVQR
276											NSNSNVIQVDQSGLGLPSRDYYLNKTENEK
277											DSGIWINGFDYTGISHITPHIPEINDSIR
278											GTDPSLSPSPAALPPAPGTELSYLNGTFR
279											SESVPPVTDWAWYKITDSEDKALMNGSESR
280											VAEAVSSPAGVGVTWLEPDYQVYLNASKVPGFADDPTELACR
281											VIDGMTVVHSIELQATDGHDRPLTNCSIINSGK
282											CSFRDEDDDCTYSYTMEGDGAPGPNSTVLVHK
283											WQSIPLCVEKIPCSQPPQIEHGTINSSR
284											ELLLHLIDYLVTSDGKDPEITNLINSTR
285											VVPETACSLGPSCSSQQFEEPCHVNSSQLITCR
286											GPTFAPLPPVAPLHCAQTPYGCCQDNITAAR
287											LLGGGDEEAIRPQMQQILDFETALANITIPQEK
288											LLGGGDEEAIRPQMQQILDFETALANITIPQEKR
289											TPEDTAEDTCHLIPGVAESVATCHFNHSSK
290											VQWRPQGTRGPWQEQIVSDPFLVVSNTSTFVPYEIK
291											YHQPGHEAVTSAVDQLQQEFHCCGSNNSQDWR
292											RYHQPGHEAVTSAVDQLQQEFHCCGSNNSQDWR
293											TIVHYSPNLVFSGIEAIQKDSCESNHNITCK
294											ILFYNVVVENLDKPSSSELHSIPAPANSTK
295											YDTEHLHPDLWQIFDNPVDWKEQYIHENYSR
296											RAEDTAGQTALTVMRPDASLQVDTVVPNATVSEK
297											QADEDIQGTQNLLTSIESETAASEETLFNASQR
298											GSGPASEFTFSTPEGVPGHPEALHLECQSNTSLLLR
299											SNLDPSNVDSLFYAAQASQALSGCEISISNETK
300											VACTSSQGPSSWTHWLPVETPEGVPLGPPENISATR
301											YKVPAEILANTSDNAGFCIPEGNCLGSGVLNVSICK
302											KFLGPVPVYPAVGNHESTPVNSFPPPFIEGNHSSR
303											YGPGEPSPVSETVVTPEAAPEKNPVDVKGEGNETTNMVITWKPLR
304											VQAVNSQGKGPEPQVTIGYSGEDYPQAIPELEGIEILNSSAVLVK
