# Supplementary material for: Releasing N-glycan from Peptide N-terminus by N-terminal Succinylation Assisted Enzymatic Deglycosylation
Source: Sci Rep. 2015 Apr 22;5:9770. doi: 10.1038/srep09770 (PMC4405948; doi:10.1038/srep09770)
Supplement: Supplementary Information — Dataset 3 [file srep09770-s4.xls]

## Sheet: Cover
Releasing N-glycan from Peptide N-terminus by N-terminal Succinylation Assisted Enzymatic Deglycosylation Yejing Weng1,2, Zhigang Sui1, Hao Jiang1,2,Yichu Shan1, Lingfan Chen1,2, Shen Zhang1,2, Lihua Zhang*1 and Yukui Zhang1 1Key Lab of Separation Sciences for Analytical Chemistry, National Chromatographic R. & A. Center, Dalian Institute of Chemical Physics, Chinese Academy of Sciences, Dalian 1…
List of the identified N-glycopeptides in Route B

## Sheet: Table S3
NO.	IPI	Protein Name	Identified Glycopeptides	Glycosite
1	IPI00003590	Isoform 1 of Sulfhydryl oxidase 1
			NGSGAVFPVAGADVQTLR	1
2	IPI00289819	Cation-independent mannose-6-phosphate receptor
			NGSSIVDLSPLIHR	1
3	IPI00008290	EPHA5 protein
			NGTCQVCRPGFFK	1
4	IPI00296141	Dipeptidyl peptidase 2
			NLSASVIAVTIQGGAHHLDLR	1
5	IPI00005270	KDEL motif-containing protein 1
			NSTAVWR	1
6	IPI00328243	Phospholipase D3
			DNHTHSDIQVK	2
7	IPI00143921	Isoform 1 of KDEL motif-containing protein 2
			NLSDLLEK	1
			KVNGTPSPIPIISWCGSLDSR	3
8	IPI00301021	Isoform 1 of Translocon-associated protein subunit alpha
			YPQDYQFYIQNFTALPLNTVVPPQR	11
9	IPI00021440	Actin, cytoplasmic 2
			EEEIAALVIDNGSGMCK	11
10	IPI00002745	Cathepsin Z
			NYTLWR	1
11	IPI00853369	Plexin-B2
			NCSFQPER	1
12	IPI00220530	Isoform 3 of Signal peptide peptidase-like 2B
			NWTASLLCSAADLPAR	1
13	IPI00329482	Isoform 1 of Laminin subunit alpha-4
			NASGIYAEIDGAK	1
14	IPI00386831	Isoform 1 of V-set and immunoglobulin domain-containing protein 10
			NLTQPEVIIQPSSR	1
15	IPI00215998	CD63 antigen
			NNHTASILDR	2
16	IPI00011302	CD59 glycoprotein
			TAVNCSSDFDACLITK	4
17	IPI00026241	Bone marrow stromal antigen 2
			NVTHLLQQELTEAQK	1
18	IPI00425902	cDNA FLJ56303, highly similar to Translocon-associated protein subunit beta
			IAPASNVSHTVVLRPLK	6
19	IPI00030941	Tetraspanin-3
			NQSVPLSCCR	1
20	IPI00031005	Protein kinase-like protein SgK196
			NCSPWLSCEELR	1
21	IPI00001593	Lysosomal Pro-X carboxypeptidase
			NISSHTNIVFSNGELDPWSGGGVTK	1
22	IPI00064193	Isoform 1 of Protein disulfide-isomerase TMX3
			NTSVEHTRLK	1
23	IPI00024083	Isoform 1 of N-acylethanolamine-hydrolyzing acid amidase
			FNVSLDSVPELR	2
24	IPI00465437	Uncharacterized protein
			YLLEAANDSASATSALSCADPLAAFPNR	7
25	IPI00000877	Hypoxia up-regulated protein 1
			NGTRAEPPLNASASDQGEK	1,10
26	IPI00028553	Isoform 2 of Multiple inositol polyphosphate phosphatase 1
			NATALYHVEAFK	1
27	IPI00294839	Lysyl oxidase homolog 2
			NVTCENGLPAVVSCVPGQVFSPDGPSR	1
28	IPI00027437	Tetraspanin-9
			NATTPLWR	1
29	IPI00029273	Isoform 1 of Hepatocyte growth factor receptor
			NFTVACQHR	1
30	IPI00019146	Isoform 1 of Coxsackievirus and adenovirus receptor
			NASSEYSGTYSCTVR	1
31	IPI00473006	HLA class I histocompatibility antigen, Cw-17 alpha chain
			GYYNQSEAGSHTIQR	4
32	IPI00219978	Isoform 1 of Tudor domain-containing protein 5
			QLDINGSSDSSTLPK	5
33	IPI00012989	Lysosomal alpha-mannosidase
			NLSAPVTLNLR	1
34	IPI00018465	T-complex protein 1 subunit eta
			EGTDSSQGIPQLVSNISACQVIAEAVR	15
35	IPI00030634	Isoform 1 of Gamma-glutamyltransferase 7
			NLSDSLAR	1
36	IPI00008167	Sodium/potassium-transporting ATPase subunit beta-3
			NLTVCPDGALFEQK	1
37	IPI00022959	Isoform 1 of Poliovirus receptor-related protein 3
			NYSLNDATITLHNIGFSDSGK	1
38	IPI00296992	Isoform Long of Tyrosine-protein kinase receptor UFO
			NGSQAFVHWQEPR	1
39	IPI00019906	Isoform 2 of Basigin
			ILLTCSLNDSATEVTGHR	8
40	IPI00297124	Isoform 1 of Interleukin-6 receptor subunit beta
			NYTIFYR	1
41	IPI00009333	Transmembrane protein 9
			NISGHIYNQNVSQK	1,10
42	IPI00005707	C-type mannose receptor 2
			NASLAYVPDPYTQAFLTQAAR	1
43	IPI00013897	Disintegrin and metalloproteinase domain-containing protein 10
			NISQVLEK	1
44	IPI00027078	Carboxypeptidase D
			NNSNNFDLNR	1
45	IPI00235622	Isoform 3 of CUB domain-containing protein 1
			NVSGFSIANR	1
46	IPI00748502	Cartilage-associated protein
			NCSAAPQPEPAAGLASYPELR	1
47	IPI00002478	Isoform B of Endothelin-converting enzyme 1
			NSSVEAFK	1
			NSSVEAFKR	1
48	IPI00026259	N(4)-(beta-N-acetylglucosaminyl)-L-asparaginase
			NATEAAWR	1
49	IPI00001869	Pappalysin-1
			NISLGPQNVFCDVPLTIR	1
50	IPI00382432	Isoform 1 of N-acetylglucosamine-1-phosphotransferase subunits alpha/beta
			NLSHLPTFSSPAIESHIHR	1
51	IPI00171334	Solute carrier family 22 member 4
			NNSVPLR	1
52	IPI00419327	Isoform 2 of Protocadherin Fat 4
			NGTATVLSVDR	1
53	IPI00021983	Isoform 1 of Nicastrin
			NISGVVLADHSGAFHNK	1
			ANNSWFQSILR	2
			NESVRNQVEDLLATLEK	1
54	IPI00440932	Isoform 1 of Disintegrin and metalloproteinase domain-containing protein 9
			NFSSCSAEDFEK	1
55	IPI00184854	cDNA: FLJ22221 fis, clone HRC01651
			TLSRPSETCNETTK	10
56	IPI00556655	LAMP1 protein variant (Fragment)
			SSCGKENTSDPSLVIAFGR	7
57	IPI00298281	Laminin subunit gamma-1
			NISQDLEK	1
58	IPI00019472	Neutral amino acid transporter B(0)
			SYSTTYEERNITGTR	10
59	IPI00384318	Isoform 1 of JNK1/MAPK8-associated membrane protein
			NGSTEIYGECGVCPR	1
60	IPI00027493	Isoform 2 of 4F2 cell-surface antigen heavy chain
			SLVTQYLNATGNR	8
			GFSEDRLLIAGTNSSDLQQILSLLESNK	13
			LLIAGTNSSDLQQILSLLESNK	7
61	IPI00169285	Putative phospholipase B-like 2
			NQSLVQDMDSMVR	1
62	IPI00027230	Endoplasmin
			HNNDTQHIWESDSNEFSVIADPR	3
63	IPI00435872	Isoform 1 of Solute carrier family 22 member 5
			NHTVPLR	1
64	IPI00215995	Isoform 1 of Integrin alpha-3
			NITIVTGAPR	1
65	IPI00299412	Isoform 2 of CD97 antigen
			NVTMGQSSAR	1
66	IPI00183913	Isoform 1 of Immunoglobulin superfamily member 10
			NGTLEIR	1
67	IPI00220350	Isoform Beta-3B of Integrin beta-3
			NFSIQVR	1
68	IPI00299299	Heat shock 70 kDa protein 13
			NSTIEAANLAGLK	1
69	IPI00002412	Palmitoyl-protein thioesterase 1
			EDVYRNHSIFLADINQER	6
			NHSIFLADINQER	1
70	IPI00299404	Laminin subunit beta-3
			NATASLWSGPGLEDR	1
71	IPI00302309	TTC17 protein
			NISGALEAFR	1
72	IPI00221240	Isoform 2 of Leucyl-cystinyl aminopeptidase
			NLSQDVNGTLVSIYAVPEK	1,7
			NQSIGLIQPFATNGK	1
73	IPI00296922	Laminin subunit beta-2
			NTSAASTAQLVEATEELRR	1
74	IPI00009890	Isoform 1 of Glia-derived nexin
			NASEIEVPFVTR	1
75	IPI00103552	Mucin-16
			NTSVGPLYSGCR	1
			NGTQLQNFTLDR	1,7
			NSSLEYLYSGCR	1
			NSSVGPLYSGCR	1
76	IPI00293074	Isoform 2 of Choline transporter-like protein 2
			NITDLVEGAK	1
77	IPI00844090	Collagen alpha-1(V) chain
			NVTLILDCK	1
78	IPI00013178	Isoform 2 of Protein Wnt-5a
			NESTGSLGTQGR	1
79	IPI00010697	Isoform Alpha-6X1X2B of Integrin alpha-6
			ANHSGAVVLLK	2
80	IPI00217492	Soluble TIE2 variant 2
			NGSFIHSVPR	1
81	IPI00175092	E3 ubiquitin-protein ligase RNF149
			NASAVVLYNEER	1
82	IPI00009865	Keratin, type I cytoskeletal 10
			TIDDLKNQILNLTTDNANILLQIDNAR	11
83	IPI00014236	Isoform 1 of Zinc transporter ZIP14
			NLSTCFSSGDLFTAHNFSEQSR	1,16
84	IPI00418676	Transmembrane protein 62
			NYSSGTHNIEVIVQDSAGR	1
85	IPI00012503	Isoform Sap-mu-0 of Proactivator polypeptide
			NSTKQEILAALEK	1
86	IPI00293088	Lysosomal alpha-glucosidase
			NNTIVNELVR	1
