# Supplementary material for: Releasing N-glycan from Peptide N-terminus by N-terminal Succinylation Assisted Enzymatic Deglycosylation
Source: Sci Rep. 2015 Apr 22;5:9770. doi: 10.1038/srep09770 (PMC4405948; doi:10.1038/srep09770)
Supplement: Supplementary Information — Dataset 4 [file srep09770-s5.xls]

## Sheet: Cover
Releasing N-glycan from Peptide N-terminus by N-terminal Succinylation Assisted Enzymatic Deglycosylation Yejing Weng1,2, Zhigang Sui1, Hao Jiang1,2,Yichu Shan1, Lingfan Chen1,2, Shen Zhang1,2, Lihua Zhang*1 and Yukui Zhang1 1Key Lab of Separation Sciences for Analytical Chemistry, National Chromatographic R. & A. Center, Dalian Institute of Chemical Physics, Chinese Academy of Sciences, Dalian 1…
Number and ratio of N-glycopeptides located at different positions in Route B

## Sheet: Sheet1
Position	0	1	2	3	4	5	6	7	8	9	>10	all
peptide number	73	5	2	2	1	2	3	2	0	2	5	97
ratio	0.752577	0.0515464	0.0206186	0.0206186	0.0103093	0.0206186	0.0309278	0.0206186	0	0.0206186	0.0515464	1
1	NGSGAVFPVAGADVQTLR	DNHTHSDIQVK	KVNGTPSPIPIISWCGSLDSR	TAVNCSSDFDACLITK	QLDINGSSDSSTLPK	IAPASNVSHTVVLRPLK	YLLEAANDSASATSALSCADPLAAFPNR	ILLTCSLNDSATEVTGHR		TLSRPSETCNETTK	YPQDYQFYIQNFTALPLNTVVPPQR
2	NGSSIVDLSPLIHR	NNHTASILDR	HNNDTQHIWESDSNEFSVIADPR	GYYNQSEAGSHTIQR		EDVYRNHSIFLADINQER	SSCGKENTSDPSLVIAFGR	SLVTQYLNATGNR		SYSTTYEERNITGTR	EEEIAALVIDNGSGMCK
3	NGTCQVCRPGFFK	FNVSLDSVPELR					LLIAGTNSSDLQQILSLLESNK				TIDDLKNQILNLTTDNANILLQIDNAR
4	NLSASVIAVTIQGGAHHLDLR	ANNSWFQSILR									GFSEDRLLIAGTNSSDLQQILSLLESNK
5	NSTAVWR	ANHSGAVVLLK									EGTDSSQGIPQLVSNISACQVIAEAVR
6	NLSDLLEK
7	NYTLWR
8	NCSFQPER
9	NWTASLLCSAADLPAR
10	NASGIYAEIDGAK
11	NLTQPEVIIQPSSR
12	NVTHLLQQELTEAQK
13	NQSVPLSCCR
14	NCSPWLSCEELR
15	NISSHTNIVFSNGELDPWSGGGVTK
16	NTSVEHTRLK
17	NGTRAEPPLNASASDQGEK
18	NATALYHVEAFK
19	NVTCENGLPAVVSCVPGQVFSPDGPSR
20	NATTPLWR
21	NFTVACQHR
22	NASSEYSGTYSCTVR
23	NLSAPVTLNLR
24	NLSDSLAR
25	NLTVCPDGALFEQK
26	NYSLNDATITLHNIGFSDSGK
27	NGSQAFVHWQEPR
28	NYTIFYR
29	NISGHIYNQNVSQK
30	NASLAYVPDPYTQAFLTQAAR
31	NISQVLEK
32	NNSNNFDLNR
33	NVSGFSIANR
34	NCSAAPQPEPAAGLASYPELR
35	NSSVEAFK
36	NSSVEAFKR
37	NATEAAWR
38	NISLGPQNVFCDVPLTIR
39	NLSHLPTFSSPAIESHIHR
40	NNSVPLR
41	NGTATVLSVDR
42	NISGVVLADHSGAFHNK
43	NESVRNQVEDLLATLEK
44	NFSSCSAEDFEK
45	NISQDLEK
46	NGSTEIYGECGVCPR
47	NQSLVQDMDSMVR
48	NHTVPLR
49	NITIVTGAPR
50	NVTMGQSSAR
51	NGTLEIR
52	NFSIQVR
53	NSTIEAANLAGLK
54	NHSIFLADINQER
55	NATASLWSGPGLEDR
56	NISGALEAFR
57	NLSQDVNGTLVSIYAVPEK
58	NQSIGLIQPFATNGK
59	NTSAASTAQLVEATEELRR
60	NASEIEVPFVTR
61	NTSVGPLYSGCR
62	NGTQLQNFTLDR
63	NSSLEYLYSGCR
64	NSSVGPLYSGCR
65	NITDLVEGAK
66	NVTLILDCK
67	NESTGSLGTQGR
68	NGSFIHSVPR
69	NASAVVLYNEER
70	NLSTCFSSGDLFTAHNFSEQSR
71	NYSSGTHNIEVIVQDSAGR
72	NSTKQEILAALEK
73	NNTIVNELVR
