# Supplementary material for: Releasing N-glycan from Peptide N-terminus by N-terminal Succinylation Assisted Enzymatic Deglycosylation
Source: Sci Rep. 2015 Apr 22;5:9770. doi: 10.1038/srep09770 (PMC4405948; doi:10.1038/srep09770)
Supplement: Supplementary Information — Dataset 5 [file srep09770-s6.xls]

## Sheet: Cover
Releasing N-glycan from Peptide N-terminus by N-terminal Succinylation Assisted Enzymatic Deglycosylation Yejing Weng1,2, Zhigang Sui1, Hao Jiang1,2,Yichu Shan1, Lingfan Chen1,2, Shen Zhang1,2, Lihua Zhang*1 and Yukui Zhang1 1Key Lab of Separation Sciences for Analytical Chemistry, National Chromatographic R. & A. Center, Dalian Institute of Chemical Physics, Chinese Academy of Sciences, Dalian 1…
Non-redundant sequence motifs of N-glycopeptides in Route A

## Sheet: Table S5
IPI	Nonredundant sequence windows
IPI00235003	GLEVEINCTRTQN
IPI00217934	HMQKTGNGSAVQT
IPI00010737	QWVTGDNNTSYSR
IPI00010737	WVTGDNNTSYSRW
IPI00168878	FLQKHLNASNPTE
IPI00944977	IISPEENVTLTCT
IPI00944977	TISASRNATVVWM
IPI00944977	DSYPDGNITWYRN
IPI00944977	AIKEGDNITLKCL
IPI00944977	RTVNSLNVSANEN
IPI00025155	IDTAWSNLTHPGN
IPI00025155	ELCGNNNVTYISS
IPI00016112	LCDNADNITRVQS
IPI00016112	AHRRVNNCSDMCF
IPI00016112	DYRVYCNLSAAHT
IPI00016112	QGEHLSNSTSAFS
IPI00010676	GTHEPKNQSYMVR
IPI00010676	CYSCKGNSTHGCS
IPI00005683	HELKVINSSSNCN
IPI00002070	PEPTYPNSTILPT
IPI00002070	VTKDSCNDSFRGW
IPI00031005	RIGQMKNCSPWLS
IPI00064193	AVIDEKNTSVEHT
IPI00024083	PAAPRFNVSLDSV
IPI00024272	QTCQRLNGSLATF
IPI00029533	IKPIGFNETAKIH
IPI00019146	SGDASINVTNLQL
IPI00013302	PGLNFSNCSRRAL
IPI00018274	CDPSCPNGSCWGA
IPI00018274	NIKHFKNCTSISG
IPI00018274	KDSLSINATNIKH
IPI00018274	CLPQAMNITCTGR
IPI00018274	SSDFLSNMSMDFQ
IPI00018274	LSNYDANKTGLKE
IPI00018274	AGVMGENNTLVWK
IPI00032825	TFTASKNGTYKFC
IPI00003128	AAGFIANLSVQRQ
IPI00003128	REKTLTNQTEAEL
IPI00152377	VDNNTWNNSHIAL
IPI00152377	GKAMSSNETAAYK
IPI00296099	PIMPCSNATVPDG
IPI00296099	LSVKVVNSTTGPG
IPI00296099	LDNNVVNGSSPAI
IPI00032292	VGTPEVNQTTLYQ
IPI00032292	YFHRSHNRSEEFL
IPI00301812	IKDSKLNNTNIRN
IPI00103175	APANWYNDTYPLS
IPI00015872	KSDRIVNETLYEN
IPI00002406	VLSRTQNFTLLVQ
IPI00002406	VLSLPLNSSAVVN
IPI00002406	NSSAVVNCSVHGL
IPI00107357	KDYYPINESLASL
IPI00297492	VDNNTWNNTHISR
IPI00289561	VVDDVSNQTSCRL
IPI00289561	ELSRVLNASTLAL
IPI00922186	GKPPMTNITDLRV
IPI00922186	WKISKINNTHALV
IPI00922186	LNINPINGTVDTT
IPI00016890	LWRKNYNNTWTRL
IPI00016890	LSQAQGNLSVLET
IPI00016890	NKPIQLNCSVKSQ
IPI00016890	VDTVVPNATVSEK
IPI00016890	IERVQGNSTLLHI
IPI00016890	SPQDTGNYSCHVE
IPI00009333	ICPPYRNISGHIY
IPI00009410	KLLPAFNTTSGLP
IPI00018607	RQRYPANCTVRDH
IPI00018607	TDYECTNSTSCMT
IPI00018607	QKNFIINMTCRFC
IPI00018607	CIDCTTNFSCTYG
IPI00008894	DPNRNWNASFAGK
IPI00005107	GGMGCNNDSLVQQ
IPI00005107	NAAQLDNYTRIGF
IPI00005107	SCCRVDNITDQFC
IPI00005107	ITDQFCNASVVDP
IPI00005107	ARLIASNVTETMG
IPI00005107	TETMGINGSAYRV
IPI00005107	KNYKNPNLTISFT
IPI00005107	RQSQFLNVTATED
IPI00005107	YVDPVTNQTKTNV
IPI00012429	ILGDKVNNTAVIE
IPI00470924	ANLIRANESRLEE
IPI00477905	PEDKLFNTSVEVL
IPI00642244	ERFINYNQTVSRM
IPI00004962	DPAEQQNVTQVAH
IPI00303401	CTTQRINYTDPFS
IPI00303401	GQPGDMNCTTQRI
IPI00218413	DGIHGFNFTRTSI
IPI00218413	LEPHRFNDTEVLQ
IPI00218413	GLIGAENATGETD
IPI00290945	TTVYANNGSVLQG
IPI00290945	EKHTNMNLTQLKV
IPI00307592	LGLDAPNGSDSSP
IPI00307592	VLKSPANGSLGPT
IPI00307592	SLGPTLNLSSGES
IPI00307592	EALRRGNMSSLGF
IPI00307592	HYKIRQNSSFTEK
IPI00307592	QNLSLPNSTAQAL
IPI00307592	WRFLTQNLSLPNS
IPI00440932	GASGSRNFSSCSA
IPI00440932	GLLHLENASYGIE
IPI00001754	STRAFSNSSYVLN
IPI00019472	TTYEERNITGTRV
IPI00027493	FLAEWQNITKGFS
IPI00027493	LVTQYLNATGNRW
IPI00027493	LLIAGTNSSDLQQ
IPI00015756	LANPIWNVTGFTG
IPI00015756	HLPPYTNVSLKMI
IPI00015756	WESLGYNITRCHT
IPI00334532	PFLVVSNTSTFVP
IPI00334532	GHLRGYNVTYWRE
IPI00334532	RLLFPTNSSSHLV
IPI00334532	HLECQSNTSLLLR
IPI00334532	PELRTHNLTDLSP
IPI00334532	EGIEILNSSAVLV
IPI00334532	DVKGEGNETTNMV
IPI00334532	RFFPYANGTLGIR
IPI00334532	LGKVPGNQTSTTL
IPI00334532	DYSDQGNYSCVAS
IPI00334532	NVLTSDNHSDYIC
IPI00176427	RQTLFFNGTRALK
IPI00016334	LSQSQGNLSHVDW
IPI00027230	SDDLPLNVSRETL
IPI00027230	IQLDGLNASQIRE
IPI00027230	VTSKHNNDTQHIW
IPI00027230	LRELISNASDALD
IPI00552748	HPPVSYNDTAPRI
IPI00044369	RQAARVNLSFDFP
IPI00044369	QMSKITNISAVEM
IPI00030887	VEGTRANLTGWDP
IPI00030887	TKLSSSNASVAWM
IPI00642204	DVCTKQNVTEFPI
IPI00220350	TGKDAVNCTYKNE
IPI00003802	SPPGTQNISEINL
IPI00003802	IRDSVINLSESVE
IPI00298237	PPSSYFNASGRAY
IPI00007207	KNYFHYNQSYPPT
IPI00007207	FNERNLNMSRVDV
IPI00165949	MEVDALNSSHPVS
IPI00221240	CTHNLGNCSTTAM
IPI00221240	TLLYDSNTSSMAD
IPI00221240	MKKDSLNSSHPIS
IPI00221240	DDWMASNGTQSLP
IPI00221240	KKSGVINLTEEVL
IPI00221240	EGCHKKNQSIGLI
IPI00783987	ATNHMGNVTFTIP
IPI00031713	GDTLCTNLTGTLL
IPI00397949	QNTKVANLTEPVV
IPI00003384	FGKDIGNYSCAAQ
IPI00003384	NEKLSRNETQVDG
IPI00003384	AGFIANNGTREGC
IPI00472035	NLRGYYNQSEAGS
IPI00219425	RVEDEGNYTCLFV
IPI00293655	VSTGKLNLSQVRF
IPI00014236	HVQGHRNLSTCFS
IPI00014236	DLFTAHNFSEQSR
IPI00014236	VGVGRGNVTQHVQ
IPI00031030	VIEERRNQSLSLL
IPI00045906	CSFPVANVSLTKG
IPI00183280	QDSSCVNATACRC
IPI00183280	GAKTFKNESENTC
IPI00000425	KKMVLWNDSVVRH
IPI00219456	HTKLVANESVPFE
IPI00026050	EPTYLGNETSVFG
IPI00026050	FKNIETNYTRIFL
IPI00026050	KWVKQDNETGIYY
IPI00005270	YIPVKSNLSDLLE
IPI00005270	PPWESKNSTAVWR
IPI00003813	SRFQLLNFSSSEL
IPI00003813	TISCQVNKSDDSV
IPI00003813	LKVSLTNVSISDE
IPI00003813	LFINNLNKTDNGT
IPI00182126	YLKYHYNASLLDG
IPI00182126	FLRYHYNGTLLDG
IPI00182126	FVRYHYNGTFLDG
IPI00455473	MGDDHPNASRDSV
IPI00217481	NAKILSNLSCNVK
IPI00297235	TFDAMKNSTKEFV
IPI00021267	TASVSINQTEPPK
IPI00217882	GETDFTNVTSLRG
IPI00217882	DITDLINNTFIRT
IPI00414231	SNGRGFNATYHVR
IPI00414231	SRTSPANCTWLIL
IPI00329141	NFLRSLNSSEPLF
IPI00414717	LWNYKLNLTTDPK
IPI00414717	LVDHRGNITEYQC
IPI00465259	GSARLLNCTAPGP
IPI00029723	WFSKGSNYSEILD
IPI00025869	WPFQKPNYTEIRQ
IPI00418277	EFLRSLNSSKPLY
IPI00293460	TWREAFNETNQAI
IPI00290039	VSFLNFNLSNCER
IPI00290039	QIQVKQNISVTLR
IPI00290039	THEKPCNTSFSYL
IPI00290039	LVQHPQNESNKIY
IPI00290039	LTSVSWNISVPRD
IPI00290039	IGTFCSNGTVSRI
IPI00290039	SRTCSSNLTLTSG
IPI00218784	PPFIEGNHSSRWL
IPI00030634	VHDIRRNESHLID
IPI00305698	LKEKVENGSETGP
IPI00552338	HNKLLPNVTTVER
IPI00456649	AAAIKVNDSVPFH
IPI00456649	PFHLGWNSTERSL
IPI00456649	VGYQSQNISCFFR
IPI00295461	TLKDILNGTFSYK
IPI00295461	RTMKSVNASNYGL
IPI00024129	HDRPLTNCSIINS
IPI00221384	DIKEAGNITTDGY
IPI00221384	RNLQVYNATSNSL
IPI00221384	KMLEAYNLTEKNF
IPI00030847	NRIVDVNLTSEGK
IPI00000070	DMVLFHNLTQPRG
IPI00295940	PKALSPNSTISSA
IPI00375294	LSQELLNTSASLS
IPI00004084	MPAMAPNETLSGR
IPI00009803	SRQPGENGSIVTC
IPI00018879	TARFQVNNTRPPH
IPI00023673	AGVVCTNETRSTH
IPI00023673	ARYKGLNLTEDTY
IPI00023673	RALGFENATQALG
IPI00023673	PSALDTNSSKSTS
IPI00001793	DRVINTNCSAVRT
IPI00455316	QAKVIINDTEDEP
IPI00455316	FKYTSYNVSEKAG
IPI00010445	PGVIVANMTEWKH
IPI00169285	DAVAWANLTNAIR
IPI00169285	SDLNPANGSYPFQ
IPI00169285	AQIFRRNQSLVQD
IPI00472456	IALRYYNQSEAGS
IPI00910397	TALLRLNSSTIKY
IPI00910397	VRYETTNKTYKTV
IPI00910397	VININPNTTHSTG
IPI00910397	LRVQPFNVTQGKY
IPI00910397	YAKWQMNFTVRYE
IPI00289831	VEAEALNATAIRV
IPI00402501	DFGKYPNCTGGAA
IPI00299404	ELCPQDNGTACGS
IPI00299404	RFGRLRNATASLW
IPI00000075	AVLALYNSTRDRV
IPI00296922	EAERRANTSALAV
IPI00296922	AALDKANASRGQV
IPI00015135	TQNLLYNVSTGRA
IPI00027847	VATCHFNHSSKTF
IPI00374563	YGCCQDNITAARG
IPI00374563	LTCPEANATKVCG
IPI00013178	PDYCVRNESTGSL
IPI00013178	FRHRRWNCSTVDN
IPI00013178	TQGRLCNKTSEGM
IPI00020407	NEIKRQNQSLVYG
IPI00023480	LEGPPINSSVFKE
IPI00022048	ELDLTCNITTDRA
IPI00022048	SVVKLENWTDASR
IPI00022048	DYQVYLNASKVPG
IPI00022048	GDLSSPNETKYII
IPI00022048	RAAVPKNVSVAEG
IPI00151358	KFERTVNVSVPKK
IPI00000013	PENSVANDTGFTV
IPI00107380	TVPPMVNVTRSEA
IPI00107380	SEASEGNITVTCR
IPI00107380	AEDVLGNKTWDRE
IPI00009054	GFLTKLNGSITSP
IPI00009054	GEKIILNFTSLDL
IPI00337584	DPKALNNCSFCHE
IPI00337584	AAVHQINFTVGQT
IPI00337584	IVTDWQNYTRLFS
IPI00012877	KLSGCQNITSTKC
IPI00010808	NVYVRMNGSEIQY
IPI00021421	HLLEYINETHPGT
IPI00154588	KDFRDMNQTLGDN
IPI00008901	YDCTWNNDTKTWA
IPI00930747	IRRADLNGSNMET
IPI00031121	QGNPIANATISVE
IPI00395769	MDNASKNASEMID
IPI00044600	VTCAIHNCSEKML
IPI00012887	PKYSVANDTGFVD
IPI00008494	PTVTYGNDSFSAK
IPI00008494	GGAPRANLTVVLL
IPI00008494	RDHHGANFSCRTE
IPI00003648	QEIRNPNGTVTVI
IPI00217652	SGVMLMNMTRMRR
IPI00217652	SLLKKFNSTQIAA
IPI00027728	TEEDFGNTSGRLC
IPI00027728	GRLCLNNDTKEGK
IPI00029741	PFCECDNFSCARN
IPI00029741	YIGDNCNCSTDIS
IPI00029741	PNSARCNGSGTYV
IPI00029741	HSGKPDNQTCHSL
IPI00029741	LPSGKSNLTVLRE
IPI00470896	TAERRLNSSLERR
IPI00168565	FGPGFANSSWSWV
IPI00018276	GGAVGPNLTCRWV
IPI00018276	APRLLANSSMLGE
IPI00001245	WWVGRTNETHTSW
IPI00744964	KLRGYYNQSEDGS
IPI00043883	SADLGYNGTRQRG
IPI00010338	RTLVRRNNTFLSL
IPI00022674	SEWSGQNFTTLEA
IPI00022674	WKNVGPNTTSTVI
IPI00022674	SIPAPANSTKLIL
IPI00022674	SRNIQNNVSCYLE
IPI00008167	TLEEQKNLTVCPD
IPI00384280	LVKGELNTSIFSS
IPI00021058	AQWKKDNITAHNI
IPI00021058	HNISWRNLTVSEC
IPI00166790	IQTSAANFSLNNS
IPI00024572	AKDFRYNLSEVLQ
IPI00026270	EITNLINSTRIHI
IPI00026270	LKTVAQNYSSVTH
IPI00026270	IPEKSQNFSALKK
IPI00026270	DAFEYNNVSRQPE
IPI00297124	ATKLTVNLTNDRY
IPI00298702	FYRYGENNSLSVE
IPI00298702	NPQECFNASKLLT
IPI00298702	GIQVPLNATEFNY
IPI00414984	ERLNAINITSALD
IPI00384938	PREEQYNSTYRVV
IPI00290826	RGSEGGNGSNPVA
IPI00748502	EAFCHRNCSAAPQ
IPI00514153	NLADKGNQTAAIR
IPI00328488	GWRYSSNHTEHSQ
IPI00328488	VPSQIQNSTETPS
IPI00739149	RFGEFGNYSLLVK
IPI00027232	MSSRSRNTTAADT
IPI00027232	DVMQVANTTMSSR
IPI00027232	SCSAPDNDTACVA
IPI00027232	ATSLSGNGSWTDP
IPI00027232	NRLNPGNYTARIQ
IPI00011229	GSLSYLNVTRKAY
IPI00387168	CLLPQANCSVHTA
IPI00386199	SSTEALNDSQEFP
IPI00759659	VLQFQKNQTNLER
IPI00759659	KAVLVNNITTGER
IPI00300384	GPTQCVNCSQFLR
IPI00300384	DNGDPLNNTTPVT
IPI00106689	KQEAKENGTNLTF
IPI00106689	AKENGTNLTFIGD
IPI00106689	SSKLFQNCSELFK
IPI00028635	CEISISNETKDLL
IPI00412492	RNIVKANFTIYDC
IPI00412492	SPGALSNASAPVD
IPI00412492	LLKINLNESMQVV
IPI00021834	TRYFYNNQTKQCE
IPI00337612	YPGTYPNHTVCEK
IPI00165438	GPECSQNYTTPSG
IPI00165438	KIGYSNNGSDWKM
IPI00435872	RVPDAANLSSAWR
IPI00435872	LSSAWRNHTVPLR
IPI00435872	RLATIANFSALGL
IPI00982370	DLCKAFNSTLPTM
IPI00297910	PTAGAFNHSDLDA
IPI00021794	MDPPCTNTTAAST
IPI00021794	DKFYATNDTEVAQ
IPI00299299	FDLKQRNSTIEAA
IPI00009950	ISVMVNNGSLSYD
IPI00306604	AGVPKGNLTYGYV
IPI00306604	MKIYLRNESEFRD
IPI00306604	CYLSTDNFTRILE
IPI00306604	VGAPKANTSQPGV
IPI00306604	LVRHPGNFSSLSC
IPI00306604	CDYFAVNQSRLLV
IPI00306604	ILSKNLNNSQSDV
IPI00306604	GDKNALNLTFHAQ
IPI00306604	TRVTGLNCTTNHP
IPI00656087	RAENQVNVTCQVR
IPI00656087	PLRGTANLSETIR
IPI00656087	FSIRIGNITPADA
IPI00218803	ATPHGDNASLEAT
IPI00293074	GHGSRKNITDLVE
IPI00293074	ETFPSSNESRQCP
IPI00025418	SRLQILNASSDVL
IPI00027745	ENKVVANGTGTQG
IPI00604449	TLKHLTNDTTTPE
IPI00024811	RVLEAVNGTDARL
IPI00019007	PDDLPTNITVLNL
IPI00019007	TNITVLNLTHNQL
IPI00184311	DIYKMYNGSVPFE
IPI00045839	SAHLYYNVTEKVR
IPI00013698	TRTVLENSTSYEE
IPI00013698	PAKMCLNRTSQEN
IPI00013698	YFILGGNQSGEGC
IPI00016255	FHEKIYNWSGYPL
IPI00032138	FRSRHLNSTDDAD
IPI00010906	HKRTSGNQSHVDP
IPI00010906	PTPIPHNSSSRFD
IPI00019209	QYGVKNNTTFLEC
IPI00019209	IARICPNDTGGLR
IPI00022284	TTTKGENFTETDV
IPI00294834	LVQLFPNDTSLKN
IPI01009466	SVLLTVNATDPDS
IPI00030255	EQYIHENYSRALE
IPI00030255	RSAEFFNYTVRTL
IPI00394753	GLFPKDNSTLAVD
IPI00797136	EKQDILNNSLTTL
IPI00797136	LSEKISNLTIVQA
IPI00299116	EKQLVLNLTGNTL
IPI00027422	PIFAVTNYSYSYY
IPI00027422	DGAPGPNSTVLVH
IPI00410488	QGSAYANRTALFP
IPI00410488	DLLAQGNASLRLQ
IPI00410488	RVVLGANGTYSCL
IPI00385495	PRTRSANSTLAQA
IPI00419349	SPFLNLNSTCLTS
IPI00027310	GRALLTNVSSVAL
IPI00394808	MNKYVINGTYANE
IPI00394808	INGTYANETKLKI
IPI00030941	KVYKTYNGTNPDA
IPI00030941	WFKETKNQSVPLS
IPI00005517	RYAVYWNSSNPRF
IPI00186307	MLALAPNSTARRQ
IPI00186307	MKRELYNGTADIT
IPI00021997	GTVTKVNETEMDI
IPI00021997	WFFAKLNITNIWV
IPI00029605	LKTGEANLTQIYL
IPI00789155	SWEEYKNATYGYV
IPI00013976	TPQQLQNLTEDIR
IPI00013976	DTTSQSNSTAKEL
IPI00013976	CFEKGTNYTVRLE
IPI00013976	SEETLFNASQRIS
IPI00020446	ELIRDYNSSREDS
IPI00217561	PKCHEGNGTFECG
IPI00217561	YCKNGVNGTGENG
IPI00217561	QECSYFNITKVES
IPI00217561	AYCRKENSSEICS
IPI00217561	PCTSEQNCTSPFS
IPI00217561	NCGWCTNSTFLQE
IPI00383396	FANKMVNHSLHPT
IPI00743104	GSYNRGNLSTEKF
IPI00743104	SCESNHNITCKVG
IPI00743104	AGQPRYNHTGQVI
IPI00743104	GELRSENASLVLS
IPI00743104	KLDLPVNTSIPNV
IPI00743104	VYVYALNQTRFEY
IPI00743104	QIIIPRNTTFNVE
IPI00009631	ASKLFGNYSRDQP
IPI00009631	NGHRLRNSSLGDA
IPI00009631	MAGSGHNVSQEAL
IPI00170706	PSVISVNGTDFTF
IPI00170706	RHPSCVNVSKWNA
IPI00170706	LLARTLNSSGLPF
IPI00642798	EAFCHANCSGPAP
IPI00642798	EAMLYHNQTAELR
IPI00009198	EGLCSANVTRYYF
IPI00011454	LQGLQKNMTRFRI
IPI00008303	LDCGPSNCSQHGL
IPI00107831	SQQELQNITTDTR
IPI00296197	RLINKFNSSSSSL
IPI00658045	IAPSGQNATCTRY
IPI00293849	ASFNVVNTTKRDA
IPI00293849	LGNPIWNISGDPT
IPI00293849	WEPFGYNVTRCHS
IPI00293849	ELETPLNQTDNTV
IPI00002478	ERLGGWNITGPWA
IPI00002478	IKHLLENSTASVS
IPI00002478	MVEQYSNYSVNGE
IPI00002478	SRDYYLNKTENEK
IPI00002478	YYRACMNETRIEE
IPI00002478	NAMRFFNFSWRVT
IPI00002478	FETALANITIPQE
IPI00329054	LLLDFANSSAELT
IPI00001869	NCDPECNHTLTGH
IPI00024284	YFRALVNFTRSIE
IPI00024284	GDLAPVNGTSQGK
IPI00514248	VMVKFLNDSIVDP
IPI00514248	KEDVYRNHSIFLA
IPI00455165	KSGILRNDSTVPD
IPI00554648	ITAVTVNQSLLSP
IPI00015102	RTVNSLNVSAISI
IPI00470360	NKVGSTNVSTLVN
IPI00470360	QAGTPHNLTCRAF
IPI00045800	KSWVQGNLTACGR
IPI00783665	PTPSSSNDTREQV
IPI00783665	EQLRGINASSMAW
IPI00783665	QNLGSVNVSTGCA
IPI00783665	VDLKRLNTTGVSA
IPI00783665	ARLHRLNASIADL
IPI00783665	VAGGDPNQTIRGQ
IPI00783665	QELSRDNATLQAT
IPI00783665	RIVARLNLTSPDL
IPI00783665	GHLGLANASAPSG
IPI00783665	AQQLLANSTALEE
IPI00003819	SEEFLKNISASAR
IPI01021525	VNHESYNFSHRID
IPI00100030	LDTAMINNSRNLN
IPI00295595	VDGWMLNSSAIRN
IPI00556316	AAYQERNVTTVLN
IPI00011578	LSATRKNASNMEY
IPI00011578	VSAPKANATIEVK
IPI00011578	MPMDIVNTSGRFF
IPI00011578	PVTLQCNLTSSSH
IPI00030431	VGVKDFNETQLAR
IPI00030431	LCSFKINDSVTLN
IPI00514585	PTRTFANGSLAFR
IPI00023542	QICLHSNSTKFSL
IPI00328921	PGAEVTNSSVAGP
IPI00028911	ATRLGANGSHIPQ
IPI00335629	GQKNLCNNTGDPE
IPI00006644	KYTLDPNITSAGP
IPI00006644	GTRLTLNGSKLLT
IPI00006644	EEPCHVNSSQLIT
IPI00306576	TLIDALNVTRCAL
IPI00306576	LARGHTNGTKPLD
IPI00009030	HGTVTYNGSICGD
IPI00009030	GFSWIANFTKAAS
IPI00787853	ALQTFGNQTTIIP
IPI00143921	TGPSWINKTERAF
IPI00143921	VNSEGQNLTRSPA
IPI00143921	LEHRKVNGTPSPI
IPI00216620	PDWSRVNCSVYVQ
IPI00002802	AVPGAANASAQQP
IPI00552671	IYKLSGNLTLLRA
IPI00301100	DAGPIGNATGQAG
IPI00217345	EAGRLSNISHLNY
IPI00217345	QESNAGNQTVVRV
IPI00011302	DCKTAVNCSSDFD
IPI00021453	PDFSQINCSEGYI
IPI00025803	RGLSPGNYSVRIR
IPI00329648	LRFSGVNDTDFRV
IPI00384722	VDLELFNTSVQLQ
IPI00221224	PEDPNWNVTEFHT
IPI00221224	IHSKKLNYTLSQG
IPI00217766	FPVMYLNESVHID
IPI00217766	NIQFGDNGTTISA
IPI00217766	LGSGVLNVSICKN
IPI00217766	DKCNMINGTDGDS
IPI00297263	LKRTFLNTTVEKH
IPI00419916	TERSRCNTTQGNE
IPI00419916	VGGERENVSMVDY
IPI00170814	LSDGQSNHTVSSK
IPI00170814	TRDDAGNYTCIAS
IPI00170814	QRRQDVNITVATV
IPI00170814	EEARSANASFNIK
IPI00299063	PRLAVTNTTMTGT
IPI00396658	LAVAVENGTGTDR
IPI00293088	TRQVVENMTRAHF
IPI00293088	RGVFITNETGQPL
IPI00027851	EGTFFINKTEIED
IPI00386755	EKKWGHNITEFQQ
IPI00290328	LSWSNGNGTASCR
IPI00290328	PPDGSPNITSVSH
IPI00290328	EPGTRYNATVYSQ
IPI00290328	VYSQAANGTEGQP
IPI00290328	TDSSNLNVSEPRA
IPI00290328	IWKVSDNESSSNY
IPI00290328	DNESSSNYTYKIH
IPI00024887	SSASDYNSSELKT
IPI00759616	DDFQLHNFSLPEE
IPI00759616	MGPIQANHTGTGL
IPI00759616	LGPTLANSTHHNV
IPI00000735	FRSVNPNDTCLAS
IPI00023974	CEECLKNVSCLWC
IPI00012009	RFNPPSNVTVRCN
IPI00177968	DQCNMINGTSGQM
IPI00177968	NITFNNNDTVSFL
IPI00177968	LESGIQNVSTCRF
IPI00023137	REERPLNASALKL
IPI00027078	EISNKPNVSEPEE
IPI00027078	FANEYPNITRLYS
IPI00027078	DTDFTNNASQPET
IPI00027078	TGSGLENATISVA
IPI00027078	RLVRLLNTTDVYL
IPI00027078	NYPHITNLTNLGQ
IPI00015842	ERPPEDNQSFQYD
IPI00031131	GIRAGPNGTLFVA
IPI00031131	TPIEGKNMSFVND
IPI01010461	TLEKVINETWAWK
IPI01010461	ETWAWKNATLAEQ
IPI01010461	RVFGSQNLTTVKL
IPI01010461	ALDNLLNHSSMFL
IPI01010461	RAEPPLNASASDQ
IPI01010461	PRPKDKNGTRAEP
IPI00220194	VIEEFYNQTWVHR
IPI00172479	GPRFDINDTIRAV
IPI00306853	IYSTQKNSSEQFE
IPI00168262	TDHNMDNTSTVLR
IPI00168262	VDGKAMNTSQVEA
IPI00328113	TAIFAFNISHVSN
IPI00328113	LDSEERNCTDIDE
IPI00328113	PRVLPVNVTDYCQ
IPI00328113	RNYYADNQTCDGE
IPI00328113	DGELLFNMTKKMC
IPI00328113	EMCPAVNTSEYKI
IPI00217666	KGVAFTNTSDLGQ
IPI00299412	QERGDKNVTMGQS
IPI00299412	QNSSCVNATACRC
IPI00299412	SIFLSHNNTKELN
IPI00183913	RITVHKNGTLEIR
IPI00183913	RVQVLPNGTLSIQ
IPI00183913	LLLESVNTTNSHQ
IPI00183913	FHSRTLNLTDVIE
IPI00183913	QFPIPRNSTVNIP
IPI00006084	YGQNINNETWSRI
IPI00021033	SSRASQNITYHCK
IPI00026848	DLAQSANLTDKEL
IPI00012440	HTWRSQNDTVTPD
IPI00025110	LAFQNMNGSEYFV
IPI00025110	EDIRKWNVTSLET
IPI00025110	KALSQQNVSMDLA
IPI00337495	CKFLRYNCSIESP
IPI00337495	IVGPEENLSQAEA
IPI00337495	EGLPVKNGTRYIA
IPI00337495	LKREAINITLDHK
IPI00010697	SGAPRANHSGAVV
IPI00010697	SCVANQNGSQADC
IPI00010697	LRSRLWNSTFLEE
IPI00010697	RKYQTLNCSVNVN
IPI00010697	VKPIRLNGTKDSM
IPI00010697	LPLQRANRTGGLY
IPI00020884	VFKLAPNLTELRA
IPI00220556	DPGVSANASKAWH
IPI00029606	KSEDIKNVSRLQS
IPI00029606	VVVDGKNESEYTV
IPI00029606	KCQEAINATCKGV
IPI00012503	QTAVRTNSTFVQA
IPI00012503	DRNLEKNSTKQEI
IPI00012503	GDMLKDNATEEEI
IPI00012503	TKLIDNNKTEKEI
IPI00012503	DWLPKPNMSASCK
IPI00385326	EESIKANLSRENE
IPI00022488	SWPAVGNCSSALR
IPI00009111	AELAALNLSGSRL
IPI00009111	VKCVNRNLTEVPT
IPI00009111	TYVSFRNLTHLES
IPI00009111	ALKVLHNGTLAEL
IPI00006097	KAGHFQNTSSPSA
IPI00002230	AVRARLNWTSLLP
IPI00022892	LDCRHENTSSSPI
IPI00329352	ENVGIYNLSKGVN
IPI00329352	LIVAGYNVSGSVR
IPI00304892	KVKLQNNISYQMA
IPI00151990	LKIFIFNQTGIEA
IPI00151990	NITGLENFTLKIL
IPI00151990	VNCEERNITGLEN
IPI00039680	CSCIPQNLSSGFG
IPI00056478	PLELLCNVSGALP
IPI00074799	FPREVLNYTAENI
IPI00329482	ARDAVRNLTEVVP
IPI00329482	KLSNLSNLSHDLV
IPI00329482	QKRPASNVSASIQ
IPI00026241	AQAATCNHTVMAL
IPI00026241	AVMECRNVTHLLQ
IPI00465308	VDSKTYNASVLPV
IPI00398918	HTPLRSNFTLTAA
IPI00015346	AERLQRNESGLDS
IPI00015346	FGSVLGNYSCAAQ
IPI00853149	SSREADNHTAFIR
IPI00298851	FHCCGSNNSQDWR
IPI00022810	RIRILTNNSQTPI
IPI00022810	GSQRDVNCSVMGP
IPI00022810	KVTTYCNETMTGW
IPI00646304	NAGKDTNGSQFFI
IPI00420005	LQCEEQNCSGGAL
IPI00029273	TRVLLGNESCTLT
IPI00029273	VHEAGRNFTVACQ
IPI00029273	DCSSKANLSGGVW
IPI00029273	RHVFPHNHTADIQ
IPI00019157	AVLYSHNGSLSPR
IPI00019157	DAGELANRTGSVP
IPI00220631	RETCSGNSSQCAP
IPI00296713	GHFCHDNQTCCRD
IPI00296713	KCLSKENATTDLL
IPI00296713	GCCPMPNATCCSD
IPI00019439	FCYRSYNGTTCEN
IPI00019439	ENELPFNVTKRMC
IPI00017529	LSNPLFNTTSSII
IPI00017529	MEQCKRNSTSIYF
IPI00020599	YAEEFGNETWGVT
IPI00470649	LTRVIYNLTEKGT
IPI00006657	TFLTVGNNTCFYG
IPI00296992	PLGPPENISATRN
IPI00296992	LHVPGLNKTSSFS
IPI00296992	AANTPFNLSCQAQ
IPI00029817	HPEFRVNLTLRWS
IPI00029817	LRWSFSNGTSWRK
IPI00024754	TIVKTFNASGVKP
IPI00012035	HTICDRNHTWLPV
IPI00296394	RDVCAANGSGGDE
IPI00005707	WNDSPCNQSLPSI
IPI00005707	LGARTSNISKPGT
IPI00005707	TELSYLNGTFRLL
IPI00005707	LLCESRNASLAYV
IPI00005707	RVTPACNTSLPAQ
IPI00028931	ESRYVQNGTYTVK
IPI00028931	TLVMKINATDADE
IPI00012733	VTSASNNETYCRS
IPI00218337	ISAMVNNGSLSYD
IPI00642845	AKMIAGNSTESSK
IPI00642845	RIAPGYNCSTWEK
IPI00382432	FKMIRTNVSHVVG
IPI00382432	LEHMLINCSKMLP
IPI00395488	RLHEITNETFRGL
IPI00749429	RVQEVLNGTEVNL
IPI00749429	DTAVGLNHTAEPS
IPI00045841	SNTEKRNHSAFWG
IPI00045841	LGCYLFNCTARGR
IPI00045841	GQRSSDNVSVTVL
IPI00031411	VTQEMLNHTIAIR
IPI00031411	QLLHKINSSVTDI
IPI00031411	GALTVQNTTQLRS
IPI00009923	SDGFISNLTIQRQ
IPI00015101	TRFVLQNASRALP
IPI00025846	WRLKAINDTAARL
IPI00006003	YSLKIRNTTSCNS
IPI00215995	QAQALENHTEVQF
IPI00215995	DDCERMNITVKND
IPI00215995	VKARVWNSTFIED
IPI00215995	PIIISMNYSLPLR
IPI00215995	KLLLSINVTNTRT
IPI00215995	FILHPKNITIVTG
IPI00215995	DAPVVTNVTVKAR
IPI00011031	FRFGRWNCSALGE
IPI00217759	PGIRLFNLTSTFS
IPI00747849	KPKPPKNESLETY
IPI00747849	LAVQFTNLTMDTE
IPI00747849	KLEWLGNCSGLND
IPI00040900	QVRFVKNITSWKE
IPI00040900	YHVLHINTTKNNP
IPI00009890	INAWVKNETRDMI
IPI00293303	LVKSHTNTSHVMQ
IPI00168336	AQEYIANVTSSSS
IPI00009456	WRIKLDNYSTQEL
IPI00009456	GNPILLNSSIPED
IPI00844090	LSVHKKNVTLILD
IPI00844090	SFKVYCNFTAGGS
IPI00027911	TPRPGPNGSSLPP
IPI00027911	GHFTGFNSSTLKD
IPI00019862	VALVIHNITAQEN
IPI00175092	LVAARRNASAVVL
IPI00441550	NNVITLNITGKAG
IPI00305304	RLWLPVNLTWADL
IPI00152540	MNSKHLNGTITAK
IPI00152540	EAVQKINYTVPQS
IPI00152540	DEILFSNSTRLSF
IPI00152540	LLKTASNLTVSVL
IPI00289819	VINFECNKTAGND
IPI00289819	FNLNPLNSSQGYN
IPI00289819	NSSQGYNVSGIGK
IPI00289819	AAGRYHNQTLRYS
IPI00289819	GKKIKTNITLVCK
IPI00289819	TECSVRNGSSIVD
IPI00289819	LLLEYVNGSACTT
IPI00289819	NGLLKMNFTGGDT
IPI00289819	GYPCGGNKTASSV
IPI00289819	QEVQMVNGTITNP
IPI00289819	RSLLEFNTTVSCD
IPI00289819	EYQEEDNSTYNFR
IPI00289819	VCAVDKNGSKNLG
IPI00296141	NFERFGNKTFPQR
IPI00296141	LAGLVYNASGSEH
IPI00024929	SRHVYNNLTEEQK
IPI00328243	PMEICLNGTPALA
IPI00007940	VFDIVRNYTADYD
IPI00551062	IPYELWNETSAEV
IPI00017598	FHHARNNQSLFSK
IPI00220562	EQYSRLNSSSQTN
IPI00025049	VCREAGNHTSGAG
IPI00025049	TVVGRLNETHIFN
IPI00025049	NETHIFNGSNWIM
IPI00301021	YQFYIQNFTALPL
IPI00018109	TGFYGENCSTPEF
IPI00018109	IKTVTINASSSRS
IPI00375879	KMLSAFNATSGKA
IPI00375879	VKAPDSNCSNLLI
IPI00215998	KCCGAANYTDWEK
IPI00215998	ENYPKNNHTASIL
IPI00215998	PDSCCINVTVGCG
IPI00425902	RIAPASNVSHTVV
IPI00425902	LKAGYFNFTSATI
IPI00470535	GVLDCGNCSRIFH
IPI00470535	LKDAVNNITAKGI
IPI00470535	VNSWIENFTKTSI
IPI00293895	GRLSNFNDSLVSR
IPI00293895	RIFTFMNDSSNVA
IPI00002790	ASGLGVNSSQAKA
IPI00002790	ASIVGENETYPRA
IPI00002790	DIVPQSNETALHY
IPI00395558	LLFPRENATVPEN
IPI00479509	KGAKAANVTGPGG
IPI00297655	MCVTYHNGTGYCK
IPI00004307	GIYQVLNGSRLCI
IPI00334513	GNWFQPNRTNLWQ
IPI00020470	FYIVTLNNTADHL
IPI00020470	TEWKRQNITNQLE
IPI00396231	HVLHRLNITQEGP
IPI00473006	KLRGYYNQSEAGS
IPI00291755	TRATRVNFTLEAS
IPI00291755	VLSSSQNGSYHRI
IPI00291755	IGKGPTNNTCVVR
IPI00291755	SGYFFLNTSTADV
IPI00291755	GASRLPNSTIYVV
IPI00215613	QQSERDNVTRYAV
IPI00215613	CPVIHGNCTKLNL
IPI00215613	DDKHFFNVTDEAA
IPI00215613	RRAPQLNHSNSDV
IPI00215613	GRVTLSNVSERKD
IPI00215613	LQKQVCNVSYPFF
IPI00215613	FLTDEANTSCNIW
IPI00215613	SCNIWGNSTEYRP
IPI00215613	HYEVKPNSSLERY
IPI00217146	KGDVFHNLTNLRR
IPI00104219	ATQEPVNCTNYTA
IPI00104219	EPVNCTNYTAHVS
IPI00104219	TRLSITNETFRKT
IPI00104219	CKDSSGNETHFTG
IPI00003807	RYEQLQNETRQTP
IPI00003807	LAQIRKNLTLMAT
IPI00003807	MQRFNPNISWQPI
IPI00015688	HFQHLLNDSERTL
IPI00441498	NACCSTNTSQEAH
IPI00441498	NWHKGWNWTSGFN
IPI00019906	EDKALMNGSESRF
IPI00019906	LLTCSLNDSATEV
IPI00022608	SQRAASNFTEIKN
IPI00022608	TSRGIGNWSDSKS
IPI00022608	CRSDEYNCSSGMC
IPI00022608	LKAKAINQTAVEC
IPI00022608	NGFRCPNGTCIPS
IPI00022608	FRLTIVNSSVLDR
IPI00027505	MNKENQNHSYSLK
IPI00027505	SPSHSKNMTISRG
IPI00027505	NQFTPANISRQAH
IPI00027505	VGAPKANTTQPGI
IPI00027505	CAFKTENQTRQVV
IPI00027505	LQTTEKNDTVAGQ
IPI00910800	DAGPIGNATGQAD
IPI00304999	RYHQCYNGSGMDY
IPI00303300	FVRYHYNCSLLDG
IPI00303300	FMRYHYNGSLMDG
IPI00303300	FVRYHYNGTFEDG
IPI00303300	DSSYSRNHTYNTY
IPI00303300	FVRYHYNGTLLDG
IPI00303300	RPSETCNETTKLG
IPI00012585	YISHSPNSTAGPS
IPI00017331	KHGAVVNESHHDA
IPI00472754	TVTCQLNCSDHGH
IPI00043598	LNEKFQNITDFWK
IPI00018860	PLGKKLNVTTAWK
IPI00045396	SWDEYRNVTYGTY
IPI00291262	YQWKMLNTSSLLE
IPI00291262	WVSRLANLTQGED
IPI00291262	ELPGVCNETMMAL
IPI00291262	CREIRHNSTGCLR
IPI00298281	RTLAGENQTAFEI
IPI00298281	AKVAAANVSVTQP
IPI00298281	STGDPNNMTLLAE
IPI00298281	ASAVQKNATSTKA
IPI00298281	RKIPAINQTITEA
IPI00298281	KYEQAKNISQDLE
IPI00298281	DRRVNDNKTAAEE
IPI00298281	FQKLLNNLTSIKI
IPI00298281	DRLQRVNNTLSSQ
IPI00298281	RVAKTANDTSTEA
IPI00299758	MLRLYANHTSLPA
IPI00299758	LRGFCANSSLAFP
IPI00013449	KALKQYNSTGDYR
IPI00301163	EPCSSQNCSCYHG
IPI00301163	SKFLSYNVTRRKG
IPI00020007	SDNHKGNSTLSVP
IPI00020007	SYMKNQNGTFKDW
IPI00020007	KDWANANVSRQIE
IPI00010348	VGILPSNCSDIWQ
IPI00010348	PAGPSFNSTEDHS
IPI00397229	ARWCPQNSSCVNA
IPI00017562	QFLSTENATIKLG
IPI00550382	RLDMSQNVSLVTA
IPI00297646	STEASQNITYHCK
IPI00022649	DATGNVNDTIVTE
IPI00022462	DLYTPVNGSIVIV
IPI00022462	QNNGAFNETLFRN
IPI00394960	CALTRGNLTYSVC
IPI00394960	GLKVYVNGTLSTS
IPI00394960	SEQTALNLTKTFL
IPI00219249	YVRVELNTSRDVV
IPI00219249	FYQRGHNSTFFGN
IPI00219249	TFFGNVNESAVVR
IPI00219249	NLEGRANASEGTS
IPI00219249	SEGTSPNCTGHCA
IPI00219249	SGKTSGNFTIDPD
IPI00219249	RFGRDVNFTLDGY
IPI00219798	KVWCLGNETRYHI
IPI00478989	NDVSLFNDTCVRW
IPI00032455	RCGKQFNHSSNLN
IPI00452161	GGDPWTNGSGLAL
IPI00029419	LNYYPQNITMKWL
IPI00008787	RVFPQVNVTKMGS
IPI00007778	TIMKQINSSISGN
IPI00853369	TSAQPQNMSRRAQ
IPI00853369	PDPTFENFTGGVK
IPI00853369	ALRALSNISLRLF
IPI00853369	TVAAENNHTVAFL
IPI00853369	KLSHDANETLPLH
IPI00853369	TDYVFHNDTKVVF
IPI00853369	VYEALCNTTSECP
IPI00853369	LHVTLYNCSFGRS
IPI00743359	TLRGYYNQSEDGS
IPI00030273	LEALSPNTSCRHF
IPI00294455	RYPGIFNSTTSDA
IPI00029739	FRISEENETTCYM
IPI00029739	KMDGASNVTCINS
IPI00029739	IEHGTINSSRSSQ
IPI00022558	NMQFIHNGTYICD
IPI00022558	KEIFVANGTQGKL
IPI00009629	FRELGDNVSMILV
IPI00009629	DADFESNVTATLA
IPI00009629	KKPNNLNDTIKEL
IPI00020557	LNLDGSNYTLLKQ
IPI00020557	GSDEPANCTQMTC
IPI00020557	TCSQLCNNTKGGH
IPI00020557	GRTCVSNCTASQF
IPI00020557	MKLHKDNTTCYEF
IPI00020557	GIIAVANDTNSCE
IPI00020557	SQEHKCNASSQFL
IPI00020557	THQGHVNCSCRGG
IPI00020557	GPTCYCNSSFQLQ
IPI00020557	IRRMHLNGSNVQV
IPI00020557	IGSIRLNGTDPIV
IPI00020557	KRGSKDNATDSVP
IPI00020557	NKWTGHNVTVVQR
IPI00020557	GSVVLRNSTTLVM
IPI00020557	RGVTHLNISGLKM
IPI00020557	IRVNRFNSTEYQV
IPI00020557	LTSCATNASICGD
IPI00020557	YWISSGNHTINRC
IPI00307433	QPMSYDNLTQRLT
IPI00465437	SPEEEWNRTAPAS
IPI00465437	YLLEAANDSASAT
IPI00418426	VNVSRGNTSGVLV
IPI00418426	VVQQLVNVSRGNT
IPI00151710	PYSDLGNHTTCRY
IPI00151710	KLPKNINGTDPIQ
IPI00151710	CPFWKLNITCESS
IPI00012989	WELNKANLTWSVK
IPI00012989	RPTWKLNQTEPVA
IPI00009997	NYALGTNVSYPNN
IPI00027235	KIDSTGNVTNELR
IPI00012102	AKTPMTNSSIQFL
IPI00012102	NNTLEGNCSSKSW
IPI00012102	ILRGASNLTWRSD
IPI00019381	AGRYSLNVTYNYP
IPI00027192	FIGYAPNLSKLVA
IPI00027192	EKYIHQNYTKALA
IPI00027192	EKREQINITLDHR
IPI00021569	DPTVPCNETRWSQ
IPI00184474	NPASAGNQTQKTQ
IPI00013897	VKRIRINTTADEK
IPI00013897	ASDPKPNFTDCNR
IPI00289131	LRDCVSNGSLGCP
IPI00296259	QICLHSNSTRMAL
IPI00290085	GNPPKSNISILRV
IPI00290085	PVTIKRNWTITRL
IPI00290085	NMFTINNETGDII
IPI00376394	CYLIYPNGSHGLI
IPI00024466	VKGTEVNTTVIGE
IPI00021983	DPVSQKNESVRNQ
IPI00021983	KIYIPLNKTAPCV
IPI00021983	ELAGGTNFSDTVQ
IPI00021983	GFLIKANNSWFQS
IPI00021983	RFLRARNISGVVL
IPI00021983	VILRRPNQSQPLP
IPI00257903	PHIPEINDSIRAH
IPI00556655	TKSGPKNMTFDLP
IPI00556655	TQVHMNNVTVTLH
IPI00556655	IQAYLSNSSFSRG
IPI00556655	SSCGKENTSDPSL
IPI00556655	LMSFVYNLSDTHL
IPI00556655	DTHLFPNASSKEI
IPI00556655	GHTLTLNFTRNAT
IPI00216514	AVSHTGNYTCEVT
IPI00216514	TFDGALNKSTVPT
IPI00220156	NNYIIPNKSEELE
IPI00220156	VSAMEKNASNLVK
IPI00220156	EVISIYNSTRDLL
IPI00022418	EEGHMLNCTCFGQ
IPI00164366	DAYRWRNHTVGNR
IPI00013744	TSTSIPNVTEMKT
IPI00013744	VTEMKTNMSLGLI
IPI00013744	RTASCSNVTCWLK
IPI00013744	TERYFFNVSDEAA
IPI00013744	KGEYFVNVTTRIW
IPI00302309	YWRAVGNSTFAIA
IPI00103552	LSPIFKNSSVGPL
IPI00103552	SSTSVTNSTGSAL
IPI00103552	LKPLFKNTSVGPL
IPI00103552	KGSATFNSTEGVL
IPI00103552	LGPMFKNTSVGLL
IPI00103552	PGSLKFNITDNVM
IPI00103552	FLRMTRNGTQLQN
IPI00103552	KISSSPNLTSPAT
IPI00103552	LGPLFKNSSVGPL
IPI00000736	YTCCIRNTTEVVN
IPI00031597	RSEQLVNFTGKAE
IPI00073763	IQKGKNNQTECFN
IPI00296524	FKGLDPNYTTWMD
IPI00008711	PACSPGNTSTAEE
