# Supplementary material for: Releasing N-glycan from Peptide N-terminus by N-terminal Succinylation Assisted Enzymatic Deglycosylation
Source: Sci Rep. 2015 Apr 22;5:9770. doi: 10.1038/srep09770 (PMC4405948; doi:10.1038/srep09770)
Supplement: Supplementary Information — Dataset 6 [file srep09770-s7.xls]

## Sheet: Cover
Releasing N-glycan from Peptide N-terminus by N-terminal Succinylation Assisted Enzymatic Deglycosylation Yejing Weng1,2, Zhigang Sui1, Hao Jiang1,2,Yichu Shan1, Lingfan Chen1,2, Shen Zhang1,2, Lihua Zhang*1 and Yukui Zhang1 1Key Lab of Separation Sciences for Analytical Chemistry, National Chromatographic R. & A. Center, Dalian Institute of Chemical Physics, Chinese Academy of Sciences, Dalian 1…
Non-redundant sequence motifs of N-glycopeptides in Route B

## Sheet: Table S6
IPI	Nonredundant sequence windows
IPI00175092	LVAARRNASAVVL
IPI00009890	NAVFVKNASEIEV
IPI00329482	LDDIIKNASGIYA
IPI00005707	LLCESRNASLAYV
IPI00019146	SVISVKNASSEYS
IPI00028553	LTEVEKNATALYH
IPI00299404	RFGRLRNATASLW
IPI00026259	NTWPFKNATEAAW
IPI00027437	SQGCGRNATTPLW
IPI00748502	EAFCHRNCSAAPQ
IPI00853369	ISVAGRNCSFQPE
IPI00031005	RIGQMKNCSPWLS
IPI00013178	PDYCVRNESTGSL
IPI00021983	DPVSQKNESVRNQ
IPI00220350	RPDDSKNFSIQVR
IPI00440932	GASGSRNFSSCSA
IPI00029273	VHEAGRNFTVACQ
IPI00217492	DAVIYKNGSFIHS
IPI00003590	FKAFTKNGSGAVF
IPI00296992	NISATRNGSQAFV
IPI00289819	TECSVRNGSSIVD
IPI00384318	KTLLFKNGSTEIY
IPI00419327	TFLIGKNGTATVL
IPI00008290	AGYEEKNGTCQVC
IPI00183913	RITVHKNGTLEIR
IPI00103552	FLRMTRNGTQLQN
IPI00000877	PRPKDKNGTRAEP
IPI00002412	KEDVYRNHSIFLA
IPI00435872	LSSAWRNHTVPLR
IPI00302309	AYLALKNISGALE
IPI00009333	ICPPYRNISGHIY
IPI00021983	RFLRARNISGVVL
IPI00001869	LAVSGKNISLGPQ
IPI00298281	KYEQAKNISQDLE
IPI00013897	SLCSIRNISQVLE
IPI00001593	TMYGGKNISSHTN
IPI00293074	GHGSRKNITDLVE
IPI00215995	FILHPKNITIVTG
IPI00012989	GEDSGRNLSAPVT
IPI00296141	GGGIRRNLSASVI
IPI00143921	YVPIKRNLSDLLE
IPI00030634	VLTLNRNLSDSLA
IPI00382432	HQDVFRNLSHLPT
IPI00221240	IVGEMKNLSQDVN
IPI00014236	HVQGHRNLSTCFS
IPI00386831	KILWLRNLTQPEV
IPI00008167	TLEEQKNLTVCPD
IPI00027078	ISVIGRNNSNNFD
IPI00171334	LSSAWRNNSVPLR
IPI00293088	VIFLARNNTIVNE
IPI00221240	EGCHKKNQSIGLI
IPI00169285	AQIFRRNQSLVQD
IPI00030941	WFKETKNQSVPLS
IPI00103552	LKPLFRNSSLEYL
IPI00002478	LRPWWKNSSVEAF
IPI00002478	LRPWWKNSSVEAF
IPI00103552	LGPLFKNSSVGPL
IPI00005270	PPWESKNSTAVWR
IPI00299299	FDLKQRNSTIEAA
IPI00012503	DRNLEKNSTKQEI
IPI00296922	GIVGARNTSAAST
IPI00064193	AVIDEKNTSVEHT
IPI00103552	LRPVFKNTSVGPL
IPI00235622	PWFHPRNVSGFSI
IPI00294839	SLDPMKNVTCENG
IPI00026241	AVMECRNVTHLLQ
IPI00844090	LSVHKKNVTLILD
IPI00299412	QERGDKNVTMGQS
IPI00220530	SFLQLRNWTASLL
IPI00022959	GRVLFKNYSLNDA
IPI00418676	LKWNPRNYSSGTH
IPI00297124	QNGFIRNYTIFYR
IPI00002745	ECHAIRNYTLWRV
