# Supplementary material for: Releasing N-glycan from Peptide N-terminus by N-terminal Succinylation Assisted Enzymatic Deglycosylation
Source: Sci Rep. 2015 Apr 22;5:9770. doi: 10.1038/srep09770 (PMC4405948; doi:10.1038/srep09770)
Supplement: Supplementary Information — Dataset 7 [file srep09770-s8.xls]

## Sheet: Cover
Releasing N-glycan from Peptide N-terminus by N-terminal Succinylation Assisted Enzymatic Deglycosylation Yejing Weng1,2, Zhigang Sui1, Hao Jiang1,2,Yichu Shan1, Lingfan Chen1,2, Shen Zhang1,2, Lihua Zhang*1 and Yukui Zhang1 1Key Lab of Separation Sciences for Analytical Chemistry, National Chromatographic R. & A. Center, Dalian Institute of Chemical Physics, Chinese Academy of Sciences, Dalian 1…
The identified N-glycopeptides and N-glycosylation sites in three methods

## Sheet: mouse brain (MB) trypsin glypep
protein	identified glycopeptides	modification sites
Q8CID3	LVnVTK	N3(Deami)
Q69ZN6-2	GYnLSK	N3(Deami)
P60755	IVnVSR	N3(Deami)
Q69Z26	IInVTK	N3(Deami)
Q91ZX7	LnGSFR	N2(Deami)
P06683	TVnITR	N3(Deami)
Q8R1P5	LAnFSR	N3(Deami)
P22723-2	FnSTIK	N2(Deami)
O89023	YnLTAK	N2(Deami)
Q5DTT3	YnSTLK	N2(Deami)
Q9WTR5	nITAVGR	N1(Deami)
Q5FWH7-2	LnMSNR	N2(Deami)
Q2WF71-3	LLGnSSR	N4(Deami)
Q9Z1L5	YnESLK	N2(Deami)
Q3UHK6	FnVSLGK	N2(Deami)
P97797-2	VnFTcK	N2(Deami); C5(Carbamidomethyl)
Q5FWI3	NnVSLVK	N2(Deami)
Q8BXA0	LISnATR	N4(Deami)
Q9R1B9	VITnLSK	N4(Deami)
Q9WTS5	FnISLGK	N2(Deami)
Q61527-3	FIncTK	N3(Deami); C4(Carbamidomethyl)
Q9Z1W4	EAPnISR	N4(Deami)
P15209-2	HInFTR	N3(Deami)
Q9D8B7	IWnVTR	N3(Deami)
P08508	SnFSIPK	N2(Deami)
Q9WTS4	FnISLAK	N2(Deami)
Q9R0E2	YncSVR	N2(Deami); C3(Carbamidomethyl)
Q9JJX6-3	FnFSKR	N2(Deami)
P11438	nVTVVLR	N1(Deami)
Q9R069	GnLTLER	N2(Deami)
P15116	SnISILR	N2(Deami)
O70309	SnLTVLR	N2(Deami)
Q8BXN9-3	nTTILLK	N1(Deami)
Q64726	YInYSR	N3(Deami)
P97952	VVWnGSR	N4(Deami)
O54991	VELnTSR	N4(Deami)
Q05793	ALVnFTR	N4(Deami)
P21995	YSnLSLK	N3(Deami)
E9Q612	GSnTSLPR	N3(Deami)
Q8BHK2	LQWnGSK	N4(Deami)
P02469	GMnYTVR	N3(Deami)
Q8BXA5	TVnVSVPK	N3(Deami)
P97300-3	AnATIEVK	N2(Deami)
Q8R1C0	VGnITSVR	N3(Deami)
Q9QZF2	LLnDSER	N3(Deami)
Q60629	TLVnASSR	N4(Deami)
Q9WTS6-2	FnISLQK	N2(Deami)
P48302	GSnSSLMR	N3(Deami)
Q810U4-2	NLnFSTR	N3(Deami)
Q9CQF9	LLnQTLR	N3(Deami)
Q3UHD1	nATGLILR	N1(Deami)
Q8BYB9	nSTAYFR	N1(Deami)
P01896	NGnATLLR	N3(Deami)
Q925H0-2	TPcnLTR	C3(Carbamidomethyl); N4(Deami)
Q99KW9	nMTILnR	N1(Deami)
P26262	GSNFnISK	N5(Deami)
Q9Z0F8-2	MFSncSK	N4(Deami); C5(Carbamidomethyl)
P56528	NPcnITR	C3(Carbamidomethyl); N4(Deami)
Q9DBX3-2	MPnGTQAR	N3(Deami)
Q8BLK3	GTDnITVR	N4(Deami)
Q99JP7	nLSDSLAR	N1(Deami)
Q3UHD1	nTTVLNSK	N1(Deami)
B2RXS4	AMSnISVR	N4(Deami)
Q99KW9	nmTILnR	N1(Deami); M2(Oxidation)
Q4PZA2-3	nSSVEAFK	N1(Deami)
Q8K0B2-3	GnSTLAVPK	N2(Deami)
Q9DBX3-2	mPnGTQAR	M1(Oxidation); N3(Deami)
B2RXS4	AmSnISVR	M2(Oxidation); N4(Deami)
O35136-2	SFnATAER	N3(Deami)
O88531	cVnESYK	C1(Carbamidomethyl); N3(Deami)
Q8R464	GnESLPER	N2(Deami)
Q61543	LnLTTDPK	N2(Deami)
P42776	GAnATLLDK	N3(Deami)
Q99PJ0	AMDnVTVR	N4(Deami)
Q61809	ScVnVTTK	C2(Carbamidomethyl); N4(Deami)
Q921L8	SFGnISER	N4(Deami)
O70362	NLnYTER	N3(Deami)
Q61282	SnDSGIYR	N2(Deami)
Q810U3	WAnITWK	N3(Deami)
P39038	KnWTITR	N2(Deami)
Q923L3	EVnETVTK	N3(Deami)
Q99PJ0	AmDnVTVR	M2(Oxidation); N4(Deami)
Q810U3	YVPFnGTK	N5(Deami)
Q8BNA6	ILPnQSVR	N4(Deami)
P28665	nASFVYTK	N1(Deami)
O35598	nISQVLEK	N1(Deami)
Q9CPW0	SInLTLDR	N3(Deami)
Q14BI2	ALcPnTTR	C3(Carbamidomethyl); N5(Deami)
P17047	VQPFnVTK	N5(Deami)
P21836	DnESLISR	N2(Deami)
Q03311	DnDSLITR	N2(Deami)
Q9QYS2	TLcPnTTK	C3(Carbamidomethyl); N5(Deami)
P35438-2	EnITDPPR	N2(Deami)
Q9JI18	VFLnGTHR	N4(Deami)
Q9WTS4	VGVDAnITR	N6(Deami)
Q9QUP5	GGnVTLPcK	N3(Deami); C8(Carbamidomethyl)
Q9JKR6	nATLAEQAK	N1(Deami)
O08532-3	DAVNnITAK	N5(Deami)
Q61490	nATVVWMK	N1(Deami)
Q9WTS6-2	IGPFAnTTK	N6(Deami)
P22723-2	LKFnSTIK	N4(Deami)
P05555-2	VTFInTTR	N5(Deami)
Q6DIB5	YGIncSSR	N4(Deami); C5(Carbamidomethyl)
P15116	RnWTINR	N2(Deami)
Q61702	AnLSSQVLK	N2(Deami)
O35409	FLYnFTR	N4(Deami)
Q99PH1	DLnISEDR	N3(Deami)
Q61490	nATVVWmK	N1(Deami); M7(Oxidation)
Q9WTS5	LGPYAnTTK	N6(Deami)
P70193	SLnLSYNR	N3(Deami)
Q9QWR8	VnYTEVSR	N2(Deami)
Q810B9	TPEnLTHR	N4(Deami)
O54890	NAVncTYK	N4(Deami); C5(Carbamidomethyl)
P19137	VATLnQTAR	N5(Deami)
Q8BJU2	nSTTPLWR	N1(Deami)
Q5RJH3	nNTAGIETR	N1(Deami)
Q6V4S5	VLSAGGnDSR	N7(Deami)
P70699	QVVEnMTR	N5(Deami)
Q8K1S2	EVFInVTR	N5(Deami)
Q3UHK6	VGPYAnTTR	N6(Deami)
Q6P2L7-3	KnNTYLVK	N2(Deami)
Q8R2Q8	nTTHLLQR	N1(Deami)
P97300-3	nASNMEYR	N1(Deami)
O88705	MVnHSWGR	N3(Deami)
B1AZA5	VnNTAVIEK	N2(Deami)
Q8BFZ9	nYTADYDK	N1(Deami)
P32261	LGAcnDTLK	C4(Carbamidomethyl); N5(Deami)
Q8BYI9	nITISnVTK	N1(Deami); N6(Deami)
Q63912	QnITYLLK	N2(Deami)
Q9WU60	GIcnASDTR	C3(Carbamidomethyl); N4(Deami)
O89023	QRYnLTAK	N4(Deami)
Q9CS84-3	nTTLYIDR	N1(Deami)
Q9CQF9	KMSnITFR	N4(Deami)
P01863	EDYnSTIR	N4(Deami)
O35136-2	YncTATNR	N2(Deami); C3(Carbamidomethyl)
Q8BYB9	FLSYnVTR	N5(Deami)
Q80WG5	DScnDSFR	C3(Carbamidomethyl); N4(Deami)
P97300-3	nASNmEYR	N1(Deami); M5(Oxidation)
Q8K1B9	LEnSTAPIR	N3(Deami)
Q9DAX2-2	GSPAnVTEAR	N5(Deami)
P35438-2	QnVSLSILK	N2(Deami)
Q8C145	SnESVSEPR	N2(Deami)
O35114	NMVLQnGTK	N6(Deami)
Q60751	LNPGnYTAR	N5(Deami)
Q8BFR4	TPMTnSSIR	N5(Deami)
P15208	HnLTITQGK	N2(Deami)
P02468	LLNnLTSIK	N4(Deami)
Q8BFR4	GDRnLTWR	N4(Deami)
Q61330	AnSTGILSVR	N2(Deami)
Q3TD49-2	GncTFYEK	N2(Deami); C3(Carbamidomethyl)
Q8BKG3	DnVTGEEVR	N2(Deami)
O35114	NmVLQnGTK	M2(Oxidation); N6(Deami)
Q9DBB9	AFSGSPnLTK	N7(Deami)
P35330	QFLVSnVSK	N6(Deami)
Q8BFR4	TPmTnSSIR	M3(Oxidation); N5(Deami)
Q61614	TcMLnATSK	C2(Carbamidomethyl); N5(Deami)
Q9Z1W4	LKEAPnISR	N6(Deami)
Q60805	QPESVnVTR	N6(Deami)
Q8BJ83-2	YFAncTVR	N4(Deami); C5(Carbamidomethyl)
P97797-2	NDTPKnLTK	N6(Deami)
P16301	IVYnHSSGR	N4(Deami)
Q9EQJ0	FInHTVGnK	N3(Deami)
P97797-2	nDTPKnLTK	N1(Deami); N6(Deami)
Q9D6F4	LcPEnFTR	C2(Carbamidomethyl); N5(Deami)
Q6XJV4	TnETScLGR	N2(Deami); C6(Carbamidomethyl)
P21995	ScnISVTEK	C2(Carbamidomethyl); N3(Deami)
O70362	KNLnYTER	N4(Deami)
Q9Z0E8	nHSIPLETK	N1(Deami)
Q07113	AGInASYSEK	N4(Deami)
Q8BGT0	NIGnTSEGPR	N4(Deami)
Q9QZC2	RIPVAncSK	N6(Deami); C7(Carbamidomethyl)
Q61330	GTEILGnSTR	N7(Deami)
Q6PHS9-4	nYTWVPIR	N1(Deami)
P15208	GLSPGnYSVR	N6(Deami)
P20352	KnGTFLTLR	N2(Deami)
Q61220	QVPGLHnGTK	N7(Deami)
Q6P9J9	LnITcESSK	N2(Deami); C5(Carbamidomethyl)
Q91ZX7	DGScIGnSSR	C4(Carbamidomethyl); N7(Deami)
Q9JME2	YnTSFHKR	N2(Deami)
Q9QZ26	mncSESQR	N-Term(Acetyl); N2(Deami); C3(Carbamidomethyl)
P15209-2	nLTIVDSGLK	N1(Deami)
P10605	QnTTWQAGR	N2(Deami)
P20917-2	nVTVnETER	N1(Deami); N5(Deami)
Q80WM4	nVTLQDYGR	N1(Deami)
Q9CQX5	YnGSLGLWR	N2(Deami)
Q8HW98	HYGnYTcR	N4(Deami); C7(Carbamidomethyl)
Q640M6	GnASLLLNLR	N2(Deami)
Q9DB72	QGnASDVILR	N3(Deami)
Q99JG2	VnLTGTPSQR	N2(Deami)
P10852	DEInETDLK	N4(Deami)
Q60805	SDnGSYFcK	N3(Deami); C8(Carbamidomethyl)
Q91XE7	nETIWYVR	N1(Deami)
Q8BTJ4-2	InVTEVYDK	N2(Deami)
Q99MB3	LSITnETFR	N5(Deami)
A2AHL1-2	LnDScIYAK	N2(Deami); C5(Carbamidomethyl)
Q6P9J9	NPnGTDPIQK	N3(Deami)
Q8R464	QTLFFnGTR	N6(Deami)
P40237	NYTAnATSSR	N5(Deami)
Q765H6	LEnSSELHR	N3(Deami)
Q9R1V6-19	TLncSGAHVK	N3(Deami); C4(Carbamidomethyl)
P40237	nYTAnATSSR	N1(Deami); N5(Deami)
Q91ZX7	DnATDSVPLR	N2(Deami)
P70232	ITEGVnVTQK	N6(Deami)
P09470	nETHFDAGAK	N1(Deami)
Q9WV91	LEnWTDASR	N3(Deami)
Q6PFE7-3	SncSELNLR	N2(Deami); C3(Carbamidomethyl)
P35969	GFIIAnATYK	N6(Deami)
P09581	HnMTYFcK	N2(Deami); C7(Carbamidomethyl)
Q0P5V9-3	GNPQAPSnSTK	N8(Deami)
P35347	YnTTNNGYR	N2(Deami)
Q923L3	GGQILTGnSTR	N8(Deami)
O70401	EYnSTGDYR	N3(Deami)
Q8BI84-2	TGnSSPASVER	N3(Deami)
Q60675	LSAITnDTAAK	N6(Deami)
P97797-2	GIAnLSNFIR	N4(Deami)
Q8K0E3-2	SEnSScGLPR	N3(Deami); C6(Carbamidomethyl)
Q64455	TnSTQVSDVR	N2(Deami)
P01831	VLTLAnFTTK	N6(Deami)
Q61739-2	AnHSGAVVLLK	N2(Deami)
P10493	cVAnYTGNGR	C1(Carbamidomethyl); N4(Deami)
P08508	ATVnDSGEYR	N4(Deami)
P97300-3	KnASNMEYR	N2(Deami)
Q8CJH3	VVAVSPAnISR	N8(Deami)
B1AS29	YSGVnLTGFR	N5(Deami)
Q640R3	DGKPLLnDSR	N7(Deami)
P03987-2	EAQYnSTFR	N5(Deami)
P09470	STEVSnHTLK	N6(Deami)
Q07409	VAGnQTSAVLR	N4(Deami)
P08607	LAcLnGTVLR	C3(Carbamidomethyl); N5(Deami)
Q924N4-2	EVDnMTVPSK	N4(Deami)
Q9QY81	GATnNTcIIR	N4(Deami); C7(Carbamidomethyl)
P13597-2	GDHGAnFScR	N6(Deami); C9(Carbamidomethyl)
P11627	LLFPTnSSSR	N6(Deami)
Q9Z1M0	SAEnFTVLIK	N4(Deami)
Q8C0Z1	NTnSSNnLTR	N3(Deami); N7(Deami)
Q9Z218	LAYATInDSR	N7(Deami)
Q8K093	DSnSSFPGSAR	N3(Deami)
Q64687	TnQTSASLFR	N2(Deami)
Q8BYI8	MLSAFnATSGK	N6(Deami)
Q8BFR4	GPGIKPnQTSK	N7(Deami)
O88307	nSTVEYSLSK	N1(Deami)
P97300-3	KnASNmEYR	N2(Deami); M6(Oxidation)
Q62179	ELcKnSSYK	C3(Carbamidomethyl); N5(Deami)
Q8BGQ4-2	FSGAnDTDFR	N5(Deami)
Q9R1B9	LDLNGNnITR	N7(Deami)
Q9Z0M3	DPDVTnNSIR	N6(Deami)
P39087-2	YSGVnMTGFR	N5(Deami)
Q9JKR6	VInDTWAWK	N3(Deami)
Q68FM6	LSnLTEGMLR	N3(Deami)
P70232	IIAAnNSGTFK	N5(Deami)
P15209-2	ITnISSDDSGK	N3(Deami)
Q03391	FGTVPnGSTEK	N6(Deami)
P70232	IEnISYQDR	N3(Deami)
Q91ZX7	GVTHLnISGLK	N6(Deami)
P55066	AnATLLLGPLR	N2(Deami)
P04925	GEnFTETDVK	N3(Deami)
Q80TR4	LELNGNnITR	N7(Deami)
P11627	VPGnQTSTTLK	N4(Deami)
Q923L3	MIGHSnATcR	N6(Deami); C9(Carbamidomethyl)
Q9ESB3	ncSTQHFPR	N1(Deami); C2(Carbamidomethyl)
P39087-2	YSGVnmTGFR	N5(Deami); M6(Oxidation)
P12960	GTEWLVnSSR	N7(Deami)
A2A9Q0	VFALncSWR	N5(Deami); C6(Carbamidomethyl)
Q9WU60	DLDMFInASK	N7(Deami)
P01868	EEQFnSTFR	N5(Deami)
Q9JKF6	NPnGTVTVISR	N3(Deami)
Q61001	LnASIADLQSK	N2(Deami)
P42703	LKnITDISQK	N3(Deami)
Q62059-3	EnKTGPDLcK	N2(Deami); C9(Carbamidomethyl)
Q61001	LnVTSPDLFR	N2(Deami)
P35436	FGTVPnGSTER	N6(Deami)
P52592	VLEHYnYTK	N6(Deami)
P11438	GYLLTLnFTK	N7(Deami)
Q3TDQ1	AMSSnETAAYK	N5(Deami)
Q9JIS5	LVnSTFLHNK	N3(Deami)
P19137	ELAAAAnESAVK	N7(Deami)
Q9ET30	IVDVnLTSEGK	N5(Deami)
Q7TQA1-5	GIGnYScSYR	N4(Deami); C7(Carbamidomethyl)
Q9WTU3-2	LMEGnNTEIR	N5(Deami)
B1AS29	GPnVTDSLTnR	N3(Deami)
Q62443	LnSSSQTNSLK	N2(Deami)
P24638	YEQLQnETR	N6(Deami)
Q61851	GnYTcVVENK	N2(Deami); C5(Carbamidomethyl)
Q9D6F4	SVSHnMTAPNK	N5(Deami)
P55144-3	AnLTDWDPQK	N2(Deami)
Q8BY89-2	KnITDLVEGAK	N2(Deami)
Q3TDQ1	AmSSnETAAYK	M2(Oxidation); N5(Deami)
Q9QUN9	GGnGTIcDNQR	N3(Deami); C7(Carbamidomethyl)
P05555-2	AIVASENnMSR	N8(Deami)
Q8R4G6	RQnQSLVYGK	N3(Deami)
O54990-6	DALQnMSSSLK	N5(Deami)
O35684	DAnLTAMSDKK	N3(Deami)
Q9JKR6	VFGSQnLTTVK	N6(Deami)
Q9Z0F8-2	cQEAInATcK	C1(Carbamidomethyl); N6(Deami); C9(Carbamidomethyl)
P05555-2	DKVTFInTTR	N7(Deami)
Q9Z1L5	YnESLKcER	N2(Deami); C7(Carbamidomethyl)
Q8BKU8	KTMFnSTEIK	N5(Deami)
P26049	SVAHnMTTPNK	N5(Deami)
P11276	nYTDcTSEGR	N1(Deami); C5(Carbamidomethyl)
P07141-2	DNTPNAnATER	N7(Deami)
Q8R2Z0	VDSPnITTSNR	N5(Deami)
P15116	SDRDKnLSLR	N6(Deami)
Q63912	SLEVLnLSSNK	N6(Deami)
Q60934	SNnITDSLAnR	N3(Deami)
Q8HW98	SMLLFAnVSAR	N7(Deami)
P41234	IRQnSSFTEK	N4(Deami)
Q00560	GSnFTAIcVLK	N3(Deami); C8(Carbamidomethyl)
Q8BR76	cEPTFVnTSR	C1(Carbamidomethyl); N7(Deami)
Q9CPW0	VGVHInNTQTK	N6(Deami)
P29533	nTTISVHPSTR	N1(Deami)
Q3V3R4	VYVYAVnQTR	N7(Deami)
P16305-4	SIAHnMTTPNK	N5(Deami)
Q9EPK6	FnSSSSSLEEK	N2(Deami)
Q3UNN8-3	KLQLQLnETK	N7(Deami)
Q61292	AQAALDKAnASR	N9(Deami)
Q9Z222	ETNVGnQTVVR	N6(Deami)
Q61001	EALNQAVnTTR	N8(Deami)
Q69ZN6-2	EAPKLnSTTQK	N6(Deami)
P70232	KITEGVnVTQK	N7(Deami)
Q8R4G0-2	cnGSGFcEcK	C1(Carbamidomethyl); N2(Deami); C7(Carbamidomethyl); C9(Carbamidomethyl)
P43406	ENQnHSYSLK	N4(Deami)
P55144-3	NLAPATnYSLR	N7(Deami)
Q06335-2	RnQSLSLLYK	N2(Deami)
Q01279	DcVScQnVSR	C2(Carbamidomethyl); C5(Carbamidomethyl); N7(Deami)
O88668	VnKTEEDYAR	N2(Deami)
O89001	FANEYPnITR	N7(Deami)
Q8BG39	FInSTFLEQK	N3(Deami)
Q8BHT6	QAAnLTQDLPR	N4(Deami)
P02468	VnSSLHSQISR	N2(Deami)
P48168	EDIEYGncTK	N7(Deami); C8(Carbamidomethyl)
P26048	SVAHnMTMPNK	N5(Deami)
P16305-4	SIAHnmTTPNK	N5(Deami); M6(Oxidation)
Q64449-2	ASnASKPGTLER	N3(Deami)
Q920V1	YLLNLnHSEK	N6(Deami)
Q4PZA2-3	QVSTLInNTDK	N7(Deami)
P06909	WDPEPncTSK	N6(Deami); C7(Carbamidomethyl)
P35347	EcLAnGSWAAR	C2(Carbamidomethyl); N5(Deami)
Q8BLV3-2	AFSTLLVnVSGK	N8(Deami)
Q7TNR6	VPAELnGSMYR	N6(Deami)
Q6NXK7	WInDTVVVYK	N3(Deami)
P54763	ELSEYnATAIK	N6(Deami)
Q6P6J9	nVTGLEnFTLK	N1(Deami); N7(Deami)
Q68FM6	FGnLTDLnLTK	N3(Deami); N8(Deami)
Q8C7X2-3	FINYnQTVSR	N5(Deami)
P15209-2	LAAPnLTVEEGK	N5(Deami)
P97797-2	nVSYnISSTVR	N1(Deami); N5(Deami)
Q7M729	WSYnNSETSR	N4(Deami)
Q8R4I7	YnFTPDPDFK	N2(Deami)
Q60928	LAnTTMFnNSK	N3(Deami); N8(Deami)
Q6PEM8	FSTELGYnGTR	N8(Deami)
Q8VCC9	LTFYGnWSEK	N6(Deami)
P18181	ILEYNYnSTK	N7(Deami)
Q810U4-2	FnHTQTIQQK	N2(Deami)
Q91ZX7	IETILLnGTDR	N7(Deami)
P26048	SVAHnmTMPNK	N5(Deami); M6(Oxidation)
Q810U4-2	LSPYVnYSFR	N6(Deami)
Q61001	QELSQDnATLK	N7(Deami)
P61315	VPnASLETFLR	N3(Deami)
Q61009	ESGIQnVSTcR	N6(Deami); C10(Carbamidomethyl)
Q61391	ScInESAIDSR	C2(Carbamidomethyl); N4(Deami)
P13595-4	TSTRnISSEEK	N5(Deami)
P21447	nSTNMSEADKR	N1(Deami)
P12265	IAnETGGHGSGPR	N3(Deami)
P97333	IAYSNnGSDWK	N6(Deami)
Q8BYI8	KMLSAFnATSGK	N7(Deami)
Q9QY33	TYnGTNSDAASR	N3(Deami)
P50608	LYLDHNnLTR	N7(Deami)
Q91XA2	AVLVNnITTGEK	N6(Deami)
Q9JI18	WTGQnVSVIQK	N5(Deami)
Q9QYS2	InFTAPFNPNK	N2(Deami)
O70340	SLLHnETSAHR	N5(Deami)
O35604	LIASnITETmR	N5(Deami); M10(Oxidation)
P55065	VSnVScEASVSK	N3(Deami); C6(Carbamidomethyl)
O55192	LLnASVLGDHTK	N3(Deami)
Q62179	KInSSLQLPDR	N3(Deami)
Q8BJS4-3	ALSPnSTISSAPK	N5(Deami)
Q61200	GKEnDTDLDLR	N4(Deami)
P82349	ITSnATSDLNIK	N4(Deami)
Q6PFE7-3	GKSncSELNLR	N4(Deami); C5(Carbamidomethyl)
Q61129	FSHnGTcAAEGK	N4(Deami); C7(Carbamidomethyl)
Q9QZC2	VSHVLnDTHMK	N6(Deami)
P41234	RGnMSSLGFTSK	N3(Deami)
O08532-3	VLKDAVNnITAK	N8(Deami)
Q8VHI3	SQHLnSTDAADK	N5(Deami)
Q99JP7	RnESHLIDFR	N2(Deami)
Q8C8T7	FGnLTYLnLTK	N3(Deami); N8(Deami)
Q64735-2	InYTcNQGYR	N2(Deami); C5(Carbamidomethyl)
P31809-2	GnTTAIDKEIAR	N2(Deami)
O70362	LSSSPnVTIScK	N6(Deami); C11(Carbamidomethyl)
Q9R1Q9	LnASLPALLLIR	N2(Deami)
Q9R013	VYInDSVELSR	N4(Deami)
Q61503	LDnYSTQELGR	N3(Deami)
P06802-2	VYnGSVPFEER	N3(Deami)
Q9QZC2	VSHVLnDTHmK	N6(Deami); M10(Oxidation)
Q91ZX7	WTGHnVTVVQR	N5(Deami)
Q3TVI8	SPnDSEAWHQK	N3(Deami)
Q61885	nATGmEVGWYR	N1(Deami); M5(Oxidation)
P32037	DFLnYTLEER	N4(Deami)
Q4PZA2-3	LGGWnITGPWAK	N5(Deami)
P97927	RPASnISASIQR	N5(Deami)
Q91ZX7	LnGTDPIVAADSK	N2(Deami)
Q8BXN9-3	LFQncSELYK	N4(Deami); C5(Carbamidomethyl)
Q9JIS8	TVVVDnETVATR	N6(Deami)
O09118	ScHLcnSSDPK	C2(Carbamidomethyl); C5(Carbamidomethyl); N6(Deami)
Q91ZX7	DnTTcYEFKK	N2(Deami); C5(Carbamidomethyl)
Q9CQX5	SPIQEnSSDSNK	N6(Deami)
P57716	AnNSWFQSILK	N2(Deami)
Q71M36-2	DLASGEnGTEcR	N7(Deami); C11(Carbamidomethyl)
Q8R0I0	cDISnSTEAGQK	C1(Carbamidomethyl); N5(Deami)
O70423-2	YLYLASnHSNK	N7(Deami)
Q8BNA6	EQQSSYnISVR	N7(Deami)
P48168	VPPnSTSNILNR	N4(Deami)
Q9D6F4	KSVSHnMTAPNK	N6(Deami)
Q8BY89-2	KnITDLVEGAKK	N2(Deami)
Q9WU60	IDSTGnVTNELR	N6(Deami)
P02468	IASAVQKnATSTK	N8(Deami)
Q9WTS5	nSSIDSGEAEVGR	N1(Deami)
P35436	INnSTNEGMNVK	N3(Deami)
P01902	YLELGnETLLR	N6(Deami)
O09126	DVnYTQIVVDR	N3(Deami)
Q3V3R4	YnHTGQVVIYK	N2(Deami)
Q9Z0F8-2	KcQEAInATcK	C2(Carbamidomethyl); N7(Deami); C10(Carbamidomethyl)
Q05793	LTVPSSQnSSFR	N8(Deami)
Q62351	NITAFnETLFR	N6(Deami)
Q8BRK9	NLGFncTTSQGK	N5(Deami); C6(Carbamidomethyl)
Q8K1S4-2	LADTAnYTcVAK	N6(Deami); C9(Carbamidomethyl)
Q61809	VnGTLLDGAQVLK	N2(Deami)
P19137	EANSLLSnHSEK	N8(Deami)
Q7TN73	MnITSIAPLLEK	N2(Deami)
Q61143	LLPnETSTDNAR	N4(Deami)
Q9R0M0-2	LQRnESGLDSGR	N4(Deami)
Q8R4F1-2	cnETGFcEcR	C1(Carbamidomethyl); N2(Deami); C7(Carbamidomethyl); C9(Carbamidomethyl)
P11835	DnHTScAEcLK	N2(Deami); C6(Carbamidomethyl); C9(Carbamidomethyl)
P35436	INnSTNEGmNVK	N3(Deami); M9(Oxidation)
Q8R2E9	LGAInSTLSnESK	N5(Deami); N10(Deami)
Q8K0S5	ncTGPVSPHQIK	N1(Deami); C2(Carbamidomethyl)
O08747	LSDTAnYTcVAK	N6(Deami); C9(Carbamidomethyl)
P05555-2	AFFDETKnNTR	N8(Deami)
Q91ZX7	FnSTEYQVVTR	N2(Deami)
P97449	nATLVNEADKLR	N1(Deami)
Q61391	EIAnATTKPEDR	N4(Deami)
Q01097	VELVAMnETDPK	N7(Deami)
P51830	NPcnSSVLQDGR	C3(Carbamidomethyl); N4(Deami)
P05555-2	TPVLncSVAVcK	N5(Deami); C6(Carbamidomethyl); C11(Carbamidomethyl)
Q8C341	SISEnATATTEPK	N5(Deami)
Q9JLC4-2	KVVSNncTDGVR	N6(Deami); C7(Carbamidomethyl)
Q924N4-2	TKEVDnMTVPSK	N6(Deami)
O35136-2	LLLPAKnTTHLK	N7(Deami)
Q91ZX7	LNLDGSnYTLLK	N7(Deami)
P23819-2	InYTINIMELK	N2(Deami)
Q61739-2	YQTLncSVNVR	N5(Deami); C6(Carbamidomethyl)
Q6P1D5-2	TnTSALLYDSLR	N2(Deami)
P35455	EPSnATQLDGPAR	N4(Deami)
Q9ER47	YnDSDSSSGPSIK	N2(Deami)
P48168	KEDIEYGncTK	N8(Deami); C9(Carbamidomethyl)
O88792	AFMnSSFTIDPK	N4(Deami)
Q8R464	WNRGnESLPER	N5(Deami)
P11276	nYTDcTSEGRR	N1(Deami); C5(Carbamidomethyl)
O35607	ISHEnGTILcSK	N5(Deami); C10(Carbamidomethyl)
Q01097	VELVAmnETDPK	M6(Oxidation); N7(Deami)
Q07797	ALGYEnATQALGR	N6(Deami)
P28665	YLnETQQLTQK	N3(Deami)
O35684	WVEnYTNSLLK	N4(Deami)
P35441	VVnSTTGPGEHLR	N3(Deami)
P23819-2	InYTINImELK	N2(Deami); M8(Oxidation)
Q91ZX7	cRDGScIGnSSR	C1(Carbamidomethyl); C6(Carbamidomethyl); N9(Deami)
P55065	GHFYYnISDVR	N6(Deami)
O88307	SRnSTVEYSLSK	N3(Deami)
Q9CZ42-2	LSQALGnITVVQK	N7(Deami)
Q91ZX7	IETILLnGTDRK	N7(Deami)
Q8R373	HVYNnLTEEQK	N5(Deami)
P39087-2	GKPAnITDSLSnR	N5(Deami)
Q9Z2W9	TnYTIDVYEMK	N2(Deami)
Q91V14-2	LAWEGnETVTTR	N6(Deami)
Q8R5M8-5	VSLTnVSISDEGR	N5(Deami)
Q9JJX6-3	NILPnITTSYLK	N5(Deami)
P21995	YIInGSHAnETR	N4(Deami); N9(Deami)
Q9WTS4	EQNKGnVSAFER	N6(Deami)
Q0PMG2	nATFQITPDMIK	N1(Deami)
Q6P5F6	LHHHLDHnTTR	N8(Deami)
O89001	RFANEYPnITR	N8(Deami)
Q5SZV5	LSNLVPGnYTFR	N8(Deami)
Q6P6J9	IFIFnQTGIEAK	N5(Deami)
P70206	YnYTEDPTILR	N2(Deami)
P11627	FFPYAnGTLSIR	N6(Deami)
B0V2N1-6	KVEAEALnATAIR	N8(Deami)
P60882	ALLTnVSSVALGSR	N5(Deami)
P11881-8	VETGEncTSPAPK	N6(Deami); C7(Carbamidomethyl)
B1AS29	GRGPnVTDSLTnR	N5(Deami)
Q8C8T7	MYTLEQYnNSK	N8(Deami)
Q9DB72	FFHVnGSAFLPR	N5(Deami)
O09126	AAnYTSSLNLPDK	N3(Deami)
Q9CS84-3	nTTLYIDRAEAK	N1(Deami)
P0C192	ETVPSnTTccAR	N6(Deami); C9(Carbamidomethyl); C10(Carbamidomethyl)
Q9JMB8-2	TMEnESEVLGYK	N4(Deami)
Q5RKR3	AHNELGTnSTSLR	N8(Deami)
Q8R180	WGHnVTEFQQR	N4(Deami)
Q06890	QELnDSLQVAER	N4(Deami)
Q9JIP4	SGVLKnDSTIPDR	N6(Deami)
P61315	RVPnASLETFLR	N4(Deami)
Q99PI8	VPPGDTPPGnGSGPR	N10(Deami)
P97797-2	GIPDQKVnFTcK	N8(Deami); C11(Carbamidomethyl)
Q07797	GLnLTEDTYKPR	N3(Deami)
P54763	AGFEAVEnGTVcR	N8(Deami); C12(Carbamidomethyl)
Q60928	AFYnGSLTAQIVK	N4(Deami)
Q8R5M8-5	FQLLnFSSSELK	N5(Deami)
Q8BGU2	AQnDTEPIVLEGK	N3(Deami)
Q61625	QTFPVPQnISQR	N8(Deami)
Q4PZA2-3	DYYLnKTENEK	N5(Deami)
Q6P1D5-2	SVnLSEGELLSIR	N3(Deami)
Q61735	nSTTTDQnFTSAK	N1(Deami); N8(Deami)
Q9QZC2	QFncSFEnITR	N3(Deami); C4(Carbamidomethyl); N8(Deami)
Q9DB72	ELLSnQSEVMLR	N5(Deami)
Q8R366	GETASLLcnISVR	C8(Carbamidomethyl); N9(Deami)
O08532-3	HLVnISLYAFnK	N4(Deami)
Q810U3	QMVENFSPnQTK	N9(Deami)
P17439	DLGPALAnSSHDVK	N8(Deami)
O35114	nQSVGDPNVDLIR	N1(Deami)
Q91ZX7	FGTcSQLcnNTK	C4(Carbamidomethyl); C8(Carbamidomethyl); N9(Deami)
Q99MR3	HGHFTGFnGSTLR	N8(Deami)
P35436	VGKWEnQTLSLR	N6(Deami)
B9EKR1	SEMMYGnETELK	N7(Deami)
Q8BJI1	nGTVAVVEPEcEK	N1(Deami); C11(Carbamidomethyl)
Q61646	NLFLnHSETASAK	N5(Deami)
P50172	QSnGSIAVISSLAGK	N3(Deami)
P55066	HRAnATLLLGPLR	N4(Deami)
Q91ZX7	GcKDnATDSVPLR	C2(Carbamidomethyl); N5(Deami)
Q69ZU6	AnQTALcGGGVQTR	N2(Deami); C7(Carbamidomethyl)
Q6PHU5	DITNLInNTFIR	N7(Deami)
Q61330	MnGTEMNLEPGSR	N2(Deami)
Q9CQF9	GELnSTLFSSRPK	N4(Deami)
P15208	ELGLYNLMnITR	N9(Deami)
Q5F226	ASGYTVSIPSnVSR	N11(Deami)
P08508	AnHSHSGDYYcK	N2(Deami); C11(Carbamidomethyl)
Q810U3	QmVENFSPnQTK	M2(Oxidation); N9(Deami)
Q60751	DVMQVAnTTMSSR	N7(Deami)
Q9WTS5	NSYQLcNnGTLR	C6(Carbamidomethyl); N8(Deami)
Q9JI18	KISTDGSnYTLLK	N8(Deami)
Q8BGN3	EMLPFWMnSTGK	N8(Deami)
P60755	FQDSSVFnETLR	N8(Deami)
P20352	AFnLTWISTDFK	N3(Deami)
Q80X71	LNnITNIGPLDMK	N3(Deami)
Q9JI18	TcLSncTASQFR	C2(Carbamidomethyl); N5(Deami); C6(Carbamidomethyl)
P12960	AnSTGTLVITNPTR	N2(Deami)
Q61207	nSTKEEILAALEK	N1(Deami)
Q9R069	VHRnQSGIYGcR	N4(Deami); C11(Carbamidomethyl)
P10852	NQKDEInETDLK	N7(Deami)
B9EKR1	SEmMYGnETELK	M3(Oxidation); N7(Deami)
Q8JZM4	LVSFEVPQnTSVK	N9(Deami)
Q62205	FYEcVnTTDGSR	C4(Carbamidomethyl); N6(Deami)
Q810U3	ETWNnVTVWGSR	N5(Deami)
Q60675	NSGLLGALnDTMDK	N9(Deami)
Q8CIW6-3	AFVQGLnATADDAR	N7(Deami)
O09126	KDVnYTQIVVDR	N4(Deami)
P70302	LAVTnTTMTGTVLK	N5(Deami)
Q8CJH3	YTSDPnVTSVGPSK	N6(Deami)
Q9D7N9	AGPnGTLFVVDAYK	N4(Deami)
Q00493	GnETIVNLIHSTR	N2(Deami)
O09118	TcnQTTGQcPcK	C2(Carbamidomethyl); N3(Deami); C9(Carbamidomethyl); C11(Carbamidomethyl)
P43406	LScAFKTEnQTR	C3(Carbamidomethyl); N9(Deami)
O54991	AnHSLDVSFYFR	N2(Deami)
P43006-3	VLVAPPSEEAnTTK	N11(Deami)
P59823	EDDIGnYTcELK	N6(Deami); C9(Carbamidomethyl)
Q91ZX7	LnGTDPIVAADSKR	N2(Deami)
Q99PH1	EYIPTnSTccGR	N6(Deami); C9(Carbamidomethyl); C10(Carbamidomethyl)
Q61001	LEVDTQSnHTTGR	N8(Deami)
Q80T79-1	VVncSDPGIPANSK	N3(Deami); C4(Carbamidomethyl)
P24369	DTnGSQFFITTVK	N3(Deami)
Q8R0F3	FVnSTGYLTEAEK	N3(Deami)
Q3UVX5	YnKTcnSSLTLR	N2(Deami); C5(Carbamidomethyl); N6(Deami)
Q7TN73	IHnGSEEALAQYK	N3(Deami)
Q923L3	DGTWnQSRPLcK	N5(Deami); C11(Carbamidomethyl)
Q8BYI8	APDSnSSSLLITTR	N5(Deami)
Q63912	SLWnMSAANNNIK	N4(Deami)
Q8C129	DIILHSTGHnISR	N10(Deami)
Q6PEM8	ENcGnQSADPLMK	C3(Carbamidomethyl); N5(Deami)
P56528	GAFVSKNPcnITR	C9(Carbamidomethyl); N10(Deami)
P56726	FnSSGQcEAPLVR	N2(Deami); C7(Carbamidomethyl)
O08532-3	IDVNSWIEnFTK	N9(Deami)
P70302	LAVTnTTmTGTVLK	N5(Deami); M8(Oxidation)
Q4VA61	AnSSTEVFLTELR	N2(Deami)
O88307	LTIVnSSVLDRPR	N5(Deami)
Q9WV54	SVLEnTTSYEEAK	N5(Deami)
P35438-2	FAnYSIMNLQNR	N3(Deami)
Q9QYK4	FISPFTQFnITR	N9(Deami)
O08532-3	SFSGLLDcGncSR	C8(Carbamidomethyl); N10(Deami); C11(Carbamidomethyl)
Q8C145	YGEnDSLSVEGFR	N4(Deami)
Q91ZX7	cnASSQFLcSSGR	C1(Carbamidomethyl); N2(Deami); C9(Carbamidomethyl)
P70232	SSWHLSNLnSTTK	N9(Deami)
Q8K209	VSHnASVDMcDLK	N4(Deami); C10(Carbamidomethyl)
P07141-2	FKDNTPNAnATER	N9(Deami)
Q64689	TnLTTFNPSILEK	N2(Deami)
Q9JI18	AFInGTGLETVISR	N4(Deami)
Q63912	SLWnmSAANNNIK	N4(Deami); M5(Oxidation)
Q9Z2G6-2	EATIVGEnETYPR	N8(Deami)
Q91ZX7	KLNLDGSnYTLLK	N8(Deami)
P08101-2	YHHYSSnFSIPK	N7(Deami)
Q60675	IcNQnSSNPYQR	C2(Carbamidomethyl); N5(Deami)
Q6PHS9-4	DLnASDNNTEFLK	N3(Deami)
Q3UHH2	SnSSDTPPLPSPPGK	N2(Deami)
Q75N73-2	YGKnDSLTLTQLK	N4(Deami)
Q91ZX7	QTGDVTcncTDGR	C7(Carbamidomethyl); N8(Deami); C9(Carbamidomethyl)
Q3V3R4	DScESNQnITcR	C3(Carbamidomethyl); N8(Deami); C11(Carbamidomethyl)
P08113	GVVDSDDLPLnVSR	N11(Deami)
Q61490	DSYPDGnITWYR	N7(Deami)
Q68FE2	MVnHSLHPTEPVK	N3(Deami)
Q921I1	nSTLcDLcIGPLK	N1(Deami); C5(Carbamidomethyl); C8(Carbamidomethyl)
P70211-2	GGNVLLncSAESDR	N7(Deami); C8(Carbamidomethyl)
B2RXS4	SInVTGQGFSLIQK	N3(Deami)
P42703	HDPnMTcDYVIK	N4(Deami); C7(Carbamidomethyl)
Q07409	AnGTTHLVVTEPTR	N2(Deami)
P09581	THNSVGnSSQYFR	N7(Deami)
P15209-2	HMnETSHTQGSLR	N3(Deami)
Q6GQU6	TQGDGHnETQVGVR	N7(Deami)
Q9WV18	SISnMTSQEFVEK	N4(Deami)
Q9CS84-3	VnSSQALPVDGGEVK	N2(Deami)
O09117-2	nQTVTATFGYPFR	N1(Deami)
Q8C419	cHLnNSEcMPIK	C1(Carbamidomethyl); N4(Deami); C8(Carbamidomethyl)
F7BWT7	nTTDVVNTMcGYK	N1(Deami); C10(Carbamidomethyl)
Q91V14-2	LLnATcDEYFTR	N3(Deami); C6(Carbamidomethyl)
Q7TQA1-5	MEDKDEGnYScR	N8(Deami); C11(Carbamidomethyl)
Q61288	LVncTcESPHcK	N3(Deami); C4(Carbamidomethyl); C6(Carbamidomethyl); C11(Carbamidomethyl)
Q68FE2	mVnHSLHPTEPVK	M1(Oxidation); N3(Deami)
Q91ZX7	MHLnGSNVQVLHR	N4(Deami)
P23818	RTnYTLHVIEMK	N3(Deami)
O09126	EAVFAVNALnISEK	N10(Deami)
P55065	IKVSnVScEASVSK	N5(Deami); C8(Carbamidomethyl)
P23819-2	RInYTINIMELK	N3(Deami)
Q80V42	NFPDAFENNnVTK	N10(Deami)
P09242	nRTDVEYELDEK	N1(Deami)
Q9Z0M6-2	DFNPATVnYTIQK	N8(Deami)
Q9JI59	GGTHNnSSYTMNTK	N6(Deami)
P15209-2	HmnETSHTQGSLR	M2(Oxidation); N3(Deami)
B1AZA5	ILGDKVnNTAVIEK	N7(Deami)
Q9Z2W8	RVnYTMDVFELK	N3(Deami)
P14231	FHVnYTQPLVAVK	N4(Deami)
Q61739-2	LWnSTFLEEYSK	N3(Deami)
Q9Z218	NVETNnSTVLIEGK	N6(Deami)
F7BWT7	nTTDVVNTmcGYK	N1(Deami); M9(Oxidation); C10(Carbamidomethyl)
O88998-3	VQnMSQSIEVLDR	N3(Deami)
Q32M26	TFASHnASGGSSAGLR	N6(Deami)
Q80TR4	IScIHnDSFTGLR	C3(Carbamidomethyl); N6(Deami)
P23818	RTnYTLHVIEmK	N3(Deami); M11(Oxidation)
Q60675	ILYGLEnTTQELK	N7(Deami)
P97300-3	ENGVFEEISnSSGR	N10(Deami)
P70232	DGEAFEMnGTEDGR	N8(Deami)
Q9JI59	GGTHNnSSYTmNTK	N6(Deami); M11(Oxidation)
Q9WVD4	LcDYENHFnTSK	C2(Carbamidomethyl); N9(Deami)
Q6PGD0	GTILGLDLQncSLK	N10(Deami); C11(Carbamidomethyl)
P39087-2	NcnLTQIGGLIDSK	C2(Carbamidomethyl); N3(Deami)
Q60738	SSVEIInSTQAPMR	N7(Deami)
O88998-3	VQnmSQSIEVLDR	N3(Deami); M4(Oxidation)
Q99P47	nSSFHAASFHGDMK	N1(Deami)
P13595-4	DGQLLPSSnYSNIK	N9(Deami)
P11438	EnVSDPSLTITFGR	N2(Deami)
P14142	VIEQSYnATWLGR	N7(Deami)
Q61503	IKLDnYSTQELGR	N5(Deami)
P97927	HVTDMnSTIHLLR	N6(Deami)
Q5XF89	VcDPNSDVcnTTR	C2(Carbamidomethyl); C9(Carbamidomethyl); N10(Deami)
Q6NZL8	SQFnATSVADVDKR	N4(Deami)
Q9CPW0	NMANGQPHSVnITR	N11(Deami)
Q3V3R4	EnMTFGSTLVTNPK	N2(Deami)
Q80YX1-2	LLQTAEHnISGAER	N8(Deami)
Q6DIB5	WGPncSLPcYcK	N4(Deami); C5(Carbamidomethyl); C9(Carbamidomethyl); C11(Carbamidomethyl)
Q8K4Z0-2	SYDnITGQSIVGcK	N4(Deami); C13(Carbamidomethyl)
Q9D387	EnGTTcLMAEFAAK	N2(Deami); C6(Carbamidomethyl)
Q920P3	nETGQGPVDLSDPSK	N1(Deami)
Q9ER58	QnGSANSATNPAGLDK	N2(Deami)
Q9Z0Z4-2	SWELEWHnTSEK	N8(Deami)
Q9QY81	VnFTLEASEGcYR	N2(Deami); C11(Carbamidomethyl)
P12960	GnYScFVSSPSITK	N2(Deami); C5(Carbamidomethyl)
Q8BMF5	NcnLTQIGGLLDTK	C2(Carbamidomethyl); N3(Deami)
Q60738	SSVEIInSTQAPmR	N7(Deami); M13(Oxidation)
O70174	WDPGDYEnVTSIR	N8(Deami)
P14231	FLEPYnDSIQAQK	N6(Deami)
Q69ZN6-2	TnVSHVVGQLDDIR	N2(Deami)
Q80ZF8	SnESLGTWSTQGcK	N2(Deami); C13(Carbamidomethyl)
Q9CPW0	NmANGQPHSVnITR	M2(Oxidation); N11(Deami)
Q9JKR6	AEPPLnASAGDQEEK	N6(Deami)
Q640M6	RPAAMLnWTVLQR	N7(Deami)
P35438-2	VIcTGPnDTSPGSPR	C3(Carbamidomethyl); N7(Deami)
O35111	YnLSEGGYEELER	N2(Deami)
Q3URE9	LVPLGVFTGLSnLTK	N12(Deami)
Q8VHH7	MQVLATPGLnGTDSR	N10(Deami)
Q80Z10-2	VVPLYTLIQDnGTK	N11(Deami)
O88307	SDEFncSSGMcIR	N5(Deami); C6(Carbamidomethyl); C11(Carbamidomethyl)
Q03137-2	GScVnNSEEKDVPK	C3(Carbamidomethyl); N5(Deami)
Q6P1D5-2	DPYWnDTEPLcR	N5(Deami); C11(Carbamidomethyl)
P02468	YEQAKnISQDLEK	N6(Deami)
Q61001	LHRLnASIADLQSK	N5(Deami)
P55772	VVnVSELYGTPcTK	N3(Deami); C12(Carbamidomethyl)
O08842	ANELcAAESncSSR	C5(Carbamidomethyl); N10(Deami); C11(Carbamidomethyl)
Q9Z1M0	NNIHFPGHnYTTR	N9(Deami)
Q08481-2	EETVLSQYQnFSK	N10(Deami)
Q9D1T0	LIPLGVFTGLSnLTK	N12(Deami)
P70699	GVFITnETGQPLIGK	N6(Deami)
Q9EPR5	AMYVnLTLTGEPIR	N5(Deami)
P28653	MIEnGSLSFLPTLR	N4(Deami)
Q80T21	EVQcLSGnQTLSSR	C4(Carbamidomethyl); N8(Deami)
Q61207	TnSSFIQGFVDHVK	N2(Deami)
Q80T41	IQDFnYTDHTLGR	N5(Deami)
Q9CPW0	cAcGIERncTDPK	C1(Carbamidomethyl); C3(Carbamidomethyl); N8(Deami); C9(Carbamidomethyl)
Q3TWN3-2	VYGQNINnETWSR	N8(Deami)
P35455	AREPSnATQLDGPAR	N6(Deami)
Q8R4G0-9	IWPnISSLEVSNPK	N4(Deami)
P43006-3	KVLVAPPSEEAnTTK	N12(Deami)
Q9D8C2	SYNPnDTcPAScAK	N5(Deami); C8(Carbamidomethyl); C12(Carbamidomethyl)
Q62351	QKnITAFnETLFR	N3(Deami); N8(Deami)
P02468	VNDnKTAAEEALRR	N4(Deami)
P02468	RVNDnKTAAEEALR	N5(Deami)
P19137	VQEEQnVTSELIAK	N6(Deami)
Q4V9Z5-3	LLAnSSMLGEGQVLR	N4(Deami)
P29319-3	GScVnNSKEEDPPR	C3(Carbamidomethyl); N5(Deami)
Q91ZX7	RGcKDnATDSVPLR	C3(Carbamidomethyl); N6(Deami)
Q69ZU6	RAnQTALcGGGVQTR	N3(Deami); C8(Carbamidomethyl)
P09242	cnTTQGNEVTSILR	C1(Carbamidomethyl); N2(Deami)
Q8BLK3	SVDFNRGTDnITVR	N10(Deami)
Q3UPR9	cSGDGLDSDGnQTLR	C1(Carbamidomethyl); N11(Deami)
Q61361	TLFLFPnQTGFPSK	N7(Deami)
Q07113	MSVINFEcnKTAGK	C8(Carbamidomethyl); N9(Deami)
Q8C145	YGEnDSLSVEGFRK	N4(Deami)
P11438	DATIQAYLSSGnFSK	N12(Deami)
P32261	VTINNWVAnKTEGR	N9(Deami)
O54991	VDGQLVnLTLVEFR	N7(Deami)
Q8K209	VSHnASVDMcDLKK	N4(Deami); C10(Carbamidomethyl)
Q9Z1M0	GIAEVTEnVTEGGVTK	N8(Deami)
Q4V9Z5-3	LLAnSSmLGEGQVLR	N4(Deami); M7(Oxidation)
P19137	TAnKTDLISESLASR	N3(Deami)
O35136-2	EKLLLPAKnTTHLK	N9(Deami)
Q91X72	nGTAHGnSTHPMHSR	N1(Deami); N7(Deami)
O89017	SHTnTSHVMQYGnK	N4(Deami)
P11627	EQLFFnLSDPELR	N6(Deami)
Q60928	LHNQLLPnTTTVEK	N8(Deami)
Q8BG58	LVAnESVPFETScR	N4(Deami); C13(Carbamidomethyl)
P39087-2	TLLPnTTLTYDTQK	N5(Deami)
Q62059-3	FEnQTcFPLPDSR	N3(Deami); C6(Carbamidomethyl)
Q9R0M0-2	nATQHTSGYFGSDVK	N1(Deami)
O08545	HAVYWnSSNQHLR	N6(Deami)
P24668	EASnHSSGAGLVQINK	N4(Deami)
P35412	mNEDPKVnLSGLPR	N-Term(Acetyl); N8(Deami)
Q80YX1-2	EPEIGNLnVSDVTPK	N8(Deami)
P43406	AnTTQPGIVEGGQVLK	N2(Deami)
Q04519	GnQSSQWLYEAMAK	N2(Deami)
P18242	YYHGELSYLnVTR	N10(Deami)
P35438-2	DSPWKQnVSLSILK	N7(Deami)
Q99PI8	GRVPPGDTPPGnGSGPR	N12(Deami)
Q8K209	VSHnASVDmcDLKK	N4(Deami); M9(Oxidation); C10(Carbamidomethyl)
Q9Z1M0	NILPTMnGScTFHK	N7(Deami); C10(Carbamidomethyl)
Q9WUU7	EcHTIQnYTLWR	C2(Carbamidomethyl); N7(Deami)
P80560	VSANIQnmTTADVIK	N7(Deami); M8(Oxidation)
P15208	EcLGncSEPDDPTK	C2(Carbamidomethyl); N5(Deami); C6(Carbamidomethyl)
O89017	SHTnTSHVmQYGnK	N4(Deami); M9(Oxidation)
Q61490	LSLSEnYTLSIANAK	N6(Deami)
P70232	GDLYFANVEEnDSR	N11(Deami)
Q9D1H9	VDLEDFEnNTAYAK	N8(Deami)
Q8K4Q8	VQSLQTLAAnNSALAK	N10(Deami)
Q9R1B9	QAPGQnGTSFHGcIR	N6(Deami); C13(Carbamidomethyl)
P12960	GKAnSTGTLVITNPTR	N4(Deami)
O09114	WYSAGLASnSSWFR	N9(Deami)
Q8C8T7	WLAAFTnATQTHDR	N7(Deami)
Q8BM13	VQnVSQSMEVLELR	N3(Deami)
Q9Z306	cLVPDTVnLSSSWR	C1(Carbamidomethyl); N8(Deami)
P21661	RGDLNInMTSPMGTK	N7(Deami)
Q2VWQ2	SGDnWTHScQQcR	N4(Deami); C9(Carbamidomethyl); C12(Carbamidomethyl)
Q9R1V7	GAAAPSAPHWnETAEK	N11(Deami)
P98154	VnGSLATFSTDQELR	N2(Deami)
P09470	TFDVSNFQnSSIKR	N9(Deami)
P14231	KFHVnYTQPLVAVK	N5(Deami)
O54890	cNNGnGTFEcGVcR	C1(Carbamidomethyl); N5(Deami); C10(Carbamidomethyl); C13(Carbamidomethyl)
Q9ES07	DMnISLDANAPLSVGK	N3(Deami)
P11438	GYLLTLnFTKnTTR	N7(Deami); N11(Deami)
Q9Z218	NVETNnSTVLIEGKK	N6(Deami)
B1AS29	TLLPnTTLTYDIQR	N5(Deami)
Q9JMI0	LAnISVSEYDDLRR	N3(Deami)
Q9JKZ2	YnLSNTnAcMVHPK	N2(Deami); C9(Carbamidomethyl)
P32211	ANFTPVnGSSAnQSVR	N7(Deami); N12(Deami)
Q01097	nLSFSEDGYQMHPK	N1(Deami)
P97300-3	KENGVFEEISnSSGR	N11(Deami)
Q3UHK6	LTnVTFPTGQVSSFR	N3(Deami)
P09055	cHEGnGTFEcGAcR	C1(Carbamidomethyl); N5(Deami); C10(Carbamidomethyl); C13(Carbamidomethyl)
Q8C129	SDVInLTEQVQWVK	N5(Deami)
Q3UHK1	InGSAVIDSScVPVNK	N2(Deami); C11(Carbamidomethyl)
Q61626	LNcnLTQIGGLLDTK	C3(Carbamidomethyl); N4(Deami)
P63080	LAYSGIPLnLTLDNR	N9(Deami)
Q91ZX7	RMHLnGSNVQVLHR	N5(Deami)
Q91ZX7	TcVSncTASQFVcK	C2(Carbamidomethyl); N5(Deami); C6(Carbamidomethyl); C13(Carbamidomethyl)
P22005	DADEGDTLAnSSDLLK	N10(Deami)
Q99LL3	EHVHnTSTHLTFNK	N5(Deami)
Q64455	IHVAGGTHSVnQTVnK	N11(Deami)
P02468	TAnETSAEAYNLLLR	N3(Deami)
Q99J21	GHVDPAnDTFDIDPR	N7(Deami)
Q8CBX0	FHnMTVNEcFQSR	N3(Deami); C9(Carbamidomethyl)
Q8C129	TnQSAELIQPVATNGK	N2(Deami)
Q99J21	GGGGPWAnGSALALcQR	N8(Deami); C15(Carbamidomethyl)
Q810C0	FTnISDLQPKPTSPK	N3(Deami)
P15388	FNPIVnKTEIENVR	N6(Deami)
O88998-3	VQnMSQSIEVLDRR	N3(Deami)
O88819	SLYnKSHAVLIHHR	N4(Deami)
Q91ZX7	RmHLnGSNVQVLHR	M2(Oxidation); N5(Deami)
Q68FD9	GSQGFLnGSEVSDLLR	N7(Deami)
P16406	EALGnASQLFDSWLK	N5(Deami)
Q925H0-2	GELcGPHnFSSVFTK	C4(Carbamidomethyl); N8(Deami)
Q9R1B9	IScVGnDSFIGLGSVR	C3(Carbamidomethyl); N6(Deami)
P21995	DDEPLETTGDFnTTK	N12(Deami)
Q91ZX7	LHKDnTTcYEFKK	N5(Deami); C8(Carbamidomethyl)
Q8CBX0	FHnmTVNEcFQSR	N3(Deami); M4(Oxidation); C9(Carbamidomethyl)
P35438-2	KVIcTGPnDTSPGSPR	C4(Carbamidomethyl); N8(Deami)
P28665	TIEQERnASFVYTK	N7(Deami)
Q8BYI9	ncSEPYcPLGcSSR	N1(Deami); C2(Carbamidomethyl); C7(Carbamidomethyl); C11(Carbamidomethyl)
Q0PMG2	AITFQLTnTTAPPALK	N8(Deami)
O88307	AInQTAVEcIWTGPK	N3(Deami); C9(Carbamidomethyl)
Q9Z0E8	LATIAnFSELGLEPGR	N6(Deami)
Q06770	GSTQYLENLGFnMSK	N12(Deami)
P35802	nTTLVEGANLcLDLR	N1(Deami); C11(Carbamidomethyl)
P07759	YTGnASALLILPDQGR	N4(Deami)
Q61646	cVVHYEnSTVPEKK	C1(Carbamidomethyl); N7(Deami)
O88998-3	VQnmSQSIEVLDRR	N3(Deami); M4(Oxidation)
Q9JI18	YSINVGQLNGPncTR	N12(Deami); C13(Carbamidomethyl)
O89023	SSSHLPPSSYFnASGR	N12(Deami)
P32211	aNFTPVnGSSAnQSVR	N-Term(Acetyl); N7(Deami); N12(Deami)
P02468	KYEQAKnISQDLEK	N7(Deami)
Q8K4G1-2	VnGScVDVDEcATGGR	N2(Deami); C5(Carbamidomethyl); C11(Carbamidomethyl)
Q4V9Z5-3	IVSPEPGGAAGPnLTcR	N13(Deami); C16(Carbamidomethyl)
Q9WVL6	KSDTQNLLYnVSTGR	N10(Deami)
Q68ED2	NVNFnGSAGTPVMFNK	N5(Deami)
P68372	nSSYFVEWIPNNVK	N1(Deami)
Q9ESM6	EAEnQTIPALEELLK	N4(Deami)
Q8C145	NTNDNIQEcFnTTK	C9(Carbamidomethyl); N11(Deami)
P11627	THnLTNLNPDLQYR	N3(Deami)
Q920P3	nETGQGPVDLSDPSKR	N1(Deami)
P97326	InTTIGSVAAQDPDAAR	N2(Deami)
P35822	GPLANPIWnVTGFTGR	N9(Deami)
P06800-3	AQTnYTcVAEILYR	N4(Deami); C7(Carbamidomethyl)
Q6VNS1-2	LEQNFFncScDIR	N7(Deami); C8(Carbamidomethyl); C10(Carbamidomethyl)
Q61207	DnATQEEILHYLEK	N2(Deami)
P20917-2	ncTLLLSTLSPELGGK	N1(Deami); C2(Carbamidomethyl)
Q9CQ88	SFDccGLFnLTTLR	C4(Carbamidomethyl); C5(Carbamidomethyl); N9(Deami)
Q9Z2A9-2	LWDPSSHPGIQnISR	N12(Deami)
P09055	DTcAQEcSHFnLTK	C3(Carbamidomethyl); C7(Carbamidomethyl); N11(Deami)
Q68ED2	NVNFnGSAGTPVmFNK	N5(Deami); M13(Oxidation)
Q61616	APnTSTMDETGLPVER	N3(Deami)
Q8BJI1	DLIPPHVnFSHLTTK	N8(Deami)
Q8VI51	DcSLGQSYLnSTGYR	C2(Carbamidomethyl); N10(Deami)
Q810U4-2	DGDDEWTSVVVAnVSK	N13(Deami)
P97333	GPEcSQnYTAPTGVIK	C4(Carbamidomethyl); N7(Deami)
P41233	EAFnETNQAIQTISR	N4(Deami)
P22933	LSYnHTnETLGLDSR	N4(Deami); N7(Deami)
Q03734	YTGnASALFILPDQGR	N4(Deami)
Q8K4Q8	ETLQnNSFLITTVnK	N5(Deami)
P35846	TnSccSTnTSQEAHK	C4(Carbamidomethyl); C5(Carbamidomethyl); N8(Deami)
P70699	RGVFITnETGQPLIGK	N7(Deami)
P11276	LDAPTNLQFVnETDR	N11(Deami)
Q810C0	IAVIQEGAFTnLTSLR	N11(Deami)
Q61616	APnTSTmDETGLPVER	N3(Deami); M7(Oxidation)
Q9Z2A9-2	GDHHQLSHYnLTGVR	N10(Deami)
Q61137-2	ASPIYELVTNnQTQR	N11(Deami)
O35598	InTTSDEKDPTNPFR	N2(Deami)
P17809	VIEEFYnQTWNHR	N7(Deami)
Q01097	IISEnKTDEEPGYIK	N5(Deami)
Q8R4F1-2	YPSPLEAnITLSWnK	N8(Deami)
Q68EF4-2	INNDPDLLPnITLGAR	N10(Deami)
Q99JP7	TAnHSAPSLENSVQPGK	N3(Deami)
Q62179	LWVHNGAPVnASAScR	N10(Deami); C15(Carbamidomethyl)
Q6PE13	LRnESSWHSGDPQAR	N3(Deami)
Q61646	VVLHPnHSVVDIGLIK	N6(Deami)
Q9WTU3-2	FEIDEVNnKTDcEK	N8(Deami); C12(Carbamidomethyl)
P56528	nSTFGSVEVFSLDPNK	N1(Deami)
P18242	YYHGELSYLnVTRK	N10(Deami)
P35438-2	KDSPWKQnVSLSILK	N8(Deami)
Q91ZX7	LTScATnASMcGDEAR	C4(Carbamidomethyl); N7(Deami); C11(Carbamidomethyl)
P98063	AAGnSSALGGQGTSGQPQR	N4(Deami)
P98086	VLTNQESPYQnHTGR	N11(Deami)
P63137-2	LSYNVIPLnLTLDNR	N9(Deami)
Q8VCJ6	aGncSWEAHSTNQNK	N-Term(Acetyl); N3(Deami); C4(Carbamidomethyl)
P26151	TnLSHSGIYHcSGTGR	N2(Deami); C11(Carbamidomethyl)
B9EKR1	cnVSSEGSEHSLEGQK	C1(Carbamidomethyl); N2(Deami)
Q8R2Y2-2	ASGnFSQVDWFLIHK	N4(Deami)
Q9WU60	EWLPLnHSVNSVVVR	N6(Deami)
Q99J85	GnLSSAPAPAMPTALHSK	N2(Deami)
Q9WTS5	LTnVTRPTGVVTSLHR	N3(Deami)
P35347	VnYSEcQEILNEEK	N2(Deami); C6(Carbamidomethyl)
Q61543	GnITEYQcHQYITK	N2(Deami); C8(Carbamidomethyl)
Q8BXN9-3	QEAKEnATnVTFTGDK	N6(Deami); N9(Deami)
B1AS29	VGVWSPADGLnITEVAK	N11(Deami)
Q3V3R4	LDLPVnTSIPnVTEIK	N6(Deami); N11(Deami)
Q91ZX7	LTScATnASmcGDEAR	C4(Carbamidomethyl); N7(Deami); M10(Oxidation); C11(Carbamidomethyl)
P09470	ELYESIWQnFTDSK	N9(Deami)
O08842	NAIQAFGnGTDVNMSPK	N8(Deami)
Q61885	ISPGKnATGMEVGWYR	N6(Deami)
Q06770	AGEQINNHVKnKTQGK	N11(Deami)
O35604	NYKNPnLTISFTAER	N6(Deami)
O89001	DLDTDFTSnASQPETK	N9(Deami)
Q0V8T7	NTnLSSSAIYTDTAPSK	N3(Deami)
Q3UUQ7	LHVAQPEnDSHVALLK	N8(Deami)
Q61625	SnGSENNVLESQAGIQK	N2(Deami)
P97449	FTcnQTTDVIIIHSK	C3(Carbamidomethyl); N4(Deami)
O08842	NAIQAFGnGTDVNmSPK	N8(Deami); M14(Oxidation)
P97300-3	KKENGVFEEISnSSGR	N12(Deami)
Q61885	ISPGKnATGmEVGWYR	N6(Deami); M10(Oxidation)
Q91V14-2	NnVTEIQGIPGAASGLIK	N2(Deami)
Q8C129	EETLLYDnATSSVADR	N8(Deami)
Q8CAL5	ITNWMPDSMnFSDVK	N10(Deami)
P08113	EEEAIQLDGLnASQIR	N11(Deami)
Q9R0M0-2	GNELSLVLLnASTGELR	N10(Deami)
Q9R1V6-19	EIcSGnSSQcAPNVHK	C3(Carbamidomethyl); N6(Deami); C10(Carbamidomethyl)
P14231	FLnVTPNVEVNVEcR	N3(Deami); C14(Carbamidomethyl)
Q8CIW6-3	VDVVGnITTGLIPPVAPK	N6(Deami)
Q9R1V6-19	cLPVASFnFSTcSSSK	C1(Carbamidomethyl); N8(Deami); C12(Carbamidomethyl)
P22005	KDADEGDTLAnSSDLLK	N11(Deami)
Q9WTR5	InNTHALVSLLQNLNK	N2(Deami)
Q9QUR8	EDNPDKNPEAPLnVSR	N13(Deami)
Q91V24	HAHSITTLNHPLnLTK	N13(Deami)
Q9CYA0	nETHSIcSAcDEScK	N1(Deami); C7(Carbamidomethyl); C10(Carbamidomethyl); C14(Carbamidomethyl)
P55144-3	AnLTDWDPQKDLILR	N2(Deami)
Q61207	LVLYLEHNLEKnSTK	N12(Deami)
Q810C0	KFTnISDLQPKPTSPK	N4(Deami)
Q8BTJ4-2	SnYSVIDLTPVAAILPK	N2(Deami)
O88998-3	SMVDFMNTDnFTSHR	N10(Deami)
Q9CPW5	IAPASnVSHTVVLRPLK	N6(Deami)
Q6NZL8	VHcSPGHHYnTTTHR	C3(Carbamidomethyl); N10(Deami)
Q9D808	aTLAnLTQTLEDAFKK	N-Term(Acetyl); N5(Deami)
O54991	GHnATFFGNVnDSAVVR	N3(Deami); N11(Deami)
Q3V3R4	GELQSEnSSLTLSSSNR	N7(Deami)
P21995	KDDEPLETTGDFnTTK	N13(Deami)
Q922P8	VQQVGHYPPAnSSLASR	N11(Deami)
Q9Z218	cEGPGVPTVTVHnTTDK	C1(Carbamidomethyl); N13(Deami)
P59823	EVKEDDIGnYTcELK	N9(Deami); C12(Carbamidomethyl)
Q60841-3	HDYILLPEGALTnTTR	N13(Deami)
Q8K1S2	LSDSGnYTcMAANIVAK	N6(Deami); C9(Carbamidomethyl)
Q61626	RLNcnLTQIGGLLDTK	C4(Carbamidomethyl); N5(Deami)
P97797-2	ISnVTPEDAGTYYcVK	N3(Deami); C14(Carbamidomethyl)
O88998-3	SmVDFMNTDnFTSHR	M2(Oxidation); N10(Deami)
O54990-6	SLQDAATQLNTnLSSVR	N12(Deami)
Q61207	FSELIVNnATEELLVK	N8(Deami)
P28828	AVSSFDPEIDLSnQSGR	N13(Deami)
Q7TN73	IDAYNEAAVSILnSSTR	N13(Deami)
Q9ES07	YNnLSVHNEYSVEEK	N3(Deami)
O35375-5	nFTSPnGTIESPGFPEK	N1(Deami); N6(Deami)
Q61200	HnSTGQGnVSVSLVPPTK	N2(Deami); N8(Deami)
Q5DU41-2	GSEnASSNSGLLLPLPLR	N4(Deami)
P97952	LLFFDNYEHnTSVVK	N10(Deami)
Q07409	AYNSAGAGPFSATVnATTK	N15(Deami)
Q80T79-1	TcTTnGTWSGVMPTcR	C2(Carbamidomethyl); N5(Deami); C15(Carbamidomethyl)
Q9CS84-3	SGGnATLQVDSWPVIER	N4(Deami)
Q9JMB8-2	VEPSDVGnYTcFVTNK	N8(Deami); C11(Carbamidomethyl)
Q6PIC6	GVGIISEGnETVEDIAAR	N9(Deami)
Q01815-3	QcQnGTVcKPGWDGPK	C2(Carbamidomethyl); N4(Deami); C8(Carbamidomethyl)
Q61625	LGcWNPVTGLnGSLTDK	C3(Carbamidomethyl); N11(Deami)
Q07113	NcPEDAAVcAVDKnGSK	C2(Carbamidomethyl); C9(Carbamidomethyl); N14(Deami)
B2RXS4	LSHDGnETLPLHLYVK	N6(Deami)
Q80Z24	LFNGQQGIIIQnFSTR	N12(Deami)
P55144-3	VGGPAPSPSVLnVTGVTQR	N12(Deami)
P07759	NLINDYVSnQTQGMIK	N9(Deami)
Q9WV18	KcLAnGSWTDMDTPSR	C2(Carbamidomethyl); N5(Deami)
P09055	KDTcAQEcSHFnLTK	C4(Carbamidomethyl); C8(Carbamidomethyl); N12(Deami)
Q80V42	SVAQnYSSITHLHSIGK	N5(Deami)
Q9EQJ0	LTPNccnTSTVADAYR	C5(Carbamidomethyl); C6(Carbamidomethyl); N7(Deami)
Q8BLG2	LGnATANnTcIVDDSFK	N3(Deami); C10(Carbamidomethyl)
Q8K4G1-2	nATSVDSGAPGGAAPGGPGFR	N1(Deami)
P70699	LEnLSSTESGYTATLTR	N3(Deami)
O08532-3	DDLDPERnESEPGSQR	N8(Deami)
P15209-2	SSPDTQDLYcLnESSK	C10(Carbamidomethyl); N12(Deami)
Q61735	DAMVGnYTcEVTELSR	N6(Deami); C9(Carbamidomethyl)
Q61704	GDEKEnITAEALDLSLK	N6(Deami)
Q80YX1-2	GPncSEPDcPGNcNLR	N3(Deami); C4(Carbamidomethyl); C9(Carbamidomethyl); C13(Carbamidomethyl)
P59823	LTVQETQLGGSAnLTcR	N13(Deami); C16(Carbamidomethyl)
P41233	NPEDVQSPnGSVYTWR	N9(Deami)
P09242	TRcnTTQGNEVTSILR	C3(Carbamidomethyl); N4(Deami)
P55302	VIDLWDLAQSAnFTEK	N12(Deami)
P39087-2	IGTWDPSSGLnMTESQK	N11(Deami)
Q9R1V7	HDVFcGFLLcTnLTR	C5(Carbamidomethyl); C10(Carbamidomethyl); N12(Deami)
Q8K135	VnHSEEAGALSPTSAEVR	N2(Deami)
Q69Z26	AYNSAGTGPSSATVnVTTR	N15(Deami)
P07759	NLINDYVSnQTQGmIK	N9(Deami); M14(Oxidation)
Q9WTS6-2	nMTLPGENGQNLVEWR	N1(Deami)
Q61735	DAmVGnYTcEVTELSR	M3(Oxidation); N6(Deami); C9(Carbamidomethyl)
Q69ZQ1	VnDSVPFHLGWnSTER	N2(Deami); N12(Deami)
Q63959-2	IGADPDDILGSnHTYFK	N12(Deami)
Q62443	LnSSSQTNSLKDLLQSK	N2(Deami)
Q01097	IISEnKTDEEPGYIKK	N5(Deami)
P11627	WFSLGKVPGnQTSTTLK	N10(Deami)
O35114	ANIQFGEnGTTISAVTNK	N8(Deami)
Q6P9K9-2	INcnSSKGPETLYAGQK	C3(Carbamidomethyl); N4(Deami)
Q61001	cAPGFYGNALLPGncTR	C1(Carbamidomethyl); N14(Deami); C15(Carbamidomethyl)
Q9R1W5	TWTnYTLcnNSTHEK	N4(Deami); C8(Carbamidomethyl); N9(Deami)
Q6PHS9-4	VnYSYTAVQIPTDIYK	N2(Deami)
P55772	EnDTGVVQQLEEcQVK	N2(Deami); C13(Carbamidomethyl)
Q64676	YPGIFnSTTSDAFLQSK	N6(Deami)
Q9WVK5	VHYAGYnVTRPEGDLGK	N7(Deami)
Q64687	DVGAnQTVLFANPNFLR	N5(Deami)
P97333	RGPEcSQnYTAPTGVIK	C5(Carbamidomethyl); N8(Deami)
Q8R4G0-9	LTcEcEHnTTGPDcGK	C3(Carbamidomethyl); C5(Carbamidomethyl); N8(Deami); C14(Carbamidomethyl)
Q3U284	nVTTVLSDPNPIWLVGR	N1(Deami)
Q8R0A6	KnASSVVPSSVHNSANQR	N2(Deami)
Q9WUH7	GYnSSQDLPSLVLDFVK	N3(Deami)
P35347	VnYSEcQEILNEEKK	N2(Deami); C6(Carbamidomethyl)
P23953	nATSYPPMcSQDAGWAK	N1(Deami); C9(Carbamidomethyl)
Q07235	ALGITEMFEPSKAnFTK	N14(Deami)
Q99MR3	NIPLAPRPGTnASSVPHR	N11(Deami)
Q69ZS6	FIDSEFQncSFLHNK	N8(Deami); C9(Carbamidomethyl)
P12960	ILIWEDGSLEINnITR	N13(Deami)
Q8BYG9	EPVPAGAPGTnSTEYEIR	N11(Deami)
Q8BGX3	LSALPSWAFAnLSNLQR	N11(Deami)
P55065	GAFFPLKEDnWSLPNR	N10(Deami)
Q61292	AnASTFAVPSPVSNSADTR	N2(Deami)
O08532-3	GFSFAFEQLLNYnVSR	N13(Deami)
P41234	SPAnGSLGPmLnLSSGESR	N4(Deami); M10(Oxidation); N12(Deami)
Q9QXC1	VLYLPAYncTLRPVSK	N8(Deami); C9(Carbamidomethyl)
P35438-2	LVQVGIYnGTHVIPNDR	N8(Deami)
P97798-5	TLSDVPSAAPQnLSLEVR	N12(Deami)
Q922J6	GnGTLITFHSAFQccGK	N2(Deami); C14(Carbamidomethyl); C15(Carbamidomethyl)
P46978	TILVDNNTWnNTHISR	N10(Deami)
Q69Z26	TEEALPEVTPAnVSGGGGSK	N12(Deami)
Q99K10	nATQFAPVcPQNIIDGR	N1(Deami); C9(Carbamidomethyl)
P02468	TLAGEnQTALEIEELNR	N6(Deami)
Q9Z1M7	AGIVAGnSSEcGQQPAVEK	N7(Deami); C11(Carbamidomethyl)
Q62178	AncSVYEScVDcVLAR	N2(Deami); C3(Carbamidomethyl); C9(Carbamidomethyl); C12(Carbamidomethyl)
Q61147	EYEGAVYPDnTTDFQR	N10(Deami)
Q80YX1-2	LnYSLPTGQSMEVQLPK	N2(Deami)
P10852	LMNAPLYLAEWQnITK	N13(Deami)
Q9CZT5	TPEGEEAcGEAnTSQAVR	C8(Carbamidomethyl); N12(Deami)
Q8BY89-2	GVLMVGnETTYEDGHGAR	N7(Deami)
Q61282	TVYLHAnQTGYPDPSSR	N7(Deami)
Q61282	TVYLYPnQTGLPDPLSK	N7(Deami)
Q8BLQ9-2	ELNILFLnKTDNGTYR	N8(Deami)
Q9R0M0-2	GFDPDcnKTSGEcHcK	C6(Carbamidomethyl); N7(Deami); C13(Carbamidomethyl); C15(Carbamidomethyl)
Q8C129	EETLLYDnATSSVADRK	N8(Deami)
Q9D387	ESHnTSKGPEATWNLNK	N4(Deami)
P28665	SLDEEAIKEnNSIHWK	N10(Deami)
Q8BLQ9-2	ELNILFLnKTDnGTYR	N8(Deami); N12(Deami)
Q9R0L9	TYcANEPLSncSQVnR	C3(Carbamidomethyl); N10(Deami); C11(Carbamidomethyl)
O35409	VDcTPLMYSLVYnLTK	C3(Carbamidomethyl); N13(Deami)
Q6V4S5	IQTLQAPPDIAPAnVTLR	N14(Deami)
P09055	NPcTSEQncTSPFSYK	C3(Carbamidomethyl); N8(Deami); C9(Carbamidomethyl)
Q9Z0M6-2	ISEnGSSVAGILSSPNMEK	N4(Deami)
P10852	LmNAPLYLAEWQnITK	M2(Oxidation); N13(Deami)
Q8BY89-2	GVLmVGnETTYEDGHGAR	M4(Oxidation); N7(Deami)
Q8R507	NFEQVKnASQGPASEcR	N7(Deami); C16(Carbamidomethyl)
P57757	SKnLTIVELPDEVIVPR	N3(Deami)
Q6P2L7-3	LQNnISYQMADIHHLK	N4(Deami)
Q9D1T0	TFAFISNQPGEGEAnSTR	N15(Deami)
Q61207	KLVLYLEHNLEKnSTK	N13(Deami)
Q9Z0L0	QPPLADLEALnLSGNHLK	N11(Deami)
Q80Z10-2	FnDTLFGEMLHGYNnR	N2(Deami)
P11276	HEEGHMLncTcFGQGR	N8(Deami); C9(Carbamidomethyl); C11(Carbamidomethyl)
P35803-5	SPQSnGTSGVEQIcVDVR	N5(Deami); C14(Carbamidomethyl)
Q9QYS2	InFTAPFNPNKGADSIVK	N2(Deami)
P05555-2	AVnQTGALYQcDYSTSR	N3(Deami); C11(Carbamidomethyl)
Q62470-3	VWnSTFIEDYKDFDR	N3(Deami)
P97772-2	INADPVLLPnITLGSEIR	N10(Deami)
Q9WUH7	GQTQnYSTLLLEEASER	N5(Deami)
Q5RKR3	EVPEGLPAnVTTLSLSANK	N9(Deami)
Q80ZF8	nFTncTWTLENPDPTK	N1(Deami); N4(Deami); C5(Carbamidomethyl)
Q6P2L7-3	LQNnISYQmADIHHLK	N4(Deami); M9(Oxidation)
Q91YT8	LGLGERPnDSYcYNSAK	N8(Deami); C12(Carbamidomethyl)
P18572-2	TQLTcSLnSSGVDIVGHR	C5(Carbamidomethyl); N8(Deami)
Q03157	LTPLEQYEQKVnASAPR	N12(Deami)
O35136-2	SFnATAERGEEMTLTcK	N3(Deami); C16(Carbamidomethyl)
Q0PMG2	DSGYYncTATNNVGNPAK	N6(Deami); C7(Carbamidomethyl)
Q99P47	TnETQTYWGGSLPVHQK	N2(Deami)
Q61526	YQTVDSSNIDGFVncTK	N14(Deami); C15(Carbamidomethyl)
Q80TR1-2	NHFNAncSFWnYSER	N6(Deami); C7(Carbamidomethyl); N11(Deami)
Q99K10	VGcnVSDTVELVEcLQK	C3(Carbamidomethyl); N4(Deami); C14(Carbamidomethyl)
P21661	NPEAGVATTDLYGncTLR	N14(Deami); C15(Carbamidomethyl)
Q62313	TDAELnETARPLSPVNPK	N6(Deami)
P18572-2	TSDTGEEEAITnSTEANGK	N12(Deami)
P97952	LLFFDNYEHnTSVVKK	N10(Deami)
Q3TRM4-4	GTPSHELnTTSSGAEVIQK	N8(Deami)
O54890	NAVncTYKNEDDcVVR	N4(Deami); C5(Carbamidomethyl); C13(Carbamidomethyl)
Q9R1V4	cLPASAFnFSTcPGSGER	C1(Carbamidomethyl); N8(Deami); C12(Carbamidomethyl)
Q9Z0U9	aTTHAQGHQPVLGnDTLR	N-Term(Acetyl); N14(Deami)
P11627	GEGnETNNMVITWKPLR	N4(Deami)
Q61625	KLGcWNPVTGLnGSLTDK	C4(Carbamidomethyl); N12(Deami)
Q61625	LGcWNPVTGLnGSLTDKK	C3(Carbamidomethyl); N11(Deami)
Q9WU60	SSnSSSAVEcEcSENWK	N3(Deami); C10(Carbamidomethyl); C12(Carbamidomethyl)
O35136-2	SFnATAERGEEmTLTcK	N3(Deami); M12(Oxidation); C16(Carbamidomethyl)
P70274	cGNcnLTSLEDEDFcK	C1(Carbamidomethyl); C4(Carbamidomethyl); N5(Deami); C15(Carbamidomethyl)
Q9EPU5	VPSGIEEGTVPDnTSSTSGK	N13(Deami)
Q6NZL8	nGTSSSTGPGcSDAPTTPIR	N1(Deami); C11(Carbamidomethyl)
O09114	TVVAPSTEGGLnLTSTFLR	N12(Deami)
Q80Z60	HLLEnTTFnSSSEAERK	N5(Deami); N9(Deami)
P06683	GAGEVSPAEHSSKPTnISAK	N16(Deami)
Q9Z218	cEGPGVPTVTVHnTTDKR	C1(Carbamidomethyl); N13(Deami)
P97772-2	VcTGnESLEENYVQDSK	C2(Carbamidomethyl); N5(Deami)
Q62443	VNTLEEGKGGPKnDTEER	N13(Deami)
Q3TXX4	cNLGVAIVSMVNnSTTHR	C1(Carbamidomethyl); N13(Deami)
Q6PHS9-4	AGFEYAFDQLQNSnITR	N14(Deami)
Q6NXK8	DQEYcVcEMPcnLTR	C5(Carbamidomethyl); C7(Carbamidomethyl); C11(Carbamidomethyl); N12(Deami)
Q810U4-2	QKDGDDEWTSVVVAnVSK	N15(Deami)
Q9QY42-3	ALPQnGSADDWVPDQGGPR	N5(Deami)
P12023-2	EQnYSDDVLANMISEPR	N3(Deami)
B9EKR1	ESFLQVnSTDIQIDESR	N7(Deami)
P27038	DRTnQTGVEPcYGDKDK	N4(Deami); C11(Carbamidomethyl)
Q8K0S5	VEDFRncTGPVSPHQIK	N6(Deami); C7(Carbamidomethyl)
Q9JIS5	VEHVTFnFTLENQIHR	N7(Deami)
Q3TXX4	cNLGVAIVSmVNnSTTHR	C1(Carbamidomethyl); M10(Oxidation); N13(Deami)
P68500	LnDTQLDSGSPLQWEcK	N2(Deami); C16(Carbamidomethyl)
P02469	VnASTTDPNSTVEQSALTR	N2(Deami)
P06909	DNScVDPPHVPnATIVTR	C4(Carbamidomethyl); N12(Deami)
Q9R1V7	cLQIQALnMSScPLDSR	C1(Carbamidomethyl); N8(Deami); C12(Carbamidomethyl)
P55066	GTVLcGPPPAVEnASLVGVR	C5(Carbamidomethyl); N13(Deami)
Q7M729	TNnISILLSDLEFSDTGR	N3(Deami)
Q61361	TLFLFPnQTGFPSKQNR	N7(Deami)
Q3TRM4-4	gTPSHELnTTSSGAEVIQK	N-Term(Acetyl); N8(Deami)
O09117-2	VGVNKnQTVTATFGYPFR	N6(Deami)
Q80TR1-2	GPDLSncTSPWVNQVAQK	N6(Deami); C7(Carbamidomethyl)
Q9D8C2	EQQGQLLEVGWnNTASAR	N12(Deami)
Q61527-3	MEDGLLTcHGPGPDncTK	C8(Carbamidomethyl); N15(Deami); C16(Carbamidomethyl)
Q9DBX3-2	FcILDVMSTGSSSVGnATR	C2(Carbamidomethyl); N16(Deami)
Q8CJH3	SPLPAAFTAnGTHLQHLAR	N10(Deami)
Q9ER58	ENSKQnGSANSATNPAGLDK	N6(Deami)
Q60625	GGSLWLncSTNcPRPER	N7(Deami); C8(Carbamidomethyl); C12(Carbamidomethyl)
P43006-3	AVISMLnETMNEAPEETK	N7(Deami)
P23818	FVPAATDAQAGGDnSSVQnR	N14(Deami)
Q69Z26	SDVGnYTcVVTNTVTNHK	N5(Deami); C8(Carbamidomethyl)
Q8BXZ1	LVAIAVIDEKnTSLEHTR	N11(Deami)
P97370	EEnATIATYPEFGVLDLK	N3(Deami)
Q8BYU6	HLnASNPSEPATIIFTAAR	N3(Deami)
Q61838	VnLSFPSAQSLPASDTHLK	N2(Deami)
O88507	VnGTDLAPDLLnGSQLILR	N2(Deami); N12(Deami)
Q8JZR6-2	cVLPENPNnHTLQYWK	C1(Carbamidomethyl); N9(Deami)
Q8BLE7	cNLGVAIVDMVNnSTIHR	C1(Carbamidomethyl); N13(Deami)
Q3TCN2	SDLNPAnGSYPFQALHQR	N7(Deami)
Q61527-3	mEDGLLTcHGPGPDncTK	M1(Oxidation); C8(Carbamidomethyl); N15(Deami); C16(Carbamidomethyl)
Q91ZX7	TcVSncTASQFVcKNDK	C2(Carbamidomethyl); N5(Deami); C6(Carbamidomethyl); C13(Carbamidomethyl)
P28828	VNNGPLGNPIWnISGDPTR	N12(Deami)
Q7TT15-2	AEVAnLSAHSASPIQDAVLK	N5(Deami)
P43006-3	AVISmLnETMNEAPEETK	M5(Oxidation); N7(Deami)
P35438-2	KLVQVGIYnGTHVIPNDR	N9(Deami)
P35438-2	LVQVGIYnGTHVIPNDRK	N8(Deami)
O70401	SNYENALKEYnSTGDYR	N11(Deami)
Q8VHW2	ALIcnTTnLTAGDDGPPHR	C4(Carbamidomethyl); N5(Deami); N8(Deami)
Q3UVX5	INSDPTLLPnITLGcEIR	N10(Deami); C15(Carbamidomethyl)
Q9CPW0	GcMESINYNGVnITDLAR	C2(Carbamidomethyl); N12(Deami)
P60755	NLRPQDYAnYScIASVR	N9(Deami); C12(Carbamidomethyl)
P26049	HAPDIPDDSTDnITIFTR	N12(Deami)
P41233	VFLQGYQLHLASLcnGSK	C14(Carbamidomethyl); N15(Deami)
Q80Z10-2	VVPLYTLIQDnGTKEAFK	N11(Deami)
Q07409	KTPPSQPPGNVVWnATDTK	N14(Deami)
Q61001	QLLAnSSALEETILGHQGR	N5(Deami)
P43006-3	AVISmLnETmNEAPEETK	M5(Oxidation); N7(Deami); M10(Oxidation)
Q3V3R4	ANQIVIPHnTTFQTEPTK	N9(Deami)
Q640M6	EVQnQSIcSLAELLELAK	N4(Deami); C8(Carbamidomethyl)
Q9CPW0	GcmESINYnGVnITDLAR	C2(Carbamidomethyl); M3(Oxidation); N12(Deami)
Q9DA75	APcLQDQnGSVVVSEVAnR	C3(Carbamidomethyl); N8(Deami)
Q69ZU6	YNAQPVGnWSDcILPEGK	N8(Deami); C12(Carbamidomethyl)
Q9R1V7	TLGVLADEDNTLQQnSSSR	N15(Deami)
Q61292	RAnASTFAVPSPVSNSADTR	N3(Deami)
Q69Z26	KPPPSQPPGNIIWnSSDSK	N14(Deami)
Q9QXC1	RVLYLPAYncTLRPVSK	N9(Deami); C10(Carbamidomethyl)
Q9Z218	AQnVSILTLcDATTGVcTK	N3(Deami); C10(Carbamidomethyl); C17(Carbamidomethyl)
P06800-3	SLPNnVTSFEVESLKPYK	N5(Deami)
Q3UHH2	GNnDSNcDcHAWDYGIR	N3(Deami); C7(Carbamidomethyl); C9(Carbamidomethyl)
Q8JZZ7	GPDLSncTSHWVNQLAQK	N6(Deami); C7(Carbamidomethyl)
B2RXS4	QDLALSGnLSSLYAMTQDK	N8(Deami)
Q9Z2G6-2	GQTGLGFLYASGLGVnSSQAK	N16(Deami)
Q69Z26	RTEEALPEVTPAnVSGGGGSK	N13(Deami)
Q3TWI9	MLPFLLATLGTAALnSSNPK	N15(Deami)
Q6PHS9-4	EYcKDLnASDNNTEFLK	C3(Carbamidomethyl); N7(Deami)
Q9CQ88	NTQADVINASWSVLSnSTR	N16(Deami)
Q8CIF6	TGELFTFnTTAAQPQYFK	N8(Deami)
Q60673	HNEQnLSLADVTQQAGLVK	N5(Deami)
Q9CQ88	NTQADVInASWSVLSnSTR	N8(Deami); N16(Deami)
Q8BXN9-3	FDGEPcDQSLnITWFLK	C6(Carbamidomethyl); N11(Deami)
O08677-2	EGncSAQSGLAWQDcDFK	N3(Deami); C4(Carbamidomethyl); C15(Carbamidomethyl)
Q8BGY3	HEEGPQSnSTAESELTTQK	N8(Deami)
P14231	VINFYAGANQSMnVTcVGK	N13(Deami); C16(Carbamidomethyl)
Q0PMG2	DSGYYncTATNNVGNPAKK	N6(Deami); C7(Carbamidomethyl)
Q810U4-2	VSVVnSTLAEVHWDPVPPK	N5(Deami)
Q8VE98	DGQGVPLTGnVTTSQMANER	N10(Deami)
P14231	VINFYAGAnQSMnVTcVGK	N9(Deami); N13(Deami); C16(Carbamidomethyl)
P06797	AEFAVAnDTGFVDIPQQEK	N7(Deami)
Q9JHE3	AIATDTVAnMSSGPEPPFFK	N9(Deami)
Q60841-3	APSnVSTVIHILYLPEEAK	N4(Deami)
Q68ED2	YDIFQYQTTnTTNPGYR	N10(Deami)
B9EKR1	QAALDPFVLQNLLPnSTDK	N15(Deami)
P11276	RHEEGHMLncTcFGQGR	N9(Deami); C10(Carbamidomethyl); C12(Carbamidomethyl)
Q8VEK0	cLSPnVTScAcTInFTLK	C1(Carbamidomethyl); N5(Deami); C9(Carbamidomethyl); C11(Carbamidomethyl); N14(Deami)
P14231	VINFYAGANQSmnVTcVGK	M12(Oxidation); N13(Deami); C16(Carbamidomethyl)
Q00993	DTQTEAGSPFVGNPGnITGAR	N16(Deami)
Q69ZU6	SDGInVTGGcLVVSQPDTDR	N5(Deami); C10(Carbamidomethyl)
O09114	TVVAPSTEGGLnLTSTFLRK	N12(Deami)
Q9ER41	FTEccHEERPLnTSALK	C4(Carbamidomethyl); C5(Carbamidomethyl); N12(Deami)
P14231	VINFYAGAnQSmnVTcVGK	N9(Deami); M12(Oxidation); N13(Deami); C16(Carbamidomethyl)
Q6PHU5	WGPNNIIFFTTHVnGScK	N14(Deami); C17(Carbamidomethyl)
P58406	APPDGLMnASGALAGEAAAAGGAR	N8(Deami)
Q3TDQ1	TTLVDNNTWnNSHIALVGK	N10(Deami)
O55017	AcFPnSTDTEPVGDFPcGK	C2(Carbamidomethyl); N5(Deami); C17(Carbamidomethyl)
Q9JIM1-2	LDVSQnVSSDTDQScESTK	N6(Deami); C15(Carbamidomethyl)
P97772-2	KVcTGnESLEENYVQDSK	C3(Carbamidomethyl); N6(Deami)
Q8K4Z0-2	IVPGDISSLSLVnGTFLEIK	N13(Deami)
O88998-3	LDPVSLQILQTWnTSYPK	N13(Deami)
P14094	LDWLGncSGLNDDSYGYR	N6(Deami); C7(Carbamidomethyl)
P56528	nSTFGSVEVFSLDPNKVHK	N1(Deami)
Q8CGQ8-2	ncTDPAIHEFPTDLFSNK	N1(Deami); C2(Carbamidomethyl)
Q80T41	VGEYNAVADTLEIInDTIR	N15(Deami)
O35114	NKANIQFGEnGTTISAVTNK	N10(Deami)
Q8BZ81-2	ELQGVNVIDAVKnYSIcGK	N13(Deami); C17(Carbamidomethyl)
Q61838	LTnQTLGFSFAVEQDIPVK	N3(Deami)
P97333	EGFSAnYSVLQSSISEDFK	N6(Deami)
P21661	RNPEAGVATTDLYGncTLR	N15(Deami); C16(Carbamidomethyl)
P23819-2	MVVTLTELPSGnDTSGLEnK	N12(Deami)
P60882	GQLnGSAGPGHSELTLLWDR	N4(Deami)
Q8BKG3	DDAGnYTcIASNEPQGQIR	N5(Deami); C8(Carbamidomethyl)
O09126	AAnYTSSLNLPDKTLQFVK	N3(Deami)
Q810C1	nSTGLAETGTHSNSYLDTSR	N1(Deami)
Q6AXF6	VHVnSSSDNLDYPVLVVVR	N4(Deami)
Q8BYI9	GTnESEASSTQFTTEIDAPK	N3(Deami)
P97798-5	TPASDPHGDnLTYSVFYTK	N10(Deami)
Q6PHU5	HLYTTTGGETDFTnVTSLR	N14(Deami)
Q80TG9	YcVcQnLSESLGTLcPSK	C2(Carbamidomethyl); C4(Carbamidomethyl); N6(Deami); C15(Carbamidomethyl)
Q8BJD1	LVGAPEEYGKnLSNQPFPR	N11(Deami)
O54991	AnASEGTFPncTGHcTHPR	N2(Deami); N10(Deami); C11(Carbamidomethyl); C15(Carbamidomethyl)
Q6PHS9-4	NKVnYSYTAVQIPTDIYK	N4(Deami)
Q6NZL8	RnGTSSSTGPGcSDAPTTPIR	N2(Deami); C12(Carbamidomethyl)
P70408	IFNIHSGnGSLYTSKPLDR	N8(Deami)
Q9R1V7	KcLQIQALnMSScPLDSR	C2(Carbamidomethyl); N9(Deami); C13(Carbamidomethyl)
P55066	KGTVLcGPPPAVEnASLVGVR	C6(Carbamidomethyl); N14(Deami)
Q9EQG7	FDEVYDALAGAHPnLTVYK	N14(Deami)
P23819-2	mVVTLTELPSGnDTSGLEnK	M1(Oxidation); N12(Deami)
Q9Z2W8	LVLIQDAPTLGnDTAAIENR	N12(Deami)
Q922J6	ARGnGTLITFHSAFQccGK	N4(Deami); C16(Carbamidomethyl); C17(Carbamidomethyl)
Q3UDW8-2	FGEFGnYSLLVQHASSGANK	N6(Deami)
P21836	LVGcPPGGAGGnDTELIAcLR	C4(Carbamidomethyl); N12(Deami); C19(Carbamidomethyl)
Q6P9J9	NTDKENPYIGLGnYTLcR	N13(Deami); C17(Carbamidomethyl)
P97449	SGQEDHYWLDVEKnQSAK	N14(Deami)
Q8CGM1-3	AAAGEIIYNKcPPnASGSASR	C11(Carbamidomethyl); N14(Deami)
P04925	QHTVTTTTKGEnFTETDVK	N12(Deami)
O08532-3	QScITEQTQYFFKnDTK	C3(Carbamidomethyl); N14(Deami)
P35951	DMSDELGcVnVTQcDGPNK	C8(Carbamidomethyl); N10(Deami); C14(Carbamidomethyl)
P70663	ESQEQPVSDSHQQPnESSK	N15(Deami)
Q05793	SLTQGSLIVGNLAPVnGTSQGK	N16(Deami)
O09164	LEAYFSLEGFPAEQnASNR	N15(Deami)
Q6PHS9-4	AAEDWTENPEPFnASFYR	N13(Deami)
Q9CR89-2	GHAHLAALVNHDSYnFSHR	N15(Deami)
Q9Z2W9	FVPFSDQQISnDSSSSEnR	N11(Deami)
Q9WV18	LEDFNYNnQTITDQIYR	N8(Deami)
P47743	KLnQSGHFLWIGSDSWGSK	N3(Deami)
Q8K209	VTnLSDPVVLTFQHQPQPK	N3(Deami)
Q8R3S2-2	DWSQNMYFncSEDNPSR	N9(Deami); C10(Carbamidomethyl)
P70407	ESSPWHnITITATEINNPK	N7(Deami)
B2RXS4	QGPQAGGTTLTInGTHLDTGSK	N13(Deami)
Q6P2L7-3	QEDQLQDYRKnNTYLVK	N11(Deami)
Q6P4U0	VAIAPPLYGGLQcPnLTESR	C13(Carbamidomethyl); N15(Deami)
P19137	TSnGTQALATFIEQLHANIK	N3(Deami)
Q9WTS6-2	LTnVTFPTGVVTNLHGDMDK	N3(Deami)
P41234	FLMQnLSLPnSTAQALLAAR	N5(Deami); N10(Deami)
Q810U3	ITnVSEEDSGEYFcLASNK	N3(Deami); C14(Carbamidomethyl)
O70362	VnGTLTQVLLVGAPTHDDVSK	N2(Deami)
Q6PDC8-3	VLSQHHAAAQPWInQTIPR	N14(Deami)
P70208	GIETTNTcQVInDTAMLcK	C8(Carbamidomethyl); N12(Deami); C18(Carbamidomethyl)
P01831	HEnNTKDNSIQHEFSLTR	N3(Deami)
Q01339	DYRPSAGnNSLYQDTVVFK	N8(Deami)
Q09200	IKEQVVGLLAQNncScESK	N13(Deami); C14(Carbamidomethyl); C16(Carbamidomethyl)
P70408	ELSQWHnLTVIAAEINNPK	N7(Deami)
Q60625	NSMTPGNLSPGIYLcnATNR	C15(Carbamidomethyl); N16(Deami)
Q6DIB5	NcAGVcTcTNnGTcNPIDR	C2(Carbamidomethyl); C6(Carbamidomethyl); C8(Carbamidomethyl); N11(Deami); C14(Carbamidomethyl)
Q9DBX3-2	SQLVnETHWQYYGTSDTR	N5(Deami)
Q8BJD1	AEGDVGPPPSTLINQnETFAK	N16(Deami)
P09055	LRNPcTSEQncTSPFSYK	C5(Carbamidomethyl); N10(Deami); C11(Carbamidomethyl)
P42703	VPSnSTETVIESDQFQPGVR	N4(Deami)
Q9EPU5	TKVPSGIEEGTVPDnTSSTSGK	N15(Deami)
Q80ZF8	TPAGDLAFNQcPLnATGTTSR	C11(Carbamidomethyl); N14(Deami)
O35114	AYVFERnQSVGDPNVDLIR	N7(Deami)
P97797-2	FYPEDLQLIWLENGnVSR	N15(Deami)
Q61576	YHYnGTLLDGTAFDNSYSR	N4(Deami)
P05532-2	cPLTDPQVSnYSLIEcDGK	C1(Carbamidomethyl); N10(Deami); C16(Carbamidomethyl)
Q60625	NSmTPGNLSPGIYLcnATNR	M3(Oxidation); C15(Carbamidomethyl); N16(Deami)
P24668	InETHIFnGSNWIMLIYK	N2(Deami); N8(Deami)
P21460	SQTnLTDcPFHDQPHLMR	N4(Deami); C8(Carbamidomethyl)
Q8BGA3	LLFYcDSQGFHSVPnATDK	C5(Carbamidomethyl); N15(Deami)
Q9WTU3-2	cVVWPINFnESYLEnGTR	C1(Carbamidomethyl); N9(Deami); N15(Deami)
P41233	GENPSQYGITAFNHPLnLTK	N17(Deami)
Q03157	EKLTPLEQYEQKVnASAPR	N14(Deami)
P16301	AELSnHTRPVILVPGcLGNR	N5(Deami); C16(Carbamidomethyl)
P70274	TVTSATAnKTAEPSEAHSHHK	N8(Deami)
Q9D3X9	EGSSALIncSAYGFPDLEFK	N8(Deami); C9(Carbamidomethyl)
P97326	ETLLWHnITVIATEINNPK	N7(Deami)
Q8R4F1-2	EGSLQcEcEHnTTGPDcGR	C6(Carbamidomethyl); C8(Carbamidomethyl); N11(Deami); C17(Carbamidomethyl)
Q91V08	WTDNTEYnNTIPIRGEER	N8(Deami)
Q61838	InVSYTGERPSSNMVIVDVK	N2(Deami)
Q9Z247	YHYnGTLLDGTLFDSSYSR	N4(Deami)
P32507-2	VEDEGnYTcEFATFPnGTR	N6(Deami); C9(Carbamidomethyl); N16(Deami)
Q8BFR4	YPHNHHVVnNTLEGncSSK	N9(Deami); N15(Deami); C16(Carbamidomethyl)
Q3TCN2	LEDGFHPDAVAWAnLTNAIR	N14(Deami)
P24668	InETHIFnGSNWImLIYK	N2(Deami); N8(Deami); M14(Oxidation)
P21460	SQTnLTDcPFHDQPHLmR	N4(Deami); C8(Carbamidomethyl); M17(Oxidation)
P13597-2	TELDLRPQGLALFSnVSEAR	N15(Deami)
Q80V26	QVALQTFGnQTSIIPAGGAGYK	N9(Deami)
Q61809	IPGnLSSDTQVLLLQSNNIAK	N4(Deami)
Q9WV18	AMnSSSFEGVSGHVVFDASGSR	N3(Deami)
A2AHL1-2	ATEVFMcPLcDKncSLQR	C7(Carbamidomethyl); C10(Carbamidomethyl); N13(Deami); C14(Carbamidomethyl)
P14231	VINFYAGANQSMnVTcVGKR	N13(Deami); C16(Carbamidomethyl)
P14231	VINFYAGAnQSMnVTcVGKR	N9(Deami); N13(Deami); C16(Carbamidomethyl)
P21661	KRNPEAGVATTDLYGncTLR	N16(Deami); C17(Carbamidomethyl)
P15209-2	LEPNSVDPEnITEILIANQK	N10(Deami)
Q6S5C2	YEFcPFHnVTQHEQTFR	C4(Carbamidomethyl); N8(Deami)
Q62179	KFEAENISnYTALLLSQDGK	N9(Deami)
Q69ZS6	ncTFIDTLFDnTDFEPYK	N1(Deami); C2(Carbamidomethyl)
Q8R366	IGPGEPLELLcnVSGALPPPGR	C11(Carbamidomethyl); N12(Deami)
Q61072	NFQcVnASVLNYDcDIQGK	C4(Carbamidomethyl); N6(Deami); C14(Carbamidomethyl)
P14231	VINFYAGANQSmnVTcVGKR	M12(Oxidation); N13(Deami); C16(Carbamidomethyl)
P15209-2	GNPKPALQWFYNGAILnESK	N17(Deami)
P14231	VINFYAGAnQSmnVTcVGKR	N9(Deami); M12(Oxidation); N13(Deami); C16(Carbamidomethyl)
Q9WV91	YSVLITAEKPVGDLSSPnETK	N18(Deami)
Q05909	VEFHWGHSnGSAGSEHSVNGR	N9(Deami)
Q7M729	EKTNnISILLSDLEFSDTGR	N5(Deami)
Q61207	TnSSFIQGFVDHVKEDcDR	N2(Deami); C17(Carbamidomethyl)
P23818	ESGAnVTGFQLVnYTDTIPAR	N5(Deami); N13(Deami)
O88998-3	LDPVSLQILQTWnTSYPKR	N13(Deami)
P97797-2	NTDGTYnYTSLFLVNSSAHR	N7(Deami)
P97797-2	NTDGTYnYTSLFLVnSSAHR	N7(Deami); N15(Deami)
Q9JHJ8	VAAnFSTPVISTSDSSNPGQER	N4(Deami)
Q8R3L5-2	DVcATnGSSSDEGPDPDLIcR	C3(Carbamidomethyl); N6(Deami); C20(Carbamidomethyl)
P07214	VcSNDnKTFDSScHFFATK	C2(Carbamidomethyl); N6(Deami); C13(Carbamidomethyl)
Q9JJF9	IAQEGGAAALLIAnNSVLIPSSR	N14(Deami)
Q6NXK7	AGVnYTLQVYPDEGYHISDK	N4(Deami)
P12960	YTcTAQTIVDnSSASADLVVR	C3(Carbamidomethyl); N11(Deami)
P26262	LQTPLnYTEFQKPIcLPSK	N6(Deami); C15(Carbamidomethyl)
Q60629	AGYEEKnGTcQAPSPVTNVKK	N7(Deami); C10(Carbamidomethyl)
O35887	nATYGYVLDDPDPDDGFNYK	N1(Deami)
Q9ES07	NNPLLVESISSFQnTTHYSK	N14(Deami)
Q920P3	LPTLRnETGQGPVDLSDPSKR	N6(Deami)
Q9Z2L6	FLTDVERnETALYHVEAFK	N8(Deami)
Q9JKF6	ADANPPATEYHWTTLnGSLPK	N16(Deami)
Q07113	ISTnITLVcKPGDLESAPVLR	N4(Deami); C9(Carbamidomethyl)
P43406	TAADATGLQPILNQFTPAnVSR	N19(Deami)
Q9JKF6	ESQLnLTVMAKPTNWIEGTR	N5(Deami)
Q9JIS5	ncTFINTVFYNTDLFEYK	N1(Deami); C2(Carbamidomethyl)
P47743	AVNFnGSAGTPVTFNENGDAPGR	N5(Deami)
Q05793	cDGDFDcEDRTDEAncSVK	C1(Carbamidomethyl); C7(Carbamidomethyl); N15(Deami); C16(Carbamidomethyl)
P11438	AFNISPnDTSSGScGINLVTLK	N7(Deami); C14(Carbamidomethyl)
B2RXS4	IKQDLALSGnLSSLYAMTQDK	N10(Deami)
P11438	AFnISPnDTSSGScGINLVTLK	N3(Deami); N7(Deami); C14(Carbamidomethyl)
Q07409	VEPSDVGnYTcVVTSTVTNTR	N8(Deami); C11(Carbamidomethyl)
P11438	LnMTLPDALVPTFSISnHSLK	N2(Deami); N17(Deami)
Q61469	IncSDGYIEDYIcQGNEEK	N2(Deami); C3(Carbamidomethyl); C13(Carbamidomethyl)
Q9D3X9	SVTnSTLnGTDVVLGSVPVIIAR	N4(Deami); N8(Deami)
Q80ZD8	VWVSPSNEQVLSQGSnGSVSVR	N16(Deami)
O35659	FcTAEGLWLHKDnSSLPWR	C2(Carbamidomethyl); N13(Deami)
P11438	LnmTLPDALVPTFSISnHSLK	N2(Deami); M3(Oxidation); N17(Deami)
P42703	KVPSnSTETVIESDQFQPGVR	N5(Deami)
Q6NXK7	LNTESnASTLLLDnSTFVTFK	N6(Deami); N14(Deami)
P06909	IQcVDGnWTTLPVcIEEER	C3(Carbamidomethyl); N7(Deami); C14(Carbamidomethyl)
P31809-3	FHVHQPVTQPFLQVTnTTVK	N16(Deami)
A6H6E2-2	FnTTSINVGSSYFPEHGYFR	N2(Deami)
P70663	GKESQEQPVSDSHQQPnESSK	N17(Deami)
P41731	DRVPDSccInITVGcGNDFK	C7(Carbamidomethyl); C8(Carbamidomethyl); N10(Deami); C15(Carbamidomethyl)
Q6P5F6	DQSEDDRQHEcLnVTQLLK	C11(Carbamidomethyl); N13(Deami)
Q9Z2E9	TDcDSSTASLcSFPVAnVSLAK	C3(Carbamidomethyl); C11(Carbamidomethyl); N17(Deami)
Q80TS3-4	VAFVLYNNLGPYLSTEnASMK	N17(Deami)
Q6GQT9	VTNSNANAAGPLIVAGYnVSGSVR	N18(Deami)
P15388	FNPIVnKTEIENVRnGTQVR	N6(Deami); N15(Deami)
P97717	mNPDLDTGHnTSAPAHWGELK	N-Term(Acetyl); N10(Deami)
Q60673	IRHNEQnLSLADVTQQAGLVK	N7(Deami)
P14094	YLQPLLAVQFTnLTVDTEIR	N12(Deami)
Q4V9Z5-3	EVPRnDTcPELPPPEWGWR	N5(Deami); C8(Carbamidomethyl)
Q9DBB9	LSLDSNnLTALHPALFHnLSR	N7(Deami); N18(Deami)
Q6GQU6	GLnLTSLSITHTnITAVPAAALR	N3(Deami); N13(Deami)
Q07113	DAGVGFPEYQEEDnSTYNFR	N14(Deami)
P97798-5	GSSVILncSAYSEPSPNIEWK	N7(Deami); C8(Carbamidomethyl)
O88531	FFnDSIVDPVDSEWFGFYR	N3(Deami)
Q60590	ESQTIGDQcVYnSTHLGFQR	C9(Carbamidomethyl); N12(Deami)
Q9D1T0	cnLTSIPTEALSHLHGLIVLR	C1(Carbamidomethyl); N2(Deami)
P05532-2	cTTPVSPVDVQVQnVSVSPFGK	C1(Carbamidomethyl); N14(Deami)
P40237	EMGNTVMDIIRnYTAnATSSR	N12(Deami); N16(Deami)
Q68EF4-2	NVnFSGIAGNPVTFNENGDAPGR	N3(Deami)
P57716	TSLDLWMHTDPMSQKnESVK	N16(Deami)
O89001	HIWSLEISNKPnISEPEEPK	N12(Deami)
Q62470-3	cVWLEcPLPDTSnITnVTVK	C1(Carbamidomethyl); C6(Carbamidomethyl); N13(Deami); N16(Deami)
O35393	GAAHSAEPGRDTIPGDPSSnATSR	N20(Deami)
P50429-2	SHGLWnNTVFIFSTDNGGQTR	N6(Deami)
P70206	AQLSNPEVKYnYTEDPTILR	N11(Deami)
Q810C1	NLILLDLGNNNIANIEnNTFK	N17(Deami)
Q9JKF6	SGQVEVnITEFPYTPTPEHGR	N7(Deami)
Q3V3R4	QTQVGIVQYGAnVTHEFNLNK	N12(Deami)
Q64444	YnGSLTTPNcDETVIWTVYK	N2(Deami); C10(Carbamidomethyl)
O54990-6	GYTTIDEIPNTIQnQTVDVIK	N14(Deami)
O55026	QLEDATETTcnQTWAELQAR	C10(Carbamidomethyl); N11(Deami)
Q810U3	NNMEITWTPMnATSAFGPNLR	N11(Deami)
Q810U4-2	ERPPTFLTPEGnESHKEELR	N12(Deami)
Q9WU60	AATcINPLnGSVcERPAnHSAK	C4(Carbamidomethyl); N9(Deami); C13(Carbamidomethyl); N18(Deami)
O55026	WPADKEnDTGIVGQHSScDVR	N7(Deami); C18(Carbamidomethyl)
P15379-2	TEAADLcQAFnSTLPTMDQMK	C7(Carbamidomethyl); N11(Deami)
Q9WTS5	NIYNPPESnASVIFDYSDDGR	N9(Deami)
Q9CS84-5	SGGnATLQVDSWPVIERYPAGR	N4(Deami)
Q7TNI2	SSRPnATETEcEAAcTEAYVK	N5(Deami); C11(Carbamidomethyl); C15(Carbamidomethyl)
Q810U3	HNFRPGTDFVVEYIDSnHTK	N17(Deami)
Q8BH24	cEVLcnQSNKPITLTVEQSR	C1(Carbamidomethyl); C5(Carbamidomethyl); N6(Deami)
Q8BWP8-2	VAQPGINYALGTnTSYPNNLLR	N13(Deami)
B2RXS4	TEAGVFEYVADPTFEnFTGGVK	N16(Deami)
P14094	FKLDWLGncSGLNDDSYGYR	N8(Deami); C9(Carbamidomethyl)
Q9WTR5	nLSVVILGASDKDLHPNTDPFK	N1(Deami)
Q810U3	IHETAPDEQSIWnVTVLPnSK	N13(Deami); N19(Deami)
P97792-3	SGDASInVTNLQLSDIGTYQcK	N7(Deami); C21(Carbamidomethyl)
P60755	SLSNENYGVYncSIINEAGAGR	N11(Deami); C12(Carbamidomethyl)
Q3URE9	VLnVSQNLLETLEENVFSSPR	N3(Deami)
Q8BY89-2	TcNPETFPLRnESLQcPTAR	C2(Carbamidomethyl); N11(Deami); C16(Carbamidomethyl)
P15209-2	LEPNSVDPEnITEILIANQKR	N10(Deami)
P12960	YIITWDHVVALSnESTVTGYK	N13(Deami)
P06797	YRAEFAVAnDTGFVDIPQQEK	N9(Deami)
Q9JIA1	ATQLFTnQTDIPNMEDVYAVK	N7(Deami)
Q8R366	RIGPGEPLELLcnVSGALPPPGR	C12(Carbamidomethyl); N13(Deami)
Q61330	TnASDLGnYScLATSHLDFSTK	N2(Deami); N8(Deami); C11(Carbamidomethyl)
P16406	VNYEGGTWDWIAEALSSnHTR	N18(Deami)
P16675	LDPPcTnTTAPSNYLNNPYVR	C5(Carbamidomethyl); N7(Deami)
P28798	VGNVEcGEGHFcHDnQTccK	C6(Carbamidomethyl); C12(Carbamidomethyl); N15(Deami); C18(Carbamidomethyl); C19(Carbamidomethyl)
O35604	LYnVTHQFcnASVMDPTcVR	N3(Deami); C9(Carbamidomethyl); N10(Deami); C18(Carbamidomethyl)
Q9Z2G6-2	MYSEGSDIVPQSnETALHYFK	N13(Deami)
Q00560	VKPTPPYnLSVTNSEELSSILK	N8(Deami)
P06800-3	KcNSDnISYVLHcEPEnNTK	C2(Carbamidomethyl); N6(Deami); C13(Carbamidomethyl); N17(Deami)
Q60625	VELVPLPSWQPVGEnFTLScR	N15(Deami); C20(Carbamidomethyl)
Q99KF1	FTFTSHTPGEHQIcLHSnSTK	C14(Carbamidomethyl); N18(Deami)
Q61490	IIISPEEnVTLTcTAENQLER	N8(Deami); C13(Carbamidomethyl)
P41731	ENNccGASnYTDWENIPGMAK	C4(Carbamidomethyl); C5(Carbamidomethyl); N9(Deami)
B9EKR1	SDVPNTSPnSTSQHVAEFETER	N9(Deami)
Q64455	GPDGTEGLSSTVnGSTDPSAVTDIR	N13(Deami)
Q8BYI8	SVnLSELIDVYSDGVELLQLVK	N3(Deami)
B9EKR1	SDVPnTSPnSTSQHVAEFETER	N5(Deami); N9(Deami)
Q61838	SLGEVnFTATAEALQSPELcGNK	N6(Deami); C20(Carbamidomethyl)
Q9EQG7	EGKFDEVYDALAGAHPnLTVYK	N17(Deami)
O54991	DAnFTLDGYAHHFVLNGDFER	N3(Deami)
Q8R1V4	FTFTSHTPGDHQIcLHSnSTR	C14(Carbamidomethyl); N18(Deami)
P41731	ENNccGASnYTDWENIPGmAK	C4(Carbamidomethyl); C5(Carbamidomethyl); N9(Deami); M19(Oxidation)
Q0V8T9	SYYFGGcPDnLTDSQcLNPIK	C7(Carbamidomethyl); N10(Deami); C16(Carbamidomethyl)
B2RXS4	cVYEALcSnVTSEcPPPVITR	C1(Carbamidomethyl); C7(Carbamidomethyl); N9(Deami); C14(Carbamidomethyl)
Q9QY33	ScnGSLANPSDLYAEGcEALVVK	C2(Carbamidomethyl); N3(Deami); C17(Carbamidomethyl)
Q61581	GTcEQGPSIVTPPKDIWnVTGAK	C3(Carbamidomethyl); N18(Deami)
O88322	TNIEGQVPFIPAnFTAHITPYK	N13(Deami)
P23819-2	IQFGGAnVSGFQIVDYDDSLVSK	N7(Deami)
P55012	DATGNVnDTITTELTncTSAAcK	N7(Deami); N16(Deami); C17(Carbamidomethyl); C22(Carbamidomethyl)
O08675	AEcPEDSISTLHVNnATIGYLR	C3(Carbamidomethyl); N15(Deami)
O35136-2	SHGVQTMVVLSSLEPnTTYEIR	N16(Deami)
P61315	HnLTVALPHPScEHQFcYPR	N2(Deami); C12(Carbamidomethyl); C17(Carbamidomethyl)
Q9D8B7	FQnSSFHVNSETGTLVFNAVHK	N3(Deami)
Q99PJ0	LTFFNVSEHDYGnYTcVASNK	N13(Deami); C16(Carbamidomethyl)
P29533	QLNNGELQPLSEnTTLTFMSTK	N13(Deami)
Q810U3	NGQGSnLDGGNYHVYEnGSLEIK	N17(Deami)
Q80YX1-2	QTGLAPGQEYEISLHIVKnNTR	N19(Deami)
Q99PJ0	LTFFnVSEHDYGnYTcVASNK	N5(Deami); N13(Deami); C16(Carbamidomethyl)
P27573	DGSIVIHNLDYSDnGTFTcDVK	N14(Deami); C19(Carbamidomethyl)
Q3TEW6-2	DASINIENIQAVHnGTYIcDVK	N14(Deami); C19(Carbamidomethyl)
Q8K1S2	FcEGLSQESEncTDGLcILDK	C2(Carbamidomethyl); N11(Deami); C12(Carbamidomethyl); C17(Carbamidomethyl)
O35136-2	SHGVQTmVVLSSLEPnTTYEIR	M7(Oxidation); N16(Deami)
Q9Z218	AnYSLQIYPDESHYFHSVALK	N2(Deami)
Q6PGE7	SGnGVLPLnLSSTVSPSEEYWSR	N9(Deami)
Q61137-2	EVPMnQTLFGEMFFGYNnQSK	N5(Deami); N18(Deami)
Q60751	IQATSLSGnGSWTDPVFFYVPAK	N9(Deami)
P55772	WPAEKEnDTGVVQQLEEcQVK	N7(Deami); C18(Carbamidomethyl)
Q8JZM4	WDQVEVVPDVAcGnASSnNSAGGR	C12(Carbamidomethyl); N14(Deami); N18(Deami)
P97449	SnVTRPSEFNYIWIAPIPFLK	N2(Deami)
Q9Z2W8	FIHGGAnVTGFQLVDFNTPMVTK	N7(Deami)
Q91ZX7	TcPLDEFQcnNTLcKPLAWK	C2(Carbamidomethyl); C9(Carbamidomethyl); N10(Deami); C14(Carbamidomethyl)
Q8BM92	ETNAVHnITVLAMESQNPSQVGR	N7(Deami)
Q810U3	HNFRPGTDFVVEYIDSnHTKK	N17(Deami)
Q71M36-2	AnDTREEAGLPAAGEDETSWTER	N2(Deami)
B2RXS4	TEAGVFEYVADPTFEnFTGGVKK	N16(Deami)
Q920P3	KSGnATQSVEALHQLASSYFVDR	N4(Deami)
Q6P5F7-2	VQEVLnGTEVNLQHLTALVDcR	N6(Deami); C21(Carbamidomethyl)
Q810U3	KNNmEITWTPMnATSAFGPNLR	M4(Oxidation); N12(Deami)
Q8C031	ASTSLTSVSWITPnGTVMTHGAYK	N14(Deami)
Q8C0Z1	DGHFKEDPYWENMLnHSVHR	N15(Deami)
P14231	TENLDVIVnISDTESWGQHVQK	N9(Deami)
Q9JKF6	SGQVEVnITEFPYTPTPEHGRR	N7(Deami)
Q07113	AAcAVRPQEVTMVnGTLTNPVTGK	C3(Carbamidomethyl); N14(Deami)
P07309	TLGISPFHEFADVVFTAnDSGHR	N18(Deami)
O54990-6	RGYTTIDEIPNTIQnQTVDVIK	N15(Deami)
Q8BY89-2	KTcNPETFPLRnESLQcPTAR	C3(Carbamidomethyl); N12(Deami); C17(Carbamidomethyl)
Q91XA2	SYSSLQQDIFQFQKnQTSLEK	N15(Deami)
P11627	ILTKDnQTYMAVEGSTAYLLcK	N6(Deami); C21(Carbamidomethyl)
Q8BYI9	GQcAnGTcLcQEGYAGEDcSQR	C3(Carbamidomethyl); N5(Deami); C8(Carbamidomethyl); C10(Carbamidomethyl); C19(Carbamidomethyl)
Q8BHJ6	VLDEHGKnVTIcAPDFGQDLHR	N8(Deami); C12(Carbamidomethyl)
Q61526	YPDAQNEcRPcHEncTQGcK	C8(Carbamidomethyl); C11(Carbamidomethyl); N14(Deami); C15(Carbamidomethyl); C19(Carbamidomethyl)
O09118	TcnQTTGQcPcKDGVTGITcNR	C2(Carbamidomethyl); N3(Deami); C9(Carbamidomethyl); C11(Carbamidomethyl); C20(Carbamidomethyl)
Q8C5H1	ISDFEnRSEPESDGSEFSGTPLK	N6(Deami)
Q60625	ALVTLEGIPAAVPGQPAELQLnVTK	N22(Deami)
P20917-2	LGcQAAFPnTTLQFEGYASLDVK	C3(Carbamidomethyl); N9(Deami)
Q60751	TnASVPSIPLDVLSASnSSSQLIVK	N2(Deami); N17(Deami)
P40237	NYTAnATSSREEAWDYVQAQVK	N5(Deami)
P40237	nYTAnATSSREEAWDYVQAQVK	N1(Deami); N5(Deami)
P11627	ILTKDnQTYmAVEGSTAYLLcK	N6(Deami); M10(Oxidation); C21(Carbamidomethyl)
Q60675	NSGLLGALnDTMDKLSAITnDTAAK	N9(Deami); N20(Deami)
Q8VHL0	LFTPVSSVPnITWSELSALELLK	N10(Deami)
Q9QUN9	TSSEVNLASLPPNYHnETSTETR	N16(Deami)
P14094	VLGFKPKPPKnESLETYPLMMK	N11(Deami)
Q9DAU1-2	VVMDIPYELWnETSAEVADLKK	N11(Deami)
Q99MB3	DLSGnETHFTGSEVGFLKPIScR	N5(Deami); C22(Carbamidomethyl)
Q00493	DLQGNPIAnATISVDGIDHDVTSAK	N9(Deami)
P20352	TILEWQPKPTnYTYTVQISDR	N11(Deami)
P47867-2	AFPSESKPSESnYSSVDNLNLLR	N12(Deami)
Q9EQS9	LATLEDFSLHPESQIVEEnGTAR	N19(Deami)
P47746	MTAGDNSPLVPAGDTTnITEFYnK	N17(Deami)
Q810U4-2	DDDGGTYTcTAnTTLDSASASAVLR	C9(Carbamidomethyl); N12(Deami)
Q3UVX5	LEGFAQENSKYnKTcnSSLTLR	N12(Deami); C15(Carbamidomethyl); N16(Deami)
P14094	VLGFKPKPPKnESLETYPLMmK	N11(Deami); M21(Oxidation)
Q9EQG7	EGKFDEVYDALAGAHPnLTVYKK	N17(Deami)
Q3UVX5	LEGFAQEnSKYnKTcnSSLTLR	N8(Deami); N12(Deami); C15(Carbamidomethyl); N16(Deami)
Q80TS3-4	LGTEAMSTnHSVIVNSPVITAAINK	N9(Deami)
Q80Z24	SILTVTnVTQEHFGnYTcVAANK	N7(Deami); N15(Deami); C18(Carbamidomethyl)
P11688	TEKDPQNDPVGTcYLSTEnFTR	C13(Carbamidomethyl); N19(Deami)
P20917-2	SNPEPSVAFELPSRnVTVnETER	N15(Deami); N19(Deami)
Q9EQG7	IHDSFPTYYLPYnESVSFEDR	N13(Deami)
P14094	VLGFKPKPPKnESLETYPLmmK	N11(Deami); M20(Oxidation); M21(Oxidation)
Q69ZU6	NcYHYDYnVTDWSTcQLSEK	C2(Carbamidomethyl); N8(Deami); C15(Carbamidomethyl)
Q80TS3-4	LGTEAmSTnHSVIVNSPVITAAINK	M6(Oxidation); N9(Deami)
O89001	DSVTGSGLEnATISVAGINHnITTGR	N10(Deami); N21(Deami)
Q810U4-2	VISVDELnDTIAAnLSDTEFYGAK	N8(Deami); N14(Deami)
Q62313	RQPEKTDAELnETARPLSPVNPK	N11(Deami)
Q61739-2	QLScVANQnGSQADcELGNPFKR	C4(Carbamidomethyl); N9(Deami); C15(Carbamidomethyl)
P70663	ILDQAcGTDnQTYASScHLFATK	C6(Carbamidomethyl); N10(Deami); C17(Carbamidomethyl)
P20917-2	ATAFnLSVEFAPIILLESHcAAAR	N5(Deami); C20(Carbamidomethyl)
O88307	LNFGVGnNSEAVISQFYHSPADNK	N7(Deami)
P55302	VIDLWDLAQSAnFTEKELESFR	N12(Deami)
Q8CAL5	TFLQALNLGIEVInTTDHIHFSK	N14(Deami)
P0C192	TGTSMTSVNWLTPnGTLMTHGSYR	N14(Deami)
Q61735	SYIFIYDGNKnSTTTDQNFTSAK	N11(Deami)
P70408	FFFSLAAVNPnFTVQDNEDNTAR	N11(Deami)
Q61735	SYIFIYDGNKnSTTTDQnFTSAK	N11(Deami); N18(Deami)
O35598	InTTSDEKDPTNPFRFPNIGVEK	N2(Deami)
Q810U4-2	GSALHEDIYVLHDnGTLEIPVAQK	N14(Deami)
O35136-2	FAVLANNNLQILNInKSDEGIYR	N15(Deami)
Q9R1E6	AEWDEGPPTVLSDSPWTnTSGScK	N18(Deami); C23(Carbamidomethyl)
O35393	DRGAAHSAEPGRDTIPGDPSSnATSR	N22(Deami)
P10852	LMNAPLYLAEWQnITKnLSEDR	N13(Deami); N17(Deami)
Q61838	cFANKVnLSFPSAQSLPASDTHLK	C1(Carbamidomethyl); N7(Deami)
Q91ZX7	WLcDGDNDcGNSEDESnATcSAR	C3(Carbamidomethyl); C9(Carbamidomethyl); N17(Deami); C20(Carbamidomethyl)
Q8BLQ9-2	GSQGQFPLTQnVTVVEGGTAILTcR	N11(Deami); C24(Carbamidomethyl)
O55017	AcFPnSTDTEPVGDFPcGKDPPAR	C2(Carbamidomethyl); N5(Deami); C17(Carbamidomethyl)
Q8C0Z1	KPILGHYKPDTLAVVIEnGTSIDR	N18(Deami)
P10852	LmNAPLYLAEWQnITKnLSEDR	M2(Oxidation); N13(Deami); N17(Deami)
P09055	KEnSSEIcSNNGEcVcGQcVcR	N3(Deami); C8(Carbamidomethyl); C14(Carbamidomethyl); C16(Carbamidomethyl); C19(Carbamidomethyl); C21(Carbamidomethyl)
P40237	ccGWVSHYnWTENEELMGFTK	C1(Carbamidomethyl); C2(Carbamidomethyl); N9(Deami)
Q6GQT6	LPEnQTLPGELPEHAGPAEGVHDSR	N4(Deami)
B2RXS4	QGPQAGGTTLTInGTHLDTGSKEDVR	N13(Deami)
Q9QZF2	IcPQGYTccTSEMEENLAnHSR	C2(Carbamidomethyl); C8(Carbamidomethyl); C9(Carbamidomethyl); N19(Deami)
O35136-2	MILEIAPTSDNDFGRYncTATNR	N17(Deami); C18(Carbamidomethyl)
Q9JI18	WLcDGANDcGSNEDESnQTcTAR	C3(Carbamidomethyl); C9(Carbamidomethyl); N17(Deami); C20(Carbamidomethyl)
Q6PHS9-4	GSTVILNELnWTEALENVFIENR	N10(Deami)
Q9EPR4	cnTTEITVAnGTAELLEHIWHPR	C1(Carbamidomethyl); N2(Deami); N10(Deami)
Q9Z218	GKAnYSLQIYPDESHYFHSVALK	N4(Deami)
Q75N73-2	EGPRnLSTcFSSGDLFAAHnLSER	N5(Deami); C9(Carbamidomethyl); N20(Deami)
P16675	MYVTnDTEVAENNYEALKDFFR	N5(Deami)
Q8VHY0	YVHDGSETQTDAFVLLAnASEMDR	N18(Deami)
P39061-2	DGQQnISLLYTEPGASQTQTGASFR	N5(Deami)
Q8BYI9	GQcAnGTcLcQEGYAGEDcSQRR	C3(Carbamidomethyl); N5(Deami); C8(Carbamidomethyl); C10(Carbamidomethyl); C19(Carbamidomethyl)
P21836	DEGSYFLVYGVPGFSKDnESLISR	N18(Deami)
Q9JKR6	FQISPQLQFSPEEVLGMVLnYSR	N20(Deami)
Q6P5F6	HVHnDSVAHSEHGEPGHSPSPETNK	N4(Deami)
Q99J85	IEQELPARGnLSSAPAPAMPTALHSK	N10(Deami)
O35375-5	TGSEDcSKnFTSPnGTIESPGFPEK	C6(Carbamidomethyl); N9(Deami); N14(Deami)
Q8R5M8-5	DTAVEGEEIEVncTAMASKPATTIR	N12(Deami); C13(Carbamidomethyl)
P41233	LQDFLVDnETFSGFLQHnLSLPR	N8(Deami); N18(Deami)
Q08481-2	EKEDRPFHQAVVnDTQAFWHNK	N13(Deami)
Q9JKR6	FQISPQLQFSPEEVLGmVLnYSR	M17(Oxidation); N20(Deami)
Q80T79-1	GFnITYNTFGHNEcPDPGIPINAR	N3(Deami); C14(Carbamidomethyl)
Q8CIV2	VFKPQSGADALnDSQDFPFPETPAK	N12(Deami)
P02469	LTDTASQSnSTAGELGALQAEAESLDK	N9(Deami)
Q08481-2	EVTEGGVVTVncSLQEEKPPIFFK	N11(Deami); C12(Carbamidomethyl)
Q8R5M8-5	DTAVEGEEIEVncTAmASKPATTIR	N12(Deami); C13(Carbamidomethyl); M16(Oxidation)
Q64455	SDSWDnMTRLEncTSDDDTEcR	N6(Deami); N12(Deami); C13(Carbamidomethyl); C21(Carbamidomethyl)
P28665	EVNSQLDNnGcSTQEVnITELQSK	C11(Carbamidomethyl); N17(Deami)
P08113	HNnDTQHIWESDSNEFSVIADPR	N3(Deami)
Q91ZX7	INNGGcQDLcLLTHQGHVncScR	C6(Carbamidomethyl); C10(Carbamidomethyl); N19(Deami); C20(Carbamidomethyl); C22(Carbamidomethyl)
Q8BYI9	IGSYnGTAGDSLSYHQGRPFSTEDR	N5(Deami)
B2RXS4	GGLnLTAVTVTAENDHTVAFLGTSDGR	N4(Deami)
Q7TNR6	YQAQnFTLVcIVSGGKPAPMVYFK	N5(Deami); C10(Carbamidomethyl)
Q91X56	mEPGLLRPAPVSEVIVLHYnYTGK	N-Term(Acetyl); N20(Deami)
Q9QZC2	DQAGncTEPVSLAPPARPRPGSSFSK	N5(Deami); C6(Carbamidomethyl)
Q60625	GFFcDAALDVDGETLRKnQSSELR	C4(Carbamidomethyl); N18(Deami)
P08113	TDDEVVQREEEAIQLDGLnASQIR	N19(Deami)
Q9DBX3-2	LcEGDRFcILDVMSTGSSSVGnATR	C2(Carbamidomethyl); C8(Carbamidomethyl); N22(Deami)
P70232	VSWKPQGAPEEWEEEIVTnHTLR	N19(Deami)
Q810U4-2	AAPYWIVAPQNLVLSPGEnGTLIcR	N19(Deami); C24(Carbamidomethyl)
P56695	cLYGEAYPScSSGnTSTAEEELcR	C1(Carbamidomethyl); C10(Carbamidomethyl); N14(Deami); C23(Carbamidomethyl)
Q91X56	mEPGLLRPAPVSEVIVLHYnYTGK	N-Term(Acetyl); M1(Oxidation); N20(Deami)
Q06890	AFPEVcnETMMALWEEcKPcLK	C6(Carbamidomethyl); N7(Deami); C17(Carbamidomethyl); C20(Carbamidomethyl)
Q68ED2	NGDAPGRYDIFQYQTTnTTNPGYR	N17(Deami)
P97797-2	FYPEDLQLIWLENGnVSRnDTPK	N15(Deami); N19(Deami)
Q4VA61	AGTGPSSSEInATTLEDVPSQPPENVR	N11(Deami)
Q9JLB9-3	VLFKnYSLNDATITLHNIGFSDSGK	N5(Deami)
Q80YX1-2	NFFIQVLEADTTQTVQnLTVPGGLR	N17(Deami)
Q920V1	EHSncSHQNPFLVILVTSRPSDVK	N4(Deami); C5(Carbamidomethyl)
Q9Z1L5	LADDQGLVLMTTVAMPVFSKQnETR	N22(Deami)
O35316	DLPWAHcnHSWNTPQcMEDTLR	C7(Carbamidomethyl); N8(Deami); C16(Carbamidomethyl)
Q62507	VYSLPGREnYSSVDANGIQSQMLSR	N9(Deami)
Q60625	LNPnVTLDGDSLVATATATASAEQEGTK	N4(Deami)
O54990-6	IcDSIRPSLSSLGSSLnSSQLPSVDR	C2(Carbamidomethyl); N17(Deami)
Q9R1E6	RAEWDEGPPTVLSDSPWTnTSGScK	N19(Deami); C24(Carbamidomethyl)
Q8K135	ALEISTVTcQLncSDHGHcDSFTK	C9(Carbamidomethyl); N12(Deami); C13(Carbamidomethyl); C19(Carbamidomethyl)
O35114	TMVFPVMYLnESVLIDKETANQLK	N10(Deami)
P27573	WKDGSIVIHNLDYSDnGTFTcDVK	N16(Deami); C21(Carbamidomethyl)
Q9D3A9-5	EAIPQFSAAQKPLLSLEETLnVTER	N21(Deami)
Q80YX1-2	ESGLnMTLPEENQPVVFNHIYNIK	N5(Deami)
Q8BGN3	SVDVYNIMcHVAGITPLPNnGSWSR	C9(Carbamidomethyl); N20(Deami)
O54901	GTGTGIENSTESHFHSnGTTSVTSILR	N17(Deami)
O54901	GTGTGIEnSTESHFHSnGTTSVTSILR	N8(Deami); N17(Deami)
P14094	VcRFKLDWLGncSGLNDDSYGYR	C2(Carbamidomethyl); N11(Deami); C12(Carbamidomethyl)
Q00896	GDTHTQILEGLQFnLTQTSEADIHK	N14(Deami)
P11881-8	LPnETAVPETGESLANDFLYSDVcR	N3(Deami); C24(Carbamidomethyl)
Q61207	LVLYLEHNLEKnSTKEEILAALEK	N12(Deami)
Q8BH27	cnQTTGQcDcHVGYQGLHcDTcK	C1(Carbamidomethyl); N2(Deami); C8(Carbamidomethyl); C10(Carbamidomethyl); C19(Carbamidomethyl); C22(Carbamidomethyl)
O35114	TmVFPVMYLnESVLIDKETANQLK	M2(Oxidation); N10(Deami)
Q8BXA0	LPHLLnSTnHIHEPDPGSSDISTSTK	N6(Deami)
P56564	VPIQSnETLLGAVINnVSEAMETLTR	N6(Deami); N16(Deami)
Q9CZN4-2	RLnQSTcTNYDTPLWLNTGKPPAR	N3(Deami); C7(Carbamidomethyl)
Q8CJH3	QHVVPEKFEEPcLVnSSHLLMcR	C12(Carbamidomethyl); N15(Deami); C22(Carbamidomethyl)
O88856	LGYDPYANPPNYGNPDPIVInNTHR	N21(Deami)
P56564	VPIQSnETLLGAVINnVSEAmETLTR	N6(Deami); N16(Deami); M21(Oxidation)
Q80WV3	TPYRPPAAGVGAVPAAAAGSAGAAASLGnATR	N29(Deami)
Q61207	TVVTEAGNLLKDnATQEEILHYLEK	N13(Deami)
Q8BLQ9-2	VDQNDnTSLQWSnPAQQTLYFDDK	N6(Deami)
Q05909	VGDEYQELQLDGFDNESSnKTWMK	N19(Deami)
Q05909	VGDEYQELQLDGFDnESSnKTWMK	N15(Deami); N19(Deami)
Q61490	TVNSLnVSAISIPEHDEADDISDENR	N6(Deami)
O35598	EGIcNGFTALcPASDPKPnFTDcNR	C4(Carbamidomethyl); C11(Carbamidomethyl); N19(Deami); C23(Carbamidomethyl)
Q80WG5	GWAASSPEPTYPnSTVLPTPDTGPTGIK	N13(Deami)
Q68ED2	LEAMLYALDQINSDPNLLPnVTLGAR	N20(Deami)
Q60625	VnFScLAELDLRPHGLGLFAnSSAPR	N2(Deami); C5(Carbamidomethyl); N21(Deami)
Q62277	LSVEcAnKTESALNIEVEFEYPFR	C5(Carbamidomethyl); N7(Deami)
Q9WU60	MPSQASAGNVYPQPLLnSSMcLEDSR	N17(Deami); C21(Carbamidomethyl)
Q8R464	AEAVGETLTLPGLVSADnGTYTcEAANK	N18(Deami); C23(Carbamidomethyl)
P12960	DIYTMMGQnVTLEcFALGNPVPDIR	N9(Deami); C14(Carbamidomethyl)
Q7M6Z0	ARGnSSSNHLYGVAEAGAPPADPSTLYR	N4(Deami)
Q8BLQ9-2	VKGSQGQFPLTQnVTVVEGGTAILTcR	N13(Deami); C26(Carbamidomethyl)
P31650	LnFSnYSHVSLQnATSPVMEFWER	N2(Deami); N5(Deami); N13(Deami)
P10852	APLMPWnESSIFHIPRPVSLnMTVK	N7(Deami); N21(Deami)
P55284	DWIWNQMHIDEEKnESLPHYVGK	N14(Deami)
Q6P1D5-2	VLSPSFPGTAnGSQLcVWTIEAPEGQK	N11(Deami); C16(Carbamidomethyl)
Q61330	VPGADTQYFVYSnDSIHPYTPFEVK	N13(Deami)
Q9JHJ3	LLEFDSTnASEGAQPPGKPYPPYSLAK	N8(Deami)
Q99MB3	INDATQEPVncTnYTAHVQcFPAPK	N10(Deami); C11(Carbamidomethyl); N13(Deami); C20(Carbamidomethyl)
Q8BG39	VFFGEHVHGATInFTMENQIHQHGK	N13(Deami)
Q8BFR4	ASILTGKYPHNHHVVNnTLEGncSSK	N17(Deami); N22(Deami); C23(Carbamidomethyl)
Q3UH93	cTLQQDcTnSSQPHFWTSASEGPSR	C1(Carbamidomethyl); C7(Carbamidomethyl); N9(Deami)
Q91ZX7	VDIPQQPMGIIAVAnDTNScELSPcR	N15(Deami); C20(Carbamidomethyl); C25(Carbamidomethyl)
Q9R1V7	cSLSNGAHcSDGPccnNTScLFQSR	C1(Carbamidomethyl); C9(Carbamidomethyl); C14(Carbamidomethyl); C15(Carbamidomethyl); N16(Deami); C20(Carbamidomethyl)
P15116	VDVIVAnLTVTDKDQPHTPAWNAAYR	N7(Deami)
O35316	RnESHWVSLSTAnFTSPVIEFWER	N2(Deami); N13(Deami)
Q7TSK3-3	VLDQNDHSPILVHPAPAnGSLEVAVPGR	N18(Deami)
Q8BLQ9-2	VDHESLnATPQVAMQVLEIHYTPSVK	N7(Deami)
B9EKR1	TLFIFPQMnLSGTAESLNTVPITEYK	N9(Deami)
Q9R0B6	GTAEDANEcLPcncSGHSEEcTFDR	C9(Carbamidomethyl); C12(Carbamidomethyl); N13(Deami); C14(Carbamidomethyl); C21(Carbamidomethyl)
Q8BLQ9-2	VDHESLnATPQVAmQVLEIHYTPSVK	N7(Deami); M14(Oxidation)
O35566	LQQEFHccGSnNSQDWQDSEWIR	C7(Carbamidomethyl); C8(Carbamidomethyl); N11(Deami)
Q60675	VcncSTVGSLASQcNVNTGQcScHPK	C2(Carbamidomethyl); N3(Deami); C4(Carbamidomethyl); C14(Carbamidomethyl); C21(Carbamidomethyl); C23(Carbamidomethyl)
Q99KI0	HPnGTQETILLNHTFNETQIEWFR	N3(Deami)
O88307	TPHATcFNGEDFDRPVVVSncScTR	C6(Carbamidomethyl); N20(Deami); C21(Carbamidomethyl); C23(Carbamidomethyl)
Q9DCF1-2	SLAHnLSVVATNDVGVTSASLPAPGLLATR	N5(Deami)
P11627	EELGVVVHEAPYSGSFTIEGnNSFAQR	N21(Deami)
Q9WTR5	QEnISVGSVLLTVnATDPDSLQHQTIR	N3(Deami); N14(Deami)
Q9QZC2	IQKENDNFnISKDDIDITLFHGENK	N9(Deami)
Q8BH27	RcnQTTGQcDcHVGYQGLHcDTcK	C2(Carbamidomethyl); N3(Deami); C9(Carbamidomethyl); C11(Carbamidomethyl); C20(Carbamidomethyl); C23(Carbamidomethyl)
P09581	cDEAQALQVWnDTHPEVLSQKPFDK	C1(Carbamidomethyl); N11(Deami)
Q8BLQ9-2	VDQnDnTSLQWSNPAQQTLYFDDKK	N6(Deami)
P18572-2	TSDTGEEEAITnSTEAnGKYVVVSTPEK	N12(Deami)
Q9CS84-3	SGGnATLQVDSWPVIERYPAGNNDNER	N4(Deami)
Q810U4-2	KIDGDTIIFSNVQESSSAVYQcnASNK	C22(Carbamidomethyl); N23(Deami)
Q2VWQ2	NAIcTNTVQGHScTcQPGYVGnGTVcK	C4(Carbamidomethyl); C13(Carbamidomethyl); C15(Carbamidomethyl); N22(Deami); C26(Carbamidomethyl)
Q61147	ELHHLQEQnVSNVFLDKEEFFIGSK	N9(Deami)
Q60625	ETQEnLTVYSFPTPLLTLSEPEAPEGK	N5(Deami)
Q91ZX7	AFInGTGVETVVSADLPNAHGLAVDWVSR	N4(Deami)
Q9JIA1	WLVEWLGHTnATVEDIYcEGPPEYK	N10(Deami); C18(Carbamidomethyl)
Q6P9K9-2	NGGnATLQVDNWPVNEHYPTGNTDNER	N4(Deami)
Q9CY50	YPQDYQFYIQnFTALPLNTVVPPQR	N11(Deami)
Q9R1V7	KcSLSNGAHcSDGPccnNTScLFQSR	C2(Carbamidomethyl); C10(Carbamidomethyl); C15(Carbamidomethyl); C16(Carbamidomethyl); N17(Deami); C21(Carbamidomethyl)
Q8VCS3	TEVKPVATEQLLSTFLTVGnNTcFYGK	N20(Deami); C23(Carbamidomethyl)
Q91ZX7	LYWTDGDnISMANMDGSnHTLLFSGQK	N8(Deami); N18(Deami)
Q3UH93	VLnSTLITcPSPGALSnASAPVDFFINGR	N3(Deami); C9(Carbamidomethyl); N17(Deami)
Q9Z2W9	VMHGGAnITGFQIVNNENPMVQQFIQR	N7(Deami)
Q60805	NTAFnLTcQAVGPPEPVNIFWVQnSSR	N5(Deami); C8(Carbamidomethyl); N24(Deami)
O89029-2	AIDYcSFGnHScQHEcVSTLAGPQcR	C5(Carbamidomethyl); N9(Deami); C12(Carbamidomethyl); C16(Carbamidomethyl); C25(Carbamidomethyl)
Q9Z2W9	VmHGGAnITGFQIVNNENPMVQQFIQR	M2(Oxidation); N7(Deami)
Q8C419	ILLQDLSSSAHHLAnATLETEWFHGLR	N15(Deami)
Q8BLK3	STEGQSSLTVTNVTEEHYGnYTcVAANK	N20(Deami); C23(Carbamidomethyl)
Q8BLK3	STEGQSSLTVTnVTEEHYGnYTcVAANK	N12(Deami); N20(Deami); C23(Carbamidomethyl)
Q9EQC0	SLYDcDLYFLENYIKPPPVnHTTNR	C5(Carbamidomethyl); N20(Deami)
Q99KW9	NTSGSnQQAFLLENVPcNnAScEEVHR	C17(Carbamidomethyl); N19(Deami); C22(Carbamidomethyl)
Q9WTR5	YSIYKDPAGWLSINPInGTVDTTAVLDR	N17(Deami)
Q6ZQA6	LTVLEASPQDTGnYScHVEEWLPSPQK	N13(Deami); C16(Carbamidomethyl)
P97300-3	ESLLPVTLQcnLTSSSHTLMYSYWTR	C10(Carbamidomethyl); N11(Deami)
P97797-2	DGQELHHLETTVnPSGKnVSYnISSTVR	N13(Deami); N18(Deami); N22(Deami)
Q7TSK2-3	IVSPGFPGnYSNnLTcHWLLEAPESQR	N9(Deami); N13(Deami); C16(Carbamidomethyl)
Q8VI56-2	ANLnGSNVEEVVSTGLESPGGLAVDWVHDK	N4(Deami)
Q61490	TVNSLnVSAISIPEHDEADDISDENREK	N6(Deami)
Q9JKR6	EnGTDAVQEEEESPAEGSKDEPAEQGELK	N2(Deami)
Q61361	VALPAYPASLTDVSLVLSELRPnDSGVYR	N23(Deami)
Q61001	LVGGPVAGGDPnQTIQGQYcDIcTAANSNK	N12(Deami); C20(Carbamidomethyl); C23(Carbamidomethyl)
Q8R366	LQAQDSGFYEcYTPSTDTQYLGnYSAK	C11(Carbamidomethyl); N23(Deami)
P23953	NIQAVNEIIATLSQcnDTSSAAMVQcLR	C15(Carbamidomethyl); N16(Deami); C26(Carbamidomethyl)
P18572-2	SQLTISNLDVNVDPGTYVcnATNAQGTTR	C19(Carbamidomethyl); N20(Deami)
P55302	VIDLWDLAQSAnFTEKELESFREELK	N12(Deami)
Q9D3L0	GQAQSDAAGLPGAESRnDSIPGAGSEADGLEGK	N17(Deami)
P52800	NKDYYIISTSnGSLEGLDNQEGGVcQTR	N11(Deami); C25(Carbamidomethyl)
P23818	IGYWNEDDKFVPAATDAQAGGDnSSVQnR	N23(Deami)
Q810U3	AVYQcnTSNEHGYLLANAFVSVLDVPPR	C5(Carbamidomethyl); N6(Deami)
Q9CS84-3	INcnSSKGPETLFAGYNLNDNEWHTVR	C3(Carbamidomethyl); N4(Deami)
Q6AXF6	VYSGVVSLSTENIYSFnHTSHPGQVTAVR	N17(Deami)
Q8CFG0	YVHNHNTYTNNEncSSPSWQAQHESR	N13(Deami); C14(Carbamidomethyl)
P09242	VVDGEREnVSMVDYAHNNYQAQSAVPLR	N8(Deami)
P97952	DLQDLSIFITnVTYnHSGDYEcHVYR	N11(Deami); N15(Deami); C22(Carbamidomethyl)
P56564	SFKVPIQSnETLLGAVINnVSEAMETLTR	N9(Deami); N19(Deami)
P56564	SFKVPIQSnETLLGAVInnVSEAMETLTR	N9(Deami); N18(Deami); N19(Deami)
Q3U284	YnVSVInGTSPFAQDYDLTHIVAAYQER	N2(Deami); N7(Deami)
P11627	LVIQSLDYSDQGnYScVASTELDEVESR	N13(Deami); C16(Carbamidomethyl)
P56564	SFKVPIQSnETLLGAVINnVSEAmETLTR	N9(Deami); N19(Deami); M24(Oxidation)
P56564	SFKVPIQSnETLLGAVInnVSEAmETLTR	N9(Deami); N18(Deami); N19(Deami); M24(Oxidation)
P37172	TPPSPGQAVEccQGDWcNRnITAQLPTK	C11(Carbamidomethyl); C12(Carbamidomethyl); C17(Carbamidomethyl); N20(Deami)
Q99L43	cFVcPVEYnnDTNSFTVDcEPSDLFR	C1(Carbamidomethyl); C4(Carbamidomethyl); N10(Deami); C19(Carbamidomethyl)
Q00896	ELVHQSnTSNIFFSPVSIATAFAMLSLGSK	N7(Deami)
P28828	EEVSWDTDNSHPQHTITNLSPYTnVSVK	N24(Deami)
Q60625	NVAVTVEYGPSFEELGcPSnWTWVEGSGK	C17(Carbamidomethyl); N20(Deami)
P97797-2	FYPEDLQLIWLENGnVSRnDTPKnLTK	N15(Deami); N19(Deami); N24(Deami)
O35114	TSLDWWTTDTcNMInGTDGDSFHPLISK	C11(Carbamidomethyl); N15(Deami)
P40237	GFcEADnSTVSENNPEDWPVNTEGcMEK	C3(Carbamidomethyl); N7(Deami); C25(Carbamidomethyl)
P40237	GFcEADnSTVSENNPEDWPVNTEGcmEK	C3(Carbamidomethyl); N7(Deami); C25(Carbamidomethyl); M26(Oxidation)
P40237	GFcEADnSTVSENnPEDWPVNTEGcmEK	C3(Carbamidomethyl); N14(Deami); C25(Carbamidomethyl); M26(Oxidation)
O08532-3	EYcNDLKPSDnNTEFLLNFNEFIDRK	C3(Carbamidomethyl); N11(Deami)
Q9Z2W8	VGYWNDMDKLVLIQDAPTLGnDTAAIEnR	N21(Deami)
Q9D1T0	YAQVQDnGTYLcIAANAGGnDSMPAHLHVR	N7(Deami); C12(Carbamidomethyl); N20(Deami)
Q8VEK0	DDLHPTLPAGQYFLnITYNYPVHSFDGR	N15(Deami)
O08677-2	IAnFSQScTLYSGDDLVEALPKPcPGcPR	N3(Deami); C8(Carbamidomethyl); C24(Carbamidomethyl); C27(Carbamidomethyl)
Q64455	TGDGSnVTSnFTKDPSILIPELIPGVSYTVK	N6(Deami); N10(Deami)
Q921I1	FDEFFSQGcAPGYEKnSTLcDLcIGPLK	C9(Carbamidomethyl); N16(Deami); C20(Carbamidomethyl); C23(Carbamidomethyl)
P23818	KIGYWNEDDKFVPAATDAQAGGDnSSVQnR	N24(Deami)
P11835	KDnSSIVcSGLGDcIcGQcVcHTSDVPNK	N3(Deami); C8(Carbamidomethyl); C14(Carbamidomethyl); C16(Carbamidomethyl); C19(Carbamidomethyl); C21(Carbamidomethyl)
Q91V14-2	LLnATcDEYFTRNnVTEIQGIPGAASGLIK	N3(Deami); C6(Carbamidomethyl); N14(Deami)
Q01279	EFVENSEcIQcHPEcLPQAMnITcTGR	C8(Carbamidomethyl); C11(Carbamidomethyl); C15(Carbamidomethyl); N21(Deami); C24(Carbamidomethyl)
Q9QUR8	HEENVEQScEPGHQSPScILFIEnLTAR	C9(Carbamidomethyl); C18(Carbamidomethyl); N24(Deami)
P29533	ETTIWVSPSPILEEGSPVnLTcSSDGIPAPK	N19(Deami); C22(Carbamidomethyl)
O88998-3	EEVQnLTSVLNELQEEIGAYDYDELQSR	N5(Deami)
Q07113	TQYAcPPFnVTEcSVQDAAGNSIDLSSLSR	C5(Carbamidomethyl); N9(Deami); C13(Carbamidomethyl)
O54991	YQLGTSPYVYQLTTRPVTDGQPHSVnITR	N26(Deami)
Q3UZV7-5	DcPPcNPGFYNnGSSScHPcPPGTFSDGTK	C2(Carbamidomethyl); C5(Carbamidomethyl); N12(Deami); C17(Carbamidomethyl); C20(Carbamidomethyl)
Q99JY8	LRPHFLSVcDPDFSQIncSEGYIQNYR	C9(Carbamidomethyl); N17(Deami); C18(Carbamidomethyl)
Q91ZX7	MGcQHHcVPTPSGPTcYcnSSFQLQADGK	C3(Carbamidomethyl); C7(Carbamidomethyl); C16(Carbamidomethyl); C18(Carbamidomethyl); N19(Deami)
Q8BYI8	VLWTLNPNHLSnGTLAAPVVVLPDLDEDGVR	N12(Deami)
Q60625	TFQRPDRVELVPLPSWQPVGEnFTLScR	N22(Deami); C27(Carbamidomethyl)
Q9Z218	FYHITVSSSQPnSSnDNIQSITSGDWDVTK	N12(Deami)
P14231	DEDAENLGHFVMFPAnGSIDLMYFPYYGK	N16(Deami)
P15116	ILSQAPSTPSPNMFTINnETGDIITVAAGLDR	N18(Deami)
P40237	KGFcEADnSTVSENNPEDWPVNTEGcMEK	C4(Carbamidomethyl); N8(Deami); C26(Carbamidomethyl)
B0V2N1-6	FSILPMSHEIMPGGNVnITcVAVGSPMPYVK	N17(Deami); C20(Carbamidomethyl)
P14231	DEDAENLGHFVMFPAnGSIDLmYFPYYGK	N16(Deami); M22(Oxidation)
P40237	KGFcEADnSTVSENNPEDWPVNTEGcmEK	C4(Carbamidomethyl); N8(Deami); C26(Carbamidomethyl); M27(Oxidation)
P11627	EGGTMALFGKPDFGnISATAGEnYSVVSWVPR	N15(Deami); N23(Deami)
Q60751	SRnTTVADTYnITDPEEFETEYPFFESR	N3(Deami); N11(Deami)
Q9Z2W8	KVGYWNDMDKLVLIQDAPTLGnDTAAIEnR	N22(Deami)
Q9D1T0	SYSPDWPHQPnKTFAFISNQPGEGEAnSTR	N11(Deami); N27(Deami)
Q8BYB9	ALENYEPcSSQncScYHGVIEEDLTPFR	C8(Carbamidomethyl); N12(Deami); C13(Carbamidomethyl); C15(Carbamidomethyl)
Q8R5M8-5	VDDEMPQHAVLSGPNLFINNLnKTDnGTYR	N22(Deami); N26(Deami)
P11627	EGGTmALFGKPDFGnISATAGEnYSVVSWVPR	M5(Oxidation); N15(Deami); N23(Deami)
P57716	LLnATHQIGcQSSISGDTGVIHVVEKEEDLK	N3(Deami); C10(Carbamidomethyl)
Q8C129	DSLnSSHPISSSVQSSEQIEEMFDSLSYFK	N4(Deami)
Q62165	LGAnGSHVPQTSSVFSIEVYPEDHNEPQSVR	N4(Deami)
Q60625	EDHRVnFScLAELDLRPHGLGLFAnSSAPR	N6(Deami); C9(Carbamidomethyl); N25(Deami)
Q8BYI9	IcTLVHTAMDSPMDLIATnITPTEALLQWK	C2(Carbamidomethyl); N19(Deami)
P10852	FLnATGSQWcSWSVSQAGLLADFIPDHLLR	N3(Deami); C10(Carbamidomethyl)
Q8R5M8-5	VDDEmPQHAVLSGPNLFINNLnKTDnGTYR	M5(Oxidation); N22(Deami); N26(Deami)
Q8BYI9	IcTLVHTAmDSPMDLIATnITPTEALLQWK	C2(Carbamidomethyl); M9(Oxidation); N19(Deami)
P13595-4	IYNTPSASYLEVTPDSENDFGNYncTAVNR	N24(Deami); C25(Carbamidomethyl)
Q8R5M8-5	DVTVIEGEVATIScQVnKSDDSVIQLLNPNR	C14(Carbamidomethyl); N17(Deami)
P28665	SLGNVnFSVSAEAQQSSEPcGSEVATVPETGRK	N6(Deami); C20(Carbamidomethyl)
P20060	LLYISAEDFSIDHSPnSTAGPScSLLQEAFR	N16(Deami); C23(Carbamidomethyl)
Q8C3Q5-2	APPPAELcHGYYDVMGQYDATFncSTGSYR	C8(Carbamidomethyl); N23(Deami); C24(Carbamidomethyl)
P11627	VSPDHQPQPQYVSYnQSSYTQWNLQPDTK	N15(Deami)
P01831	VLTLAnFTTKDEGDYFcELQVSGANPMSSnK	N6(Deami); C17(Carbamidomethyl)
P13595-4	QSIVnATAnLGQSVTLVcDADGFPEPTMSWTK	N5(Deami); C18(Carbamidomethyl)
P01831	VLTLAnFTTKDEGDYFcELQVSGANPmSSnK	N6(Deami); C17(Carbamidomethyl); M27(Oxidation)
Q91ZX7	WLcDGDKDcTDGADESVTAGcLYnSTcDDR	C3(Carbamidomethyl); C9(Carbamidomethyl); C21(Carbamidomethyl); N24(Deami); C27(Carbamidomethyl)
O35874	NLFPSNLVVAAFTTSATDYTVVTHnTSSGnVTK	N25(Deami); N30(Deami)
Q8C129	QVEILEYPYHEQIAVVAPEPLLTGHnYTLK	N26(Deami)
P97797-2	NTDGTYnYTSLFLVnSSAHREDVVFTcQVK	N7(Deami); N15(Deami); C27(Carbamidomethyl)
Q61290	AcFMnNSGILEGFDPPHPcGVQGcPAGYEcK	C2(Carbamidomethyl); N5(Deami); C19(Carbamidomethyl); C24(Carbamidomethyl); C30(Carbamidomethyl)
O08532-3	EDFASNEVVYYNAKDDLDPERnESEPGSQR	N22(Deami)
Q80UG2	LnYTVLVGEKPcTVTVSDVQLLcESPNLIGR	N2(Deami); C12(Carbamidomethyl); C23(Carbamidomethyl)
P14231	DEDAENLGHFVmFPAnGSIDLMYFPYYGKK	M12(Oxidation); N16(Deami)
O35405	YNQETPMEIcLnGTPALAYLASAPPPLcPSGR	C10(Carbamidomethyl); N12(Deami); C28(Carbamidomethyl)
P56481	SLQGPGPGSGSSLcRPGVSLLnSSSAGnLScETPR	C14(Carbamidomethyl); N22(Deami); N28(Deami); C31(Carbamidomethyl)
P14231	RDEDAENLGHFVMFPAnGSIDLMYFPYYGK	N17(Deami)
Q60625	TVTVGVEYRPVVAELAASPPSVRPGGnFTLTcR	N27(Deami); C32(Carbamidomethyl)
P97927	LSnLSNLSHDLVQEATDHAYNLQQEADELSR	N3(Deami)
P14231	RDEDAENLGHFVmFPAnGSIDLMYFPYYGK	M13(Oxidation); N17(Deami)
Q9Z218	GKFYHITVSSSQPnSSNDNIQSITSGDWDVTK	N14(Deami)
P97927	LSnLSnLSHDLVQEATDHAYNLQQEADELSR	N3(Deami); N6(Deami)
Q99JP7	GHLVLSPPPPHTGPALISALNILEGFnLTSLVSR	N27(Deami)
Q3UHH2	SnSSDTPPLPSPPGKGNnDSNcDcHAWDYGIR	N2(Deami); N18(Deami); C22(Carbamidomethyl); C24(Carbamidomethyl)
Q64455	MALPAQnIcTTGITDPPTPDGSPnITSVSHNSVK	C9(Carbamidomethyl); N24(Deami)
Q9JHG0	SHHHEPAGETGnGTSGAIYFDQVLVNEGEGFDR	N12(Deami)
Q8HW98	IVnISSPVAVNEGGNVNLLcLAVGRPEPTVTWR	N3(Deami); C20(Carbamidomethyl)
Q6PGD0	GFTQLQTLILPQDVPcPGGSNAWDnVTSFKDK	C16(Carbamidomethyl); N25(Deami)
Q60625	REDHRVnFScLAELDLRPHGLGLFAnSSAPR	N7(Deami); C10(Carbamidomethyl); N26(Deami)
Q9Z1L5	EFILAPNDHFNNLPVnISLSDVQVPTNMYNK	N16(Deami)
P97797-2	WFKDGQELHHLETTVnPSGKnVSYnISSTVR	N16(Deami); N21(Deami); N25(Deami)
P04925	YPNQVYYRPVDQYSNQNNFVHDcVnITIK	C23(Carbamidomethyl); N25(Deami)
Q61490	EGDnITLQcLGNGNPPPEEFMFYLPGQPEGIR	N4(Deami); C9(Carbamidomethyl)
P41233	LnSTSHLPTQHLAEATTVLLDSLGGLAQELFSTK	N2(Deami)
P15116	ILSQAPSTPSPNMFTINnETGDIITVAAGLDREK	N18(Deami)
Q6P5F6	HVHnDSVAHSEHGEPGHSPSPETnKTQEQSEVK	N4(Deami); N24(Deami)
Q8BLK3	ISnISSDVTVNEGSnVTLVcMANGRPEPVITWR	N3(Deami); N15(Deami); C20(Carbamidomethyl)
P14231	RDEDAENLGHFVMFPAnGSIDLMYFPYYGKK	N17(Deami)
Q4PZA2-3	LLGGGDEDAIRPQMQQILDFETALAnITIPQEK	N26(Deami)
Q60751	AcTENNEccHPEcLGScHTPDDnTTcVAcR	C2(Carbamidomethyl); C8(Carbamidomethyl); C9(Carbamidomethyl); C13(Carbamidomethyl); C17(Carbamidomethyl); N23(Deami); C26(Carbamidomethyl); C29(Carbamidomethyl)
P12960	FVSQTNGNLYIANVESSDRGnYScFVSSPSITK	N21(Deami); C24(Carbamidomethyl)
Q8R5M8-5	NLMIDIQKDTAVEGEEIEVncTAMASKPATTIR	N20(Deami); C21(Carbamidomethyl)
P31650	cVEFQKLnFSnYSHVSLQnATSPVMEFWER	C1(Carbamidomethyl); N8(Deami); N11(Deami); N19(Deami)
O08677-2	EGncSAQSGLAWQDcDFKDAEEAATGEcTATVGK	N3(Deami); C4(Carbamidomethyl); C15(Carbamidomethyl); C28(Carbamidomethyl)
Q6P1D5-2	TLTcInASKPHWSSQEPVcSAPcGGAVHnATIGR	C4(Carbamidomethyl); N6(Deami); C19(Carbamidomethyl); C23(Carbamidomethyl); N29(Deami)
P70206	LnYTVLIGSTPcILTVSETQLLcEAPNLTGQHK	N2(Deami); C12(Carbamidomethyl); C23(Carbamidomethyl)
P29699	RPFGVVYEMEVDTLETTcHALDPTPLAncSVR	C18(Carbamidomethyl); N28(Deami); C29(Carbamidomethyl)
P15208	TWSPPFESDDSQKHnQSEYDDSASEccScPK	N15(Deami); C26(Carbamidomethyl); C27(Carbamidomethyl); C29(Carbamidomethyl)
P29699	cPLLTPFNDTnVVHTVNTALAAFNTQNnGTYFK	C1(Carbamidomethyl); N28(Deami)
Q9JKR6	LGNTISSLFGGGTSSDAKEnGTDAVQEEEESPAEGSK	N20(Deami)
P11627	VSMGQnGDLYFANVLTSDnHSDYIcNAHFPGTR	N19(Deami); C25(Carbamidomethyl)
Q91ZX7	VWVcDRDNDcVDGSDEPAncTQMTcGVDEFR	C4(Carbamidomethyl); C10(Carbamidomethyl); N19(Deami); C20(Carbamidomethyl); C25(Carbamidomethyl)
Q60629	HLAIFPDTITGADSSQLLEVSGScVnHSVTDDPPK	C24(Carbamidomethyl); N26(Deami)
Q80Z24	IYDISNDMTINEGTnVTLTcLATGKPEPVISWR	N15(Deami); C20(Carbamidomethyl)
Q91ZX7	VWVcDRDnDcVDGSDEPAncTQmTcGVDEFR	C4(Carbamidomethyl); C10(Carbamidomethyl); N19(Deami); C20(Carbamidomethyl); M23(Oxidation); C25(Carbamidomethyl)
Q8R464	GnESLPERAEAVGETLTLPGLVSADnGTYTcEAANK	N2(Deami); N26(Deami); C31(Carbamidomethyl)
P21995	cVcQDcLPLnWTWYMGnETAQVPIDAHSNEK	C1(Carbamidomethyl); C3(Carbamidomethyl); C6(Carbamidomethyl); N10(Deami); N17(Deami)
P19137	VFnTSEDLSRVnATVQETNDLLHnSTMTTLLAGR	N3(Deami); N12(Deami); N24(Deami)
Q8BYI9	NNEGGVIAQLPSDVTSFnQTGLKPGEEYIVNVVALK	N18(Deami)
Q3TAS6-2	GSEVEDEDLELFnTSVQLRPPSTAPGPETAAFIER	N13(Deami)
P57716	SYLDDRPLQHYIAVSSPTnTTYVVQYALAnLTGK	N19(Deami); N30(Deami)
O08677-2	EGncSAQSGLAWQDcDFKDAEEAATGEcTATVGKR	N3(Deami); C4(Carbamidomethyl); C15(Carbamidomethyl); C28(Carbamidomethyl)
Q63912	LHIVDLSnNSLTQILPGTLINLTnLTHLYLHNNK	N8(Deami); N24(Deami)
Q63912	LHIVDLSNnSLTQILPGTLInLTnLTHLYLHNNK	N21(Deami); N24(Deami)
O35136-2	FVSnQTMYYSWEGnPInIScDVTANPPASIHWR	N4(Deami); N14(Deami); N17(Deami); C20(Carbamidomethyl)
Q05793	GVnVTMPSQPGVPPLSSTQLQIDPALQEFQLVDLSR	N3(Deami)
Q9R1Q9	LEIHSnGSVAHFnVSQVTGPSIYSFHcEYVSSVSK	N6(Deami); N13(Deami); C27(Carbamidomethyl)
Q9WTR1	APEDSnTTVTEKPTLGQEEEPVPYGGILDASLELFK	N6(Deami)
Q60625	APPGALNLGLSSnNSTLSVAGAMGSHGGEYEcAATNAHGR	N13(Deami); C32(Carbamidomethyl)
Q60625	APPGALNLGLSSnnSTLSVAGAMGSHGGEYEcAATNAHGR	N13(Deami); N14(Deami); C32(Carbamidomethyl)
Q69Z26	YSVVDGSLLINNPnKTQDAGTYQcIATNSFGTIVSR	N14(Deami); C24(Carbamidomethyl)
O35607	QGcWSHIGDPQEcHYEEcVVTTTPPSIQnGTYR	C3(Carbamidomethyl); C13(Carbamidomethyl); C18(Carbamidomethyl); N29(Deami)
Q60625	APPGALNLGLSSnNSTLSVAGAmGSHGGEYEcAATNAHGR	N13(Deami); M23(Oxidation); C32(Carbamidomethyl)
Q60625	APPGALNLGLSSnnSTLSVAGAmGSHGGEYEcAATNAHGR	N13(Deami); N14(Deami); M23(Oxidation); C32(Carbamidomethyl)
P97370	IIDLIPDGYPQIScLPKEEnATIATYPEFGVLDLK	C14(Carbamidomethyl); N20(Deami)
Q9R1Q9	LEIHSnGSVAHFnVSQVTGPSIYSFHcEYVSSVSKK	N6(Deami); N13(Deami); C27(Carbamidomethyl)
Q61490	TIIcHVEGFPKPAIHWTITGSGSVInQTEESPYInGR	C4(Carbamidomethyl); N26(Deami)
Q04519	VYQIDGNYPGSSHVVLDHETYILnLTQANAAGGTPSWK	N24(Deami)
Q810U4-2	FSTDKDHLVVSDVKDDDGGTYTcTAnTTLDSASASAVLR	C23(Carbamidomethyl); N26(Deami)
Q6VNS1-2	IIHMDYYQEGEVSEGcLLFNKPTHYNnGnYTLIAK	C16(Carbamidomethyl); N29(Deami)
O35887	GHDLNEDGLVSWEEYKnATYGYVLDDPDPDDGFNYK	N17(Deami)
Q9WTS4	SNENGWTTVYEYDPEGHLTnATFPTGEVSSFHSDLEK	N20(Deami)
Q69ZU6	NSHLYPLIETQYcPcDKYNAQPVGnWSDcILPEGK	C13(Carbamidomethyl); C15(Carbamidomethyl); N25(Deami); C29(Carbamidomethyl)
P97300-3	EnYTELSIVnLQITEDPGEYEcnATNSIGSASVSTVLR	N2(Deami); C22(Carbamidomethyl); N23(Deami)
Q8R464	WNRGnESLPERAEAVGETLTLPGLVSADnGTYTcEAANK	N5(Deami); N29(Deami); C34(Carbamidomethyl)
Q3UHK1	VTFRPTTPSDQnTTcTGYSYcNEcMLDPDcGFcYK	N12(Deami); C15(Carbamidomethyl); C21(Carbamidomethyl); C24(Carbamidomethyl); C30(Carbamidomethyl); C33(Carbamidomethyl)
P97370	LVEDLESFLKPYSVEEQKnLTScPDGAPFIQHGPDYR	N19(Deami); C23(Carbamidomethyl)
Q8BYI9	IGSYnGTAGDSLSYHQGRPFSTEDRDNDVAVTNcAMSYK	N5(Deami); C34(Carbamidomethyl)
Q63912	nLTTLPPGLQENIIHLNLSYnHFTDLHNQLTPYTNLR	N1(Deami)
Q63912	NLTTLPPGLQEnIIHLnLSYnHFTDLHNQLTPYTNLR	N17(Deami)
O08532-3	QISYQHAAVHIPTDIYEGSTIVLNELnWTSALDEVFKR	N27(Deami)
Q71M36-2	WHAVPPQHTLGMVPGSSISLRPRPGDPGKDLASGEnGTEcR	N36(Deami); C40(Carbamidomethyl)
B9EKR1	EKVMnDSDTQESSLVDQSDPISPLLFENTEEEnGGTGVTR	N5(Deami)
P97370	KLVEDLESFLKPYSVEEQKnLTScPDGAPFIQHGPDYR	N20(Deami); C24(Carbamidomethyl)
Q8VEK0	NEDRPIAPcGAIANSMFnDTLELYLVAnESDPKPIPIPLK	C9(Carbamidomethyl); N18(Deami); N28(Deami)
O35566	YHQSGHEGVSSAVDKLQQEFHccGSnNSQDWQDSEWIR	C22(Carbamidomethyl); C23(Carbamidomethyl); N26(Deami)
Q8VEK0	NEDRPIAPcGAIANSMFnDTLELYLVAnESDPKPIPIPLKK	C9(Carbamidomethyl); N18(Deami); N28(Deami)
P57716	IAGLAVTLAKPnSTSSFSPSVQcPNDGFGIYSNSYGPEFAHcK	N12(Deami); C23(Carbamidomethyl); C42(Carbamidomethyl)
Q8VEK0	RNEDRPIAPcGAIANSMFnDTLELYLVAnESDPKPIPIPLK	C10(Carbamidomethyl); N19(Deami); N29(Deami)
P57716	IAGLAVTLAKPnSTSSFSPSVQcPnDGFGIYSNSYGPEFAHcKK	N12(Deami); C23(Carbamidomethyl); C42(Carbamidomethyl)
Q9Z0L0	RLDLSHNPLTnLSAFAFAGSnASVSAPSPLEELILnHIVPPEDQR	N11(Deami); N21(Deami); N36(Deami)
P35438-2	YAPDGIIGLQLInGKnESAHISDAVGVVAQAVHELLEKEnITDPPR	N16(Deami); N40(Deami)
Q8BYI9	HAVLMGLQPATEYIVNLVAVHGTVTSEPIVGSITTGIDPPKnITISnVTK	N42(Deami); N47(Deami)
Q8BYI9	HAVLmGLQPATEYIVnLVAVHGTVTSEPIVGSITTGIDPPKnITISnVTK	M5(Oxidation); N42(Deami); N47(Deami)
Q9Z1L5	EFILAPNDHFNNLPVnISLSDVQVPTNMYNKDPAIVNGVYWSESLNK	N16(Deami)
Q62283	SLSccGVQnYTnWSSSPYFLDHGIPPSccMnETDcNPLDLHnLTVAATK	C4(Carbamidomethyl); C5(Carbamidomethyl); N9(Deami); N12(Deami); C28(Carbamidomethyl); C29(Carbamidomethyl); N31(Deami); C35(Carbamidomethyl); N42(Deami)
Q62283	SLSccGVQnYTnWSSSPYFLDHGIPPSccmnETDcNPLDLHnLTVAATK	C4(Carbamidomethyl); C5(Carbamidomethyl); N9(Deami); N12(Deami); C28(Carbamidomethyl); C29(Carbamidomethyl); M30(Oxidation); N31(Deami); C35(Carbamidomethyl); N42(Deami)

## Sheet: MB trypsin glycosites
Nonredundant sequence windows
RRVPPTVGRLVNVTKEILEVTKN
LERGDITLKGYNLSKSALLRSFL
MESYDGTLRIVNVSREMSGMYRC
TISEDGNLRIINVTKSDAGSYTC
QGFDVIEVARLNGSFRYVVISQG
GCIKTDNGKTVNITRDNIIDDVI
QAKQRWEERLANFSRGHNLSREE
AQTWYDRRLKFNSTIKVLRLNSN
GVTPSVLRQRYNLTAKDVGSGTT
TVPFHLNKLKYNSTLKESRNDIS
VNSDGTLVALRNITAVGRTLFVH
IHQEEICSSKLNMSNREYEFYLH
HWVAPDGRLLGNSSRTRVRGDGT
PITMAPIEIRYNESLKCERLKAQ
VFIDHPVHLKFNVSLGKAALVGI
PADRGIPDQKVNFTCKSHGFSPR
MKNSWQTTPRNNVSLVKFGPQVS
HWISPEGKLISNATRSLVYDNGT
SVDGGSPKVITNLSKQSTLNFDS
IHISQPQFLKFNISLGKDALFGV
TVDSSNIDKFINCTKINGNLIFL
ILSKLRLKEAPNISREVVKQLLP
AFLKNSNLRHINFTRNKLTSLSR
DVFGKTSLRIWNVTRSDSAIYRC
EKSVRYHHYKSNFSIPKANHSHS
ITIHHPIYLKFNISLAKDSLLGI
YEGGGCRFLRYNCSVRAPRKGWA
LVKNNIWYPKFNFSKRNILPNIT
RCVSDIRVYMKNVTVVLRDATIQ
QEEQLNVNLKGNLTLERVHRNQS
IITDSGNPPKSNISILRVKVCQC
FSYTELPNGRSNLTVLREPECGS
GYFNFGKILFRNTTILLKFDGEP
EECPEMLKRYLNYSRSHLDRIDP
EDERFEGRVVWNGSRGTKDLQDL
RWRRPYVRVELNTSRDVVFAFDI
DFQMVYFRALVNFTRSIEYSPQL
PVREEMMAKYSNLSLKSCNISVT
LSVTACTERGSNTSLPRLVKLEP
VESPFQGRLQWNGSKDLQDVSIT
LPRPVCFEKGMNYTVRLELPQYT
FDVDSKFERTVNVSVPKKTRNNG
CVYHFVSAPKANATIEVKAAPDI
DRNVTEIHRVGNITSVRFRREVE
HGIDDHFQRLLNDSERTLQEAFP
IRNPSSLKTLVNASSRVSTLLAE
LFIDQPQFLKFNISLQKDALIGV
PPTKTSWTRGSNSSLMRSSAPAE
ANKTRWTLKNLNFSTRYKFYFYA
AIGGDDYVRLLNQTLRENLKKAG
AGEVAAVRCPRNATGLILRRCEL
RSAAQWPWEKKNSTAYFRGSRTS
XXWLHRYLKNGNATLLRTDPPKA
DSNYCLCRTPCNLTRYNKELSMV
FWGQNQTLDPKNMTILNRTFHDQ
QTLDPKNMTILNRTFHDQPLIMD
YKGLDMRGSNFNISKTDNIEECQ
SGDHENNKMFSNCSKQSIYKTIE
FKGAFVSKNPCNITREDYAPLVK
VQGRAQPGRMPNGTQARGTGLTA
VRSVDFNRGTDNITVRQGDTAIL
QVLLNVLTLNRNLSDSLARGRLH
RNLGSFLALQRNTTVLNSKVISV
FKGICALRAMSNISVRLFYEDGS
DKDGNLRPWWKNSSVEAFKQQTE
ESNITSDAHKGNSTLAVPKRCDA
PPAIMMPQKSFNATAERGEEMTL
FLADINQERCVNESYKKNLMALK
PRPNQIRWNRGNESLPERAEAVG
DCNHLLWNYKLNLTTDPKFESVA
LNEKSDKLRGANATLLDKLKCSE
SGDATFPKAMDNVTVRQGESATL
NIHQQTQKSCVNVTTKTAAFALD
LRPDLKNKSFGNISERVELRKKL
MFISRDIRKNLNYTERGVFYSTG
DATLEIQNLRSNDSGIYRCEVMH
NVTVLPNSKWANITWKHNFRPGT
ELPFIPTTVRKNWTITRLNGDYA
PVCKSKGVREVNETVTKTPVPSD
LIGYILRYVPFNGTKLGKQMVEN
GSTVDTLRILPNQSVRFSMVNGE
ESSWKTIEQERNASFVYTKALMA
NNNKFSLCSIRNISQVLEKKRNN
SVLIERQGRSINLTLDRSMQHFR
ALHNMHRALCPNTTRLCDAMRPV
INTFNLKVQPFNVTKGQYSTAQD
LVYGVPGFSKDNESLISRAQFLA
LVYGAPGFSKDNDSLITRKEFQE
ALHKMQRTLCPNTTKLCDAMKIL
AQAVHELLEKENITDPPRGCVGN
AYYDHIEKVFLNGTHRKVVYSGK
VICDIRVGVDANITRYFYEYDAD
EQAKVFSHRGGNVTLPCKFYRDP
EKVINDTWAWKNATLAEQAKLPA
RNKKVLKDAVNNITAKGITDYKK
LPVSCTISASRNATVVWMKDNIR
TKREIKIGPFANTTKYAYEYDVD
LYTSKDKVTFINTTRVDSDMNDA
STPCPLGRYGINCSSRCGCKNDA
DLPLSPVTIKRNWTINRLNGDFA
KRMKTEGEERANLSSQVLKMSLD
LKAENIKKFLYNFTRTPHLAGTQ
APFIMDAPRDLNISEDRMAELKC
IKRELKLGPYANTTKYTYDYDGD
PRDLPSWTRSLNLSYNRLSEIDS
PAYEGGLPPKVNYTEVSRVCNLW
VVGDVLCRTPENLTHRDVRTIEL
KELTDTGKNAVNCTYKNEDDCVV
IKEITEKVATLNQTARKDFQPPV
CCMENSQGCGRNSTTPLWRTGCY
IKPNFTVHDFRNNTAGIETRRNG
TYTCRVLSAGGNDSRNAHLRVRQ
SSTAIVRQVVENMTRTHFPLDVQ
SSGLKVREVFINVTRQQVEDFHG
VKKELKVGPYANTTRYSYEYDAD
RQEDQLQDYRKNNTYLVKRLEYE
RDGLRAQAECRNTTHLLQRQLTR
RNGVELTATRKNASNMEYRINKP
SDCWVSMNRMVNHSWGRQYSHAL
HKLHKILGDKVNNTAVIEKQVLE
LVPNAVYDIVKNYTADYDKALIF
TAFAMTKLGACNDTLKQLMEVFK
GSITTGIDPPKNITISNVTKDSL
GIDPPKNITISNVTKDSLTVSWS
HNNRWSCDHKQNITYLLKWVMET
DNCGFPHRGICNASDTRGCSCFP
WHSVRIRRQFRNTTLYIDRAEAK
LVAAPLNRKMSNITFRNFDPPIE
TAQTQTHREDYNSTLRVVSALPI
APTSDNDFGRYNCTATNRIGTRF
LLTDYSKFLSYNVTRRKDYYQIV
LPCKWVTKDSCNDSFRGWAASSP
LNPPKAWWKLENSTAPIRSPALI
VQLEVCRGSPANVTEARLSFYSG
IGMRKDSPWKQNVSLSILKSHEN
GRLSRLARKKSNESVSEPRKSFM
DQTIEKNMVLQNGTKVFNSWEKP
GGAKLNRLNPGNYTARIQATSLS
WLIRQAKTPMTNSSIRFLDDAFR
NLRQLWDWSKHNLTITQGKLFFH
LSPFEFQKLLNNLTSIKIRGTYS
MSLLPILKGDRNLTWRSDVLVEY
TCFAENFMGKANSTGILSVRDAT
FTNQIALVARGNCTFYEKVRLAQ
DSGAFQCVARDNVTGEEVRSTNA
TVRTRAFSGSPNLTKVVFLNTQV
PQGKWKQFLVSNVSKDTVFFCHF
YKGELHRTCMLNATSKFMEFYQD
LPYFIKQPESVNVTRNTAFNLTC
TVACPRQRYFANCTVRDHIHCLG
NGNVSRNDTPKNLTKNTDGTYNY
DCWIDNTRIVYNHSSGRVSNAPG
TSTVADAYRFINHTVGNKTKVEE
DAYRFINHTVGNKTKVEEGYYYL
LIWLENGNVSRNDTPKNLTKNTD
QNSKDEKLCPENFTRILDSLLDG
CTIAYNLDKKTNETSCLGRNITW
AKYSNLSLKSCNISVTEKSNVSV
PHTVNLSSAWRNHSIPLETKDGR
DLSSLSGRAGINASYSEKGLVFM
IKMDNISRNIGNTSEGPRCGGSL
AGKEVRRIPVANCSKRKSCSECL
ILWSKGTEILGNSTRVTVTLDGT
LDERYIDEVIRNYTWVPIRSTNY
RGCRLRGLSPGNYSVRVRATSLA
VVKDSLTLVRKNGTFLTLRQVFG
TDGVRQVPGLHNGTKAFLFQESP
QCDRLCPFWRLNITCESSKKLCI
EFRCRDGSCIGNSSRCNQFVDCE
SAYRNKFTQKYNTSFHKRYGTKI
XXXXXXXXXXMNCSESQRLQTLL
EDDVEAYVGLRNLTIVDSGLKFV
SDDLINYINKQNTTWQAGRNFYN
EPSVAFELPSRNVTVNETEREFV
AFELPSRNVTVNETEREFVYSER
DGPGDASLVLRNVTLQDYGRYEC
EKTYNDVLFRYNGSLGLWRRCIT
LFANVSARHYGNYTCRAANRLGA
SLAELLELAKGNASLLLNLRDPP
LQRLQDLLRQGNASDVILRVQAV
ATPGNGQELRVNLTGTPSQRLQI
GPIHKNQKDEINETDLKQINPTL
LFSIASVQRSDNGSYFCKMKVNN
QLNPLFGPQLKNETIWYVRFLWE
LTPVAAILPKINVTEVYDKLKRC
YGTRLTRLSITNETFRKTQLYPX
LCDKNCSLQRLNDSCIYAKVTYL
IVFSTTLPKNPNGTDPIQKYLTP
IQNPARQTLFFNGTRALKDERFQ
TVMDIIRNYTANATSSREEAWDY
VKRMDMLARLENSSELHRTASVA
STLVVQQGRTLNCSGAHVKLEED
EMGNTVMDIIRNYTANATSSREE
ANGSIKRGCKDNATDSVPLRTGI
SKGIRKITEGVNVTQKIHPVEVL
KYQGICPPVARNETHFDAGAKFH
SLDQDSVVKLENWTDASRVDGVV
GGDCPGGRGKSNCSELNLRESDI
TWDSRRGFIIANATYKEIGLLNC
QSQLPIGTLKHNMTYFCKTHNSV
VIFKGNPQAPSNSTKWHAYNAGV
PCPAFFYGVRYNTTNNGYRECLA
YSCKGGQILTGNSTRVCQEDSHW
KSNYENALKEYNSTGDYRSEAVD
LKVPGSESRTGNSSPASVEREKT
NDTMDKLSAITNDTAAKLQAVKE
TLDRSPLRGIANLSNFIRVSPTV
YFLALASNRSENSSCGLPREDAF
EGQPRNKVFKTNSTQVSDVRAMN
NQPYIKVLTLANFTTKDEGDYFC
DITFVSGAPRANHSGAVVLLKRD
YATGFCCRCVANYTGNGRQCVAE
VQASYTFKATVNDSGEYRCQMEQ
GCLRVVAVSPANISREERREVFL
LDLEPYRYSGVNLTGFRILNVDN
YTWLKDGKPLLNDSRMLLSPDQK
TAWTQPREAQYNSTFRVVSALPI
KILLEKSTEVSNHTLKYGTRAKT
EESSRKVKVAGNQTSAVLRGLKS
THRDSVRLACLNGTVLRGRHVIE
LDICSKTKEVDNMTVPSKLWGFF
DDFVQIGKGATNNTCIIRTVSVG
TVLASRGDHGANFSCRTELDLRP
IDRKPRLLFPTNSSSRLVALQGQ
APRPALLRSAENFTVLIKNNIHF
VQDVLFLYKNTNSSNNLTRSCAD
LFLYKNTNSSNNLTRSCADEGFS
PDGTRLAYATINDSRVPLMELPT
GGLGGFPERDSNSSFPGSARRNH
GVLAQRTAWRTNQTSASLFRRQM
VTGTRKMLSAFNATSGKVLWTLN
PLLVRGPGIKPNQTSKMLVSNID
KTDRSYKVRSRNSTVEYSLSKLE
IEGASVKELCKNSSYKARFLVPG
INYQGLRFSGANDTDFRVYLLGN
RNTERLDLNGNNITRITKIDFAG
QIISAKDPDVTNNSIRYSIDRGS
LDVEPYRYSGVNMTGFRILNTEN
EVEMTTLEKVINDTWAWKNATLA
QVLQLGYNRLSNLTEGMLRGMSR
FDLSDPRIIAANNSGTFKIPNEG
TSHTQGSLRITNISSDDSGKQIS
QYPPLKFGTVPNGSTEKNIRSNY
IEVHEKTLKIENISYQDRGNYRC
RRQIDRGVTHLNISGLKMPRGIA
VSLPAYPRHRANATLLLGPLRAS
QHTVTTTTKGENFTETDVKMMER
RNTERLELNGNNITRIHKNDFAG
EKWFSLGKVPGNQTSTTLKLSPY
CKPGYRMIGHSNATCRRNPVGVY
RTNYYVEFSMRNCSTQHFPRSPL
FSWSKGTEWLVNSSRILIWEDGS
AEARRVRVFALNCSWRGTYTRFP
DEQNRDLDMFINASKNFNLNITW
TAQTQPREEQFNSTFRSVSELPI
GEAEYQEIRNPNGTVTVISRYRL
SSAAWARLHRLNASIADLQSKLR
LEPHHSDIKLKNITDISQKTLRI
DINVYIIEVRENKTGPDLCKTNP
MAIQPRIVARLNVTSPDLFRLVF
YSPPFRFGTVPNGSTERNIRNNY
YLNPEKVLEHYNYTKETLDMQET
ITFGRGYLLTLNFTKNTTRYSVQ
HIALVGKAMSSNETAAYKIMRSL
FEYKFVNSRLVNSTFLHNKEGCP
GRKARELAAAANESAVKTLEDVL
IGFNGNRIVDVNLTSEGKVKLVP
VIDNLEGKGIGNYSCSYRLQAYP
NKTDCEKLMEGNNTEIRWKNVKI
NITEVAKGRGPNVTDSLTNRSLI
GRGPNVTDSLTNRSLIVTTVLEE
RLENLEQYSRLNSSSQTNSLKDL
LGPCPRYEQLQNETRQTPEYQNR
VMESVVPSDRGNYTCVVENKFGS
FFRNGKKSVSHNMTAPNKLFRIM
QDELMVEGTRANLTDWDPQKDLI
TTYEDGHGARKNITDLVEGAKKA
GHCTQKATKGGNGTICDNQRDCQ
LLLKAIVASENNMSRTHKTKFQL
DIHHINEIKRQNQSLVYGKVDSF
TAIKQTKDALQNMSSSLKSLQDA
LGVTEIFIKDANLTAMSDKKELF
GPEDLRVFGSQNLTTVKLKGVGE
ETAQKKCQEAINATCKGVSYCTG
SGPLVFRKTMFNSTEIKFSVKSF
FFHNGKKSVAHNMTTPNKLLRLV
LCHFPFLYNNRNYTDCTSEGRRD
TMRFKDNTPNANATERLQELSNN
SRQLFARVDSPNITTSNREGFPG
ELVRIRSDRDKNLSLRYSVTGPG
IKNTLRSLEVLNLSSNKLWTVPT
NMTDGNRDRSNNITDSLANRTLI
DRSNNITDSLANRTLIVTTILEE
TERTRSMLLFANVSARHYGNYTC
LPPHVHYKIRQNSSFTEKTNEIR
YPEFPVVQRGSNFTAICVLKEAC
TRCVRCEPTFVNTSRSCSCSEPH
DLVESKVGVHINNTQTKTSQIDI
VKELQVYISPRNTTISVHPSTRL
EEQGKVYVYAVNQTRFEYQMSLE
FFRNGKKSIAHNMTTPNKLFRLM
MQIMVRLINKFNSSSSSLEEKVA
YDNEKKLQLQLNETKSQAFVSNS
QQRAQAALDKANASRGQVEQANQ
RESWGRETNVGNQTVVRVFLLGK
MDLREALNQAVNTTREAEELNSR
VEVDTREAPKLNSTTQKAYESLV
CNPLGSIHDRCNGSGFCECKTGT
WTETFMNKENQNHSYSLKSSASF
TCLLRNLAPATNYSLRVRCANAL
MTHLHVIEERRNQSLSLLYKVPY
GPEPRDCVSCQNVSRGRECVEKC
HIMMSGTVTKVNKTEEDYARDSL
IFLRRFANEYPNITRLYSLGKSV
YKHKFINCRFINSTFLEQKEGCH
QLKKNILKQAANLTQDLPRVLLL
DQNLMDRLQRVNSSLHSQISRLQ
FDIKKEDIEYGNCTKYYKGTGYY
FFHNGKKSVAHNMTMPNKLLRIQ
QLSLLLGARASNASKPGTLERGD
TGNLVKYLLNLNHSEKFFTGYPL
KEYLRQVSTLINNTDKCLLNNYM
ICINGKWDPEPNCTSKTSCPPPP
TTNNGYRECLANGSWAARVNYSE
QEDRAFSTLLVNVSGKFFEYTLK
ELVLERVPAELNGSMYRCTAQNP
FGLHNPEPRWINDTVVVYKTNNG
LQYYEKELSEYNATAIKSPTNTV
LKSPKVNCEERNVTGLENFTLKI
NCEERNVTGLENFTLKILNMSQD
AVLYSSLNRFGNLTDLNLTKNEI
SLNRFGNLTDLNLTKNEISYIED
VQVHAERFINYNQTVSRMRGIYT
CGLPSARLAAPNLTVEEGKSVTL
HLETTVNPSGKNVSYNISSTVRV
TVNPSGKNVSYNISSTVRVVLNS
GFENLYFKWSYNNSETSRILIDG
ELESMGFSARYNFTPDPDFKDLG
INAREVAPRLANTTMFNNSKDSE
VAPRLANTTMFNNSKDSEEGGLS
LWHRFSTELGYNGTRHRENCGNQ
GTAKYRLTFYGNWSEKTHPKDYP
TKNQKILEYNYNSTKTIFESEFK
TREDYICYARFNHTQTIQQKQPI
AFYDRIETILLNGTDRKIVYEGP
TTAQLKLSPYVNYSFRVMAENSI
ALQWKQELSQDNATLKATLQAAS
NQYCPAFRRVPNASLETFLRAPE
GFCPCRESGIQNVSTCRFGAPLF
QKAKTLYRSCINESAIDSRGGQP
IPSITWRTSTRNISSEEKTLDGH
DSFASVGNVSKNSTNMSEADKRA
FILRERYWRIANETGGHGSGPRT
FMRKFKIAYSNNGSDWKTIMDDS
DRSIQKVYKTYNGTNSDAASRAI
RHLERLYLDHNNLTRMPGPLPRS
LHQDEKAVLVNNITTGEKLIRDL
TLAKANKWTGQNVSVIQKTSAQP
KKLYKDYLLKINFTAPFNPNKGA
AELEDEKSLLHNETSAHRQKTES
DAMKKARLIASNITETMRSKGSD
SQDSSGRIKVSNVSCEASVSKMN
NSPNCTDPKLLNASVLGDHTKYS
CITNSARERKINSSLQLPDRVLN
TLEHVPKALSPNSTISSAPKDFA
RLLSQTFRGKENDTDLDLRYDTP
VQKASTERITSNATSDLNIKVDG
ECLHPEIKFSHNGTCAAEGKFNV
ERDVIRVSHVLNDTHMKFSLPSS
RTIEPEALRRGNMSSLGFTSKEQ
AVGDEFRSQHLNSTDAADKMAPE
GGVMLVHDIRRNESHLIDFRESA
SVQYASLSRFGNLTYLNLTKNEI
SLSRFGNLTYLNLTKNEIGYIED
VHTGIQFGSRINYTCNQGYRLIG
LALGAFAWYKGNTTAIDKEIARF
GSQQGRLSSSPNVTISCKDTYCN
VDLATLKELKLNASLPALLLIRL
NFSAQMAKVYINDSVELSRNENK
ADINQWRIKLDNYSTQELGRTIV
DGILPDIYKVYNGSVPFEERILA
TLAKANKWTGHNVTVVQRTNTQP
ENQGINTGRSPNDSEAWHQKKPH
AELPCRISPGKNATGMEVGWYRS
NAPETILKDFLNYTLEERLEDLP
LMELIEKLGGWNITGPWAKDNFQ
LRTVEQKRPASNISASIQRIREL
AKLSVIGSIRLNGTDPIVAADSK
GRYQTSSRLFQNCSELYKAQSFS
FDICAKTVVVDNETVATRLWTFF
GEERLRSCHLCNSSDPKKAHPPA
ACPHLMKLHKDNTTCYEFKKFLL
FWYEYRSPIQENSSDSNKIAWED
TRLLYGFLVRANNSWFQSILKHD
GDPGKDLASGENGTECRVGFVRH
YNGSLHKCDISNSTEAGQKLLKM
GATPRYLYLASNHSNKWGHRRGY
QPLDREQQSSYNISVRATDQSPG
QSPEDLARVPPNSTSNILNRLLV
YMYGGKIDSTGNVTNELRVFHIH
EAERIASAVQKNATSTKADAERT
PSGGKVPWSLKNSSIDSGEAEVG
TVPCRKFVKINNSTNEGMNVKKC
VEWLRRYLELGNETLLRTDSPKA
DNRPKLIKKDVNYTQIVVDRTQA
DVLYIAGQPRYNHTGQVVIYKME
ASFKLTVPSSQNSSFRLRSPVIS
LKLRQKNITAFNETLFRNQLALA
DCGLEAKNLGFNCTTSQGKLALG
VVRQARLADTANYTCVAKNIVAR
GADTRVATIKVNGTLLDGAQVLK
KALKEANSLLSNHSEKLQAAEEL
GSEEALAQYKMNITSIAPLLEKL
ADRFEGTKLLPNETSTDNARQLF
ELKGFAERLQRNESGLDSGRSQR
CNQIGSVHDRCNETGFCECREGA
DCPSCGSHCRDNHTSCAECLKFD
DCEQANKLGAINSTLSNESKEAF
NKLGAINSTLSNESKEAFIDWAR
DLKLLRVEDFRNCTGPVSPHQIK
IIKQARLSDTANYTCVAKNIVAK
SRIRAFFDETKNNTRRRTQVFGL
QKTSVIRVNRFNSTEYQVVTRVD
EEWNFAWEQFRNATLVNEADKLR
NKVMELEKEIANATTKPEDRNDP
SVVPRVELVAMNETDPKSIITRI
AQNFSAQRNPCNSSVLQDGRRPA
FRDQLERTPVLNCSVAVCKRIQC
DLTEGNKSISENATATTEPKMTE
NSAGYRKVVSNNCTDGVREQYTA
WRREKLLLPAKNTTHLKTHSVGR
YYLRKLNLDGSNYTLLKQGLNNA
NIKFDQNGKRINYTINIMELKTN
SLFPERKYQTLNCSVNVRCVNIR
KDRMIVYSGRTNTSALLYDSLRT
FFRLTRAREPSNATQLDGPARAL
DSLGTQIGKRYNDSDSSSGPSIK
TADAKKTRAFMNSSFTIDPKSGD
LGIGESRISHENGTILCSKGSTC
AHVVCRALGYENATQALGRAAFG
FAPNIYVLKYLNETQQLTQKIKT
AVANSINKWVENYTNSLLKDLVS
QGYSGLSVKVVNSTTGPGEHLRN
DVYGAKGHFYYNISDVRVTQLHL
GSTLKLSQALGNITVVQKGEQDL
VITYSSRHVYNNLTEEQKGRVAF
NMTESQKGKPANITDSLSNRSLI
GKPANITDSLSNRSLIVTTILEE
NIQFDTYGRRTNYTIDVYEMKVS
FDVCAKLAWEGNETVTTRLWGLF
FSSSELKVSLTNVSISDEGRYFC
KFNFSKRNILPNITTSYLKSCIY
IDAHSNEKYIINGSHANETRLKI
NEKYIINGSHANETRLKIKHLLE
EWRQRKEQNKGNVSAFERRLRAH
KTVNLLVRSLKNATFQITPDMIK
HRHRLHHHLDHNTTRHVHNDSVA
PILRLSNLVPGNYTFRLTITDSD
RTLETLKIFIFNQTGIEAKKNVV
RAQLSNPEVKYNYTEDPTILRID
VLQDERFFPYANGTLSIRDLQAN
APPRKVEAEALNATAIRVLWRSP
FRECGGRALLTNVSSVALGSRRF
YSDVCRVETGENCTSPAPKEELL
PFNRMYTLEQYNNSKSFTVSKLT
SPLHYAKFFHVNGSAFLPRNYLA
GACIDSEARAANYTSSLNLPDKT
LSWWLKETVPSNTTCCARCHAPA
CLNWEHVKTMENESEVLGYKILY
YTCRAHNELGTNSTSLRVTVAAA
QDTWLEKKWGHNVTEFQQRFDGI
NPAQANLRQELNDSLQVAERLTE
FLCSIKSGVLKNDSTIPDRFQCK
GRVPPGDTPPGNGSGPRHINDSP
PVEVLAKYKGLNLTEDTYKPRLY
CMCKAGFEAVENGTVCRGCPSGT
ILAQEGAKAFYNGSLTAQIVKDI
RPLKDSRFQLLNFSSSELKVSLT
LLPACCPVRAQNDTEPIVLEGKC
TIIRQTFPVPQNISQRCFRGNHR
GLGLPSRDYYLNKTENEKVLTGY
GYGVELQVKSVNLSEGELLSIRG
KSYIFIYDGNKNSTTTDQNFTSA
DGNKNSTTTDQNFTSAKISVSDL
ITLFHGENKQFNCSFENITRNQD
GENKQFNCSFENITRNQDLTTIL
LHSELFRELLSNQSEVMLRESRD
VYRGETASLLCNISVRGGPPGLR
EIDPSMMRHLVNISLYAFNKSYD
RHLVNISLYAFNKSYDYQSVCDP
LGKQMVENFSPNQTKFSVQRADP
FISRDLGPALANSSHDVKLLMLD
AVTNKAYVFERNQSVGDPNVDLI
CLRFGTCSQLCNNTKGGHLCSCA
VPHRHGHFTGFNGSTLRDNLGAG
DREWEKVGKWENQTLSLRHAVWP
KPLSKSEMMYGNETELKMSSFSD
PLPWSECPVIRNGTVAVVEPECE
WLLTTAKNLFLNHSETASAKDIT
STAALPMLKQSNGSIAVISSLAG
PLLSQQDKRRANQTALCGGGVQT
GKNFKDITNLINNTFIRTEFGMA
ASPPATYRWKMNGTEMNLEPGSR
QLVTTFIKGELNSTLFSSRPKDQ
HLKELGLYNLMNITRGSVRIEKN
KASGYTVSIPSNVSRDSPIIQVL
HYKSNFSIPKANHSHSGDYYCKG
ERRRRDVMQVANTTMSSRSRNTT
DQVRNSYQLCNNGTLRVMYANGM
HEIRKISTDGSNYTLLKQGLNNV
AESREMLPFWMNSTGKREGWQRG
ASDRFQDSSVFNETLRITNIQRH
IAGAGIPEKAFNLTWISTDFKTI
SKTVIGKARLNNITNIGPLDMKQ
YLAADNRTCLSNCTASQFRCKTD
TCFAENNRGKANSTGTLVITNPT
LVLYLEHNLEKNSTKEEILAALE
KGNLTLERVHRNQSGIYGCRVED
GGRLVSFEVPQNTSVKIRQDANS
NLFAGKFYECVNTTDGSRFSVSQ
WRRRETRETWNNVTVWGSRYVVG
DLRNSGLLGALNDTMDKLSAITN
LTADKAFVQGLNATADDARVQVA
TGHAMPRLAVTNTTMTGTVLKMT
QHGQFKYTSDPNVTSVGPSKSFF
CGRPLGIRAGPNGTLFVVDAYKG
AQYLCNEYQKGNETIVNLIHSTR
CHPVGAAGKTCNQTTGQCPCKDG
LARLSCAFKTENQTRQVVCDLGN
GAALRFPPIRANHSLDVSFYFRT
KVLVAPPSEEANTTKAVISMLNE
LIKEVKEDDIGNYTCELKYGGFV
LAWWLREYIPTNSTCCGRCHAPM
DTLRLEVDTQSNHTTGRLPESLA
WSHPPPVCKVVNCSDPGIPANSK
WVSMANAGKDTNGSQFFITTVKT
EVSNADFEKFVNSTGYLTEAEKF
LEGFAQENSKYNKTCNSSLTLRT
AQENSKYNKTCNSSLTLRTHHVQ
AGAATWSIKIHNGSEEALAQYKM
PTIRCTKDGTWNQSRPLCKAVLC
ELLQLVKAPDSNSSSLLITTRQG
SLPAQLPRSLWNMSAANNNIKLL
TRDIILHSTGHNISRVTFMSAVS
YNGTRHRENCGNQSADPLMKEVE
GCPNEVQNIKFNSSGQCEAPLVR
GIKIDVNSWIENFTKTSIRDPCA
KGTWAWQGVRANSSTEVFLTELR
NPDGDFRLTIVNSSVLDRPRALV
WVGFITRSVLENTTSYEEAKNTL
EFNEDGDRKFANYSIMNLQNRKL
NLKFISPFTQFNITRASNVDIND
TKSFSGLLDCGNCSRIFHVEKLM
HLQQLFYRYGENDSLSVEGFRKL
NPHCTSPEHKCNASSQFLCSSGR
PSKSSWHLSNLNSTTKYKFYLRA
SFHNAPHKVSHNASVDMCDLKKE
EAFHKDVGRKTNLTTFNPSILEK
IKTQTITRAFINGTGLETVISRD
LDQREATIVGENETYPRALLHWN
EKSVRYHHYSSNFSIPKANHSHS
VRNPQCRICNQNSSNPYQRHPIT
FIAPREYCKDLNASDNNTEFLKN
TASWGTTSNRSNSSDTPPLPSPP
FLEDLMDRYGKNDSLTLTQLKSL
VVNKQTGDVTCNCTDGRVAPSCL
EIQKDSCESNQNITCRVGYPFLR
KGVVDSDDLPLNVSRETLQQHKL
DCISRDSYPDGNITWYRNGKVLQ
DYDILFANKMVNHSLHPTEPVKV
FSQGCAPGYEKNSTLCDLCIGPL
AVTMRGGNVLLNCSAESDRGVPV
LRSFVSGGRSINVTGQGFSLIQK
NRIFLTWRHDPNMTCDYVIKWCN
TCTAENQFGKANGTTHLVVTEPT
TYFCKTHNSVGNSSQYFRAVSLG
WDVGNLVSKHMNETSHTQGSLRI
PAANRTQGDGHNETQVGVRFPLD
MLNPANTRSISNMTSQEFVEKLT
PFKGWIRDVRVNSSQALPVDGGE
QVNCPKVGVNKNQTVTATFGYPF
GWFSGTHKCHLNNSECMPIKGLG
ACGVPYTCCIRNTTDVVNTMCGY
LWGLFCSSRLLNATCDEYFTRNN
TIQRMEDKDEGNYSCRTHTEMQP
RGDLAKPSKLVNCTCESPHCKRP
TQGSMIRRMHLNGSNVQVLHRTG
NVQFNEKGRRTNYTLHVIEMKHD
AREAVFAVNALNISEKQHEVYWK
NRNFPDAFENNNVTKQPETLAIM
MGGGRKYMYPKNRTDVEYELDEK
NLLRDFNPATVNYTIQKLIEAVD
LLGNPKGGTHNNSSYTMNTKSGI
NVQFDHYGRRVNYTMDVFELKST
YFPYYGKKFHVNYTQPLVAVKFL
KASLVLRSRLWNSTFLEEYSKLN
GSVILRNVETNNSTVLIEGKKIE
KQLRQLLEKVQNMSQSIEVLDRR
PCLLNRTFASHNASGGSSAGLRS
MLRNNRISCIHNDSFTGLRNVRL
PAPYKILYGLENTTQELKHLLSP
KKENGVFEEISNSSGRFFITNKE
SWSKDGEAFEMNGTEDGRIVIDG
SSKLCDYENHFNTSKGGELPDRP
QKGTILGLDLQNCSLKDPGPNFL
TTIEFVTQRNCNLTQIGGLIDSK
PDPCKSSVEIINSTQAPMRDAGP
YNFQENYSLSKNSSFHAASFHGD
WFRDGQLLPSSNYSNIKIYNTPS
VLKNGSSCGKENVSDPSLTITFG
NAPQKVIEQSYNATWLGRQGPGG
GAAAHRHVTDMNSTIHLLRTRLS
YKVCDPNSDVCNTTRSACWNSSH
KDEAAIERSQFNATSVADVDKRV
RNMANGQPHSVNITRHERTIILK
TSIPNVTEIKENMTFGSTLVTNP
DSNRLLQTAEHNISGAERTAHIS
DSVCAEGRWGPNCSLPCYCKNGA
DHIEMNFRSYDNITGQSIVGCKA
NPEKDIFVVRENGTTCLMAEFAA
LRSRTRLPTLRNETGQGPVDLSD
WFQLLRENSKQNGSANSATNPAG
CPDRSWELEWHNTSEKDSYGHVF
VLLPFTRATRVNFTLEASEGCYR
YIANVESSDRGNYSCFVSSPSIT
TMNEYYRQRNCNLTQIGGLLDTK
YKLRWDPGDYENVTSIRIPSELI
VQKLNKFLEPYNDSIQAQKNDVC
EEEIAFKMIRTNVSHVVGQLDDI
PYCVLWDDSKSNESLGTWSTQGC
DKNGTRAEPPLNASAGDQEEKVI
PELARRPAAMLNWTVLQRLNAGQ
DPVKKVICTGPNDTSPGSPRHTV
ELRQLELRARYNLSEGGYEELER
LVPLGVFTGLSNLTKLDISENKI
EKMQVLATPGLNGTDSRLPLVPS
RVVPLYTLIQDNGTKEAFKNALM
CEMHQCRSDEFNCSSGMCIRSSW
SSLVEVRGSCVNNSEEKDVPKMY
IECVNVRDPYWNDTEPLCRAMCG
EELNRKYEQAKNISQDLEKQAAR
PCFNPGYEKVVNVSELYGTPCTK
VRANELCAAESNCSSRYRTLRQC
LIKNNIHFPGHNYTTRNILPTMN
QKEETVLSQYQNFSKIAEESDSG
LIPLGVFTGLSNLTKLDISENKI
DEGLRRGVFITNETGQPLIGKVW
DLGDGFKAMYVNLTLTGEPIRHH
GLGHNQIRMIENGSLSFLPTLRE
MQTREVQCLSGNQTLSSRCPPHL
LVSDVQTAVKTNSSFIQGFVDHV
ASSRHQRIQDFNYTDHTLGRIIL
GIQKCACGIERNCTDPKYYCNCD
VKLRVYGQNINNETWSRIAFTEH
GTPPKFNRIWPNISSLEVSNPKQ
LNCCGFRSYNPNDTCPASCAKST
ALVENLKLRQKNITAFNETLFRN
NLKDFDRRVNDNKTAAEEALRRI
QEKKLRVQEEQNVTSELIAKGRE
GSPGLAPRLLANSSMLGEGQVLR
QSLVEVRGSCVNNSKEEDPPRMY
GVSAATERTRCNTTQGNEVTSIL
RCSGDGLDSDGNQTLRWQAIGNP
LPGVKTLFLFPNQTGFPSKQNRF
FQRMSVINFECNKTAGKDGRGEP
DATIQAYLSSGNFSKEETHCTQD
QSRVTINNWVANKTEGRIKDVIP
MELLKVDGQLVNLTLVEFRKLGY
TKVKGIAEVTENVTEGGVTKLGH
EMLAADAHKTANKTDLISESLAS
SCPGRGHGRPRNGTAHGNSTHPM
HGRPRNGTAHGNSTHPMHSRCSP
HKQYHLVKSHTNTSHVMQYGNKS
HTNTSHVMQYGNKSISTMKVMQF
VEGESKEQLFFNLSDPELRTHNL
EEPRLHNQLLPNTTTVEKDIDQV
ETICSHTKLVANESVPFETSCRY
NTINRNRTLLPNTTLTYDTQKIN
LLGVRTLYRFENQTCFPLPDSRF
GRSQRLALLLRNATQHTSGYFGS
GALGNRHAVYWNSSNQHLRREGY
SYIFRVCREASNHSSGAGLVQIN
XXXXMNEDPKVNLSGLPRDCIDA
STAREPEIGNLNVSDVTPKSFNL
RMFLLVGAPKANTTQPGIVEGGQ
VNGFPPPFIKGNQSSQWLYEAMA
SKYYHGELSYLNVTRKAYWQVHM
NYTTRNILPTMNGSCTFHKTWDP
CTEFKECHTIQNYTLWRVGDYGS
AVTFKVSANIQNMTTADVIKAAA
EGLCCHKECLGNCSEPDDPTKCV
PEYKDRLSLSENYTLSIANAKIS
RGDLYFANVEENDSRNDYCCFAA
YELRVDLEDFENNTAYAKYIDFS
EKVQSLQTLAANNSALAKANNDT
NVASLRQAPGQNGTSFHGCIRNL
LGRWYSAGLASNSSWFREKKAVL
LGFLRWLAAFTNATQTHDRVQCE
RELRQLMEKVQNVSQSMEVLELR
PEHRCLVPDTVNLSSSWRNHSIP
VNATRRGDLNINMTSPMGTKSIL
QSGQKLYRSGDNWTHSCQQCRCL
RGAAAPSAPHWNETAEKTLGVLA
YWDAAQTCQRVNGSLATFSTDQE
RAKTFDVSNFQNSSIKRIIKKLQ
AQPSSPRCNNGNGTFECGVCRCD
IRFINTLHKDMNISLDANAPLSV
RGYLLTLNFTKNTTRYSVQHMYF
NIINRNRTLLPNTTLTYDIQRIH
QEILQLEQRLANISVSEYDDLRR
SPDVASILLKYNLSNTNACMVHP
XXXXMANFTPVNGSSANQSVRLV
ANFTPVNGSSANQSVRLVTTAHN
RYLINVTFEGRNLSFSEDGYQMH
FYEYDSFGRLTNVTFPTGQVSSF
GIPASPKCHEGNGTFECGACRCN
VSLLDKKSDVINLTEQVQWVKVN
LDPDCGFCYKINGSAVIDSSCVP
TMNEYHRRLNCNLTQIGGLLDTK
DKRLAYSGIPLNLTLDNRVADQL
YLGGDGRTCVSNCTASQFVCKND
KKDADEGDTLANSSDLLKELLGT
DPLDIPREHVHNTSTHLTFNKFW
KIHVAGGTHSVNQTVNKTEAIIL
AGGTHSVNQTVNKTEAIILGLSS
ADDIVRVAKTANETSAEAYNLLL
RYYHRGHVDPANDTFDIDPRVVT
AFPDSMDQKFHNMTVNECFQSRS
CTFTKEGCHKTNQSAELIQPVAT
AYVRGGGGPWANGSALALCQRYY
LNVNCQERKFTNISDLQPKPTSP
LETHERFNPIVNKTEIENVRNGT
GCHLTTDRSLYNKSHAVLIHHRD
IFAVKGSQGFLNGSEVSDLLRNL
ACKMGDREALGNASQLFDSWLKG
CKYRGELCGPHNFSSVFTKYGKC
MLRSNRISCVGNDSFIGLGSVRL
DDEPLETTGDFNTTKMGNTLTSQ
GCICNEGWFGKNCSEPYCPLGCS
IPDKAITFQLTNTTAPPALKLSV
PPAPSLKAKAINQTAVECIWTGP
KCRRYRLATIANFSELGLEPGRD
GSTQYLENLGFNMSKMSEAEIHQ
YMYFNVWTICRNTTLVEGANLCL
SCSVLELKYTGNASALLILPDQG
ADQDKCVVHYENSTVPEKKNLTS
YSINVGQLNGPNCTRLLTNMAGE
SSSHLPPSSYFNASGRAYPDVAA
NGPCPPGFERVNGSCVDVDECAT
VSPEPGGAAGPNLTCRWVIEAAE
SRKSDTQNLLYNVSTGRHVAQST
KLLKYIRNVNFNGSAGTPVMFNK
VDEQMLNVQNKNSSYFVEWIPNN
KLSGSDRKEAENQTIPALEELLK
RNTNDNIQECFNTTKLLTSHGMS
FNLSDPELRTHNLTNLNPDLQYR
YILQIREDARINTTIGSVAAQDP
VNKGPLANPIWNVTGFTGRDWLR
RCQLDNLRAQTNYTCVAEILYRG
LRELRLEQNFFNCSCDIRWMQLW
VVTEAGNLLKDNATQEEILHYLE
RSRLLGDLGLRNCTLLLSTLSPE
LERSFDCCGLFNLTTLRLQDDTS
LWDPSSHPGIQNISRDLLREDLA
KDTCAQECSHFNLTKVESREKLP
XXXXXXXXMAPNTSTMDETGLPV
VLSRDLIPPHVNFSHLTTKDYSE
SKDCSLGQSYLNSTGYRRIVSNN
GDDEWTSVVVANVSKYIVSGTPT
EIFKRGPECSQNYTAPTGVIKSP
NGSVYTWREAFNETNQAIQTISR
HQSWRDSRLSYNHTNETLGLDSR
WRDSRLSYNHTNETLGLDSRFVD
SCSVLELKYTGNASALFILPDQG
DRQSQLKETLQNNSFLITTVNKT
LQNNSFLITTVNKTLQAYNGYVT
SPWKTNSCCSTNTSQEAHKDISY
KLDAPTNLQFVNETDRTVLVTWT
RIAVIQEGAFTNLTSLRRLYLNG
GRGDHHQLSHYNLTGVRGNRMGT
RASPIYELVTNNQTQRLLQEATM
NISFMVKRIRINTTSDEKDPTNP
NAPQKVIEEFYNQTWNHRYGEPI
TVPCQKRIISENKTDEEPGYIKK
TWSRYPSPLEANITLSWNKSVEL
SPLEANITLSWNKSVELTDDVVV
DRINNDPDLLPNITLGARILDTC
MLDFSWPNRTANHSAPSLENSVQ
TRLWVHNGAPVNASASCRVLPTG
QTFDLFWEKLRNESSWHSGDPQA
LVEIEKVVLHPNHSVVDIGLIKL
SEIRFEIDEVNNKTDCEKLMEGN
LNGSLREPFYKNSTFGSVEVFSL
SIDPKLTSCATNASMCGDEARCV
TARRPSIKAAGNSSALGGQGTSG
KVLTNQESPYQNHTGRFICAVPG
DKRLSYNVIPLNLTLDNRVADQL
XXXXXXXXMAGNCSWEAHSTNQN
SSDSEVAILKTNLSHSGIYHCSG
ASKITFHWGKCNVSSEGSEHSLE
LLKCGPSRASGNFSQVDWFLIHK
YDLTSREWLPLNHSVNSVVVRYG
ERIEQELPARGNLSSAPAPAMPT
FYDYDHEGRLTNVTRPTGVVTSL
CLANGSWAARVNYSECQEILNEE
YMVSCLVDHRGNITEYQCHQYIT
PLLGEKQEAKENATNVTFTGDKI
GEKQEAKENATNVTFTGDKIAMH
KVGVWSPADGLNITEVAKGRGPN
SMPCVKLDLPVNTSIPNVTEIKE
KLDLPVNTSIPNVTEIKENMTFG
KAKELYESIWQNFTDSKLRRIIG
PCLRNAIQAFGNGTDVNMSPKGP
KAGEQINNHVKNKTQGKIEHVVS
FISFVKNYKNPNLTISFTAERSI
HGKDLDTDFTSNASQPETKAIIE
FQEPYSVTKNTNLSSSAIYTDTA
ISLKLHVAQPENDSHVALLKMYT
YSQMWRMINRSNGSENNVLESQA
FQGNSTVRFTCNQTTDVIIIHSK
NATCDEYFTRNNVTEIQGIPGAA
LTFREETLLYDNATSSVADRKLV
LKITNWMPDSMNFSDVKQVHRAD
REEEAIQLDGLNASQIRELREKS
ERGNELSLVLLNASTGELRLSRA
NDCDIREICSGNSSQCAPNVHKM
YTQPLVAVKFLNVTPNVEVNVEC
LNDRFKVDVVGNITTGLIPPVAP
LEHRCLPVASFNFSTCSSSKAGT
VPDKVWKISKINNTHALVSLLQN
DNPDKNPEAPLNVSRVAQLCRGD
AHSITTLNHPLNLTKEQLSEATL
DCTDGFFSLQRNETHSICSACDE
LIDLDSCIDRSNYSVIDLTPVAA
YKSMVDFMNTDNFTSHRLPHPWS
NVKWDRIAPASNVSHTVVLRPLK
AKVHCSPGHHYNTTTHRCIRCPV
XXXXXXMATLANLTQTLEDAFKK
DSWTPFYQKGHNATFFGNVNDSA
KGHNATFFGNVNDSAVVRHDLHY
NLTIRGELQSENSSLTLSSSNRK
RVQQVGHYPPANSSLASRSETFL
EGPGVPTVTVHNTTDKRRMFDLE
DYILLPEGALTNTTRLRWWQPFV
IIRQARLSDSGNYTCMAANIVAK
RNNMDFSIRISNVTPEDAGTYYC
SLQDAATQLNTNLSSVRNSIENS
VMNKFSELIVNNATEELLVKGLS
VSSFDPEIDLSNQSGRVSKLGNE
DAYNEAAVSILNSSTRTSKSNVK
SQDLHFHLKYNNLSVHNEYSVEE
IFKTGSEDCSKNFTSPNGTIESP
SEDCSKNFTSPNGTIESPGFPEK
GNGTFSVYFRHNSTGQGNVSVSL
VYFRHNSTGQGNVSVSLVPPTKI
AVPWDLLKGSENASSNSGLLLPL
YRLLFFDNYEHNTSVVKKIHLEV
SAGAGPFSATVNATTKKTPPSQP
LNGSRVRTCTTNGTWSGVMPTCR
YHVVRFTRSGGNATLQVDSWPVI
YFAKVEPSDVGNYTCFVTNKEAH
IAKGVGIISEGNETVEDIAARLN
ALETGHGRQCQNGTVCKPGWDGP
KLGCWNPVTGLNGSLTDKKLENN
PEDAAVCAVDKNGSKNLGKFVSS
SFRTPKLSHDGNETLPLHLYVKS
LFNGQQGIIIQNFSTRSILTVTN
VGGPAPSPSVLNVTGVTQRTEFS
EAKNLINDYVSNQTQGMIKELIS
VVGPKVRKCLANGSWTDMDTPSR
GMEAFLKSVAQNYSSITHLHSIG
FFNGRLTPNCCNTSTVADAYRFI
DLNSSLRPRLGNATANNTCIVDD
GSRCTPTCAPRNATSVDSGAPGG
FPPSYPSYRLENLSSTESGYTAT
YNAKDDLDPERNESEPGSQRIKP
SSPDTQDLYCLNESSKNMPLANL
LKMDKRDAMVGNYTCEVTELSRE
KRKNAKGDEKENITAEALDLSLK
GCVCEPGWKGPNCSEPDCPGNCN
TVQETQLGGSANLTCRAFFGYSG
LAKNPEDVQSPNGSVYTWREAFN
VIDLWDLAQSANFTEKELESFRE
KIGTWDPSSGLNMTESQKGKPAN
HDVFCGFLLCTNLTRAPRIGQLQ
PTHGAMQHSKVNHSEEAGALSPT
SAGTGPSSATVNVTTRKPPPSQP
AGTANPTVAKRNMTLPGENGQNL
WLSSRAAAIKVNDSVPFHLGWNS
VNDSVPFHLGWNSTERSMRLQAR
IGADPDDILGSNHTYFKNIPIGF
LRNKANIQFGENGTTISAVTNKA
MVNLDCIRINCNSSKGPETLYAG
PGFYGNALLPGNCTRCDCSPCGT
FRHPDSNRTWTNYTLCNNSTHEK
SNRTWTNYTLCNNSTHEKVKTAL
FIEDPNFKNKVNYSYTAVQIPTD
LYIYKWPAEKENDTGVVQQLEEC
HYSLQRYPGIFNSTTSDAFLQSK
DLWNRVHYAGYNVTRPEGDLGKY
RVYYTLKDVGANQTVLFANPNFL
DNSKLTCECEHNTTGPDCGKCKK
LTHIVAAYQERNVTTVLSDPNPI
PMWLQDTKPRKNASSVVPSSVHN
CITDSLRSRGYNSSQDLPSLVLD
PQPAEPWSFVKNATSYPPMCSQD
GITEMFEPSKANFTKITRSESLH
RNIPLAPRPGTNASSVPHRHGHF
EPYKFIDSEFQNCSFLHNKTGCQ
LIWEDGSLEINNITRNDGGIYTC
REPVPAGAPGTNSTEYEIRYYEK
KLSALPSWAFANLSNLQRLDLSN
FRGAFFPLKEDNWSLPNRAVEPQ
HSQSTEAERRANASTFAVPSPVS
FSFAFEQLLNYNVSRANCNKIIM
VGATCVLKSPANGSLGPMLNLSS
SPANGSLGPMLNLSSGESRLLAA
KPRRVLYLPAYNCTLRPVSKRKT
QNRKLVQVGIYNGTHVIPNDRKI
TLSDVPSAAPQNLSLEVRNSKSI
YSDYLKDRARGNGTLITFHSAFQ
NRTILVDNNTWNNTHISRVGQAM
TEEALPEVTPANVSGGGGSKSEL
PEPPSPWSDIRNATQFAPVCPQN
YNLLLRTLAGENQTALEIEELNR
SENLRAGIVAGNSSECGQQPAVE
FSGGIWRVPRANCSVYESCVDCV
TKEYEGAVYPDNTTDFQRADDKV
TPLAKFDRYRLNYSLPTGQSMEV
MNAPLYLAEWQNITKNLSEDRLL
TPEGEEACGEANTSQAVRSNHAP
IHASKGVLMVGNETTYEDGHGAR
LLGVRTVYLHANQTGYPDPSSRY
KPGVRTVYLYPNQTGLPDPLSKH
VSGRELNILFLNKTDNGTYRCEA
CDVSKGFDPDCNKTSGECHCKEK
TLRMLFVKESHNTSKGPEATWNL
LKSLDEEAIKENNSIHWKRPQKS
ELNILFLNKTDNGTYRCEATNTI
NKTYCANEPLSNCSQVNRTDLCS
ANEPLSNCSQVNRTDLCSVIPPT
DCTPLMYSLVYNLTKELQSPDEG
TLQAPPDIAPANVTLRTASETSL
AKLRNPCTSEQNCTSPFSYKNVL
WAVTAGAKISENGSSVAGILSSP
ESINKNFEQVKNASQGPASECRF
VITFEVTFRSKNLTIVELPDEVI
RCEDDKVKLQNNISYQMADIHHL
FISNQPGEGEANSTRATVPFPFD
RQPPLADLEALNLSGNHLKEVCA
GPKCLKPDSKFNDTLFGEMLHGY
TLFGEMLHGYNNRTQHVNQGQVF
FHKRHEEGHMLNCTCFGQGRGRW
STCEVIKSPQSNGTSGVEQICVD
VVAAPQEAKAVNQTGALYQCDYS
ITNVTVKARVWNSTFIEDYKDFD
DKINADPVLLPNITLGSEIRDSC
SQIRHFKGQTQNYSTLLLEEASE
ELREVPEGLPANVTTLSLSANKI
GSYSVSEMFPKNFTNCTWTLENP
SVSEMFPKNFTNCTWTLENPDPT
VRERLGLGERPNDSYCYNSAKNS
VNSKTQLTCSLNSSGVDIVGHRW
LTPLEQYEQKVNASAPRGFPFHS
PSVQARDSGYYNCTATNNVGNPA
GSPRSWWVGRTNETQTYWGGSLP
TVDSSNIDGFVNCTKILGNLDFL
AHLEAKNHFNANCSFWNYSERSM
KNHFNANCSFWNYSERSMLGYWS
YARILATKVGCNVSDTVELVECL
EAGVATTDLYGNCTLRHSGTSAA
RRQPEKTDAELNETARPLSPVNP
TSDTGEEEAITNSTEANGKYVVV
XXXMGTPSHELNTTSSGAEVIQK
LDHRCLPASAFNFSTCPGSGERR
THAQGHQPVLGNDTLREHYDYVG
EKNPVDVRGEGNETNNMVITWKP
NCSGRGECKSSNSSSAVECECSE
IAYCEERCGNCNLTSLEDEDFCK
PSGIEEGTVPDNTSSTSGKEGTN
PGLQGKTLPKRNGTSSSTGPGCS
TVVAPSTEGGLNLTSTFLRKNQC
QNQAILKHLLENTTFNSSSEAER
ILKHLLENTTFNSSSEAERKTRS
VSPAEHSSKPTNISAKFKFSYFM
ENPNFKKVCTGNESLEENYVQDS
NTLEEGKGGPKNDTEERAKIESA
NLGVAIVSMVNNSTTHRGGHVVV
FEYAFDQLQNSNITRANCNKMIM
DQEYCVCEMPCNLTRYGKELSMV
TLAPPGRALPQNGSADDWVPDQG
DEVDELLQKEQNYSDDVLANMIS
TGSGRESFLQVNSTDIQIDESRE
FFNANWERDRTNQTGVEPCYGDK
FPGERVEHVTFNFTLENQIHRGG
IFTYPHWVQKLNDTQLDSGSPLQ
FQMSLEAEKRVNASTTDPNSTVE
DNSCVDPPHVPNATIVTRTKNKY
LDRKCLQIQALNMSSCPLDSRGK
TVLCGPPPAVENASLVGVRKIKY
TLEGSTKEKTNNISILLSDLEFS
GLWNPRGPDLSNCTSPWVNQVAQ
EQQGQLLEVGWNNTASARNDIQR
GLLTCHGPGPDNCTKCSHFKDGP
DVMSTGSSSVGNATRIAHQLHQH
LRSPLPAAFTANGTHLQHLARDP
ALVERGGSLWLNCSTNCPRPERG
ANTTKAVISMLNETMNEAPEETK
PAATDAQAGGDNSSVQNRTYIVT
AQAGGDNSSVQNRTYIVTTILED
YIAKVEKSDVGNYTCVVTNTVTN
KLVAIAVIDEKNTSLEHTRLKSI
YPQISCLPKEENATIATYPEFGV
QRGRKFLQKHLNASNPSEPATII
FEIEKCFANKVNLSFPSAQSLPA
ASWDAAVTWRVNGTDLAPDLLNG
VNGTDLAPDLLNGSQLILRSLEL
YCRCVLPENPNNHTLQYWKDHNI
NLGVAIVDMVNNSTIHRGGKVIK
AISARSDLNPANGSYPFQALHQR
VNNGPLGNPIWNISGDPTRTWHR
FHEIRPRAEVANLSAHSASPIQD
DYWLYTRALICNTTNLTAGDDGP
LYTRALICNTTNLTAGDDGPPHR
ERINSDPTLLPNITLGCEIRDSC
GCMESINYNGVNITDLARRKKLG
KLKNLRPQDYANYSCIASVRNVC
HAPDIPDDSTDNITIFTRILDRL
QGYQLHLASLCNGSKLEEIIQLG
PPSQPPGNVVWNATDTKVLLNWE
GLAAGARQLLANSSALEETILGH
MQKANQIVIPHNTTFQTEPTKMN
SLSPSDHREVQNQSICSLAELLE
GQAKAPCLQDQNGSVVVSEVANR
QNGSVVVSEVANRTQSTASLKDT
PCDKYNAQPVGNWSDCILPEGKA
VLADEDNTLQQNSSSRNTSYSSA
PPSQPPGNIIWNSSDSKIILNWD
KVAVTWLNRAQNVSILTLCDATT
NNSEKCKSLPNNVTSFEVESLKP
PPLPSPPGKGNNDSNCDCHAWDY
XXXXPKGPDLSNCTSHWVNQLAQ
KKIKQDLALSGNLSSLYAMTQDK
LGFLYASGLGVNSSQAKALVYYT
FLLATLGTAALNSSNPKDYCYSA
DVINASWSVLSNSTRHELERSFD
FVLRTGELFTFNTTAAQPQYFKY
AVTFRIRHNEQNLSLADVTQQAG
AINRNTQADVINASWSVLSNSTR
KFDGEPCDQSLNITWFLKSADCY
FYSFKYLIKEGNCSAQSGLAWQD
CLVKHEEGPQSNSTAESELTTQK
INFYAGANQSMNVTCVGKRDEDA
VAPGNVRVSVVNSTLAEVHWDPV
WKDGQGVPLTGNVTTSQMANERG
MNRVINFYAGANQSMNVTCVGKR
SCKYRAEFAVANDTGFVDIPQQE
LAKAIATDTVANMSSGPEPPFFK
WIQLEKIRAPSNVSTVIHILYLP
GRYDIFQYQTTNTTNPGYRLIGQ
LDPFVLQNLLPNSTDKYYIYNGS
PSSPCNKCLSPNVTSCACTINFT
SPNVTSCACTINFTLKQSFEGNV
EAGSPFVGNPGNITGARGLTGTL
RTVWCQRSDGINVTGGCLVVSQP
FTECCHEERPLNTSALKLDLEEK
PNNIIFFTTHVNGSCKADLGALE
XMERAPPDGLMNASGALAGEAAA
NRTTLVDNNTWNNSHIALVGKAM
YMGKFHKACFPNSTDTEPVGDFP
KYFTNRLDVSQNVSSDTDQSCES
VPGDISSLSLVNGTFLEIKDRMF
DPVSLQILQTWNTSYPKRSAGEA
KVCRFKLDWLGNCSGLNDDSYGY
MAPINGTPLAKNCTDPAIHEFPT
YNAVADTLEIINDTIRFQGSEPP
LQGVNVIDAVKNYSICGKSTTTE
NHVLIYIEKLTNQTLGFSFAVEQ
DSAIAKEGFSANYSVLQSSISED
MVVTLTELPSGNDTSGLENKTVV
LPSGNDTSGLENKTVVVTTILES
NKYAVEIRGQLNGSAGPGHSELT
HFARVTRDDAGNYTCIASNEPQG
RISPTLTSHSKNSTGLAETGTHS
PGQVTAVRVHVNSSSDNLDYPVL
YEVSISAVRGTNESEASSTQFTT
WRTPASDPHGDNLTYSVFYTKEG
YTTTGGETDFTNVTSLRGVYITS
VDACPKYCVCQNLSESLGTLCPS
KLVGAPEEYGKNLSNQPFPRAEG
NGVTLNLEGRANASEGTFPNCTG
GRANASEGTFPNCTGHCTHPRFP
DLDRIFNIHSGNGSLYTSKPLDR
EVYDALAGAHPNLTVYKKEEIPE
LVLIQDAPTLGNDTAAIENRTVV
CRLEYKFGEFGNYSLLVQHASSG
LVGCPPGGAGGNDTELIACLRTR
TDKENPYIGLGNYTLCRYRDFRN
QEDHYWLDVEKNQSAKFQTSSNE
AGEIIYNKCPPNASGSASRRCLL
CITEQTQYFFKNDTKSFSGLLDC
CKDMSDELGCVNVTQCDGPNKFK
EQPVSDSHQQPNESSKQTQDLKA
GSLIVGNLAPVNGTSQGKFQGLD
YFSLEGFPAEQNASNRAIHVHEF
AEDWTENPEPFNASFYRRSLDNH
HLAALVNHDSYNFSHRIDHLSFG
RFVPFSDQQISNDSSSSENRTIV
QQISNDSSSSENRTIVVTTILES
SGVRLEDFNYNNQTITDQIYRAM
IRRILEAAKKLNQSGHFLWIGSD
LGIVVQNTKVTNLSDPVVLTFQH
SYRDWSQNMYFNCSEDNPSRERC
KPLDRESSPWHNITITATEINNP
GPQAGGTTLTINGTHLDTGSKED
APPLYGGLQCPNLTESRACEAPV
QKVNAEMERTSNGTQALATFIEQ
FFDYDSEGRLTNVTFPTGVVTNL
DQRELWRFLMQNLSLPNSTAQAL
WRFLMQNLSLPNSTAQALLAARV
FENFNKALRITNVSEEDSGEYFC
GTSLSSGYVRVNGTLTQVLLVGA
SQHHAAAQPWINQTIPRLPPKEV
GIETTNTCQVINDTAMLCKAPGI
NQNLRLDCRHENNTKDNSIQHEF
ALLKDYRPSAGNNSLYQDTVVFK
KEQVVGLLAQNNCSCESKGGSLP
KPLDRELSQWHNLTVIAAEINNP
PGNLSPGIYLCNATNRHGSTVKT
KNCAGVCTCTNNGTCNPIDRSCQ
KVSESEKSQLVNETHWQYYGTSD
VGPPPSTLINQNETFAKVIFKPT
PCLLDWRKVPSNSTETVIESDQF
AGDLAFNQCPLNATGTTSRRCSL
EDLQLIWLENGNVSRNDTPKNLT
VQNSDFVRYHYNGTLLDGTAFDN
VRCPLTDPQVSNYSLIECDGKSL
SNDKETVVGRINETHIFNGSNWI
VVGRINETHIFNGSNWIMLIYKG
MGRTTCTKSQTNLTDCPFHDQPH
YCDSQGFHSVPNATDKGSLGLSL
RNKCVVWPINFNESYLENGTRGF
WPINFNESYLENGTRGFDWEEYI
QYGITAFNHPLNLTKQQLSEVAL
PPHTTPKAELSNHTRPVILVPGC
DFCKTVTSATANKTAEPSEAHSH
IIVKEGSSALINCSAYGFPDLEF
KLLDRETLLWHNITVIATEINNP
REGSLQCECEHNTTGPDCGRCKK
HPWKWTDNTEYNNTIPIRGEERF
AGDHRTFQIRINVSYTGERPSSN
SQSGDFLRYHYNGTLLDGTLFDS
AFRGLRVEDEGNYTCEFATFPNG
GNYTCEFATFPNGTRRGVTWLRV
TGKYPHNHHVVNNTLEGNCSSKA
NHHVVNNTLEGNCSSKAWQKIQE
DGFHPDAVAWANLTNAIRETGWA
DLRPQGLALFSNVSEARSLRTFD
MVKQVALQTFGNQTSIIPAGGAG
CNDLRLTRIPGNLSSDTQVLLLQ
QTITDQIYRAMNSSSFEGVSGHV
TEVFMCPLCDKNCSLQRLNDSCI
PRLEPNSVDPENITEILIANQKR
STYKYEFCPFHNVTQHEQTFRWN
LIRKFEAENISNYTALLLSQDGK
DDVTSVNTYFKNCTFIDTLFDNT
IGPGEPLELLCNVSGALPPPGRH
AGKICRNFQCVNASVLNYDCDIQ
ALQWFYNGAILNESKYICTKIHV
AEKPVGDLSSPNETKYIISLDQD
AEKVEFHWGHSNGSAGSEHSVNG
IDLNKFKESGANVTGFQLVNYTD
SGANVTGFQLVNYTDTIPARIMQ
KNLTKNTDGTYNYTSLFLVNSSA
GTYNYTSLFLVNSSAHREDVVFT
LEEVVRLRVAANFSTPVISTSDS
WGAEGRDVCATNGSSSDEGPDPD
IGEFEKVCSNDNKTFDSSCHFFA
QEGGAAALLIANNSVLIPSSRNK
ELIKHLIKAGVNYTLQVYPDEGY
RYTCTAQTIVDNSSASADLVVRG
DIALIKLQTPLNYTEFQKPICLP
KCMCKAGYEEKNGTCQAPSPVTN
EDGLVSWEEYKNATYGYVLDDPD
PLLVESISSFQNTTHYSKLRLET
HCEKFLTDVERNETALYHVEAFK
PPATEYHWTTLNGSLPKGVEAQN
DDCGSDKKISTNITLVCKPGDLE
LQPILNQFTPANVSRQAHILLDC
TFPTGNRESQLNLTVMAKPTNWI
EDVTSSNTFFRNCTFINTVFYNT
ELLGYIRAVNFNGSAGTPVTFNE
DFDCEDRTDEANCSVKQPGEVCG
KTVTRAFNISPNDTSSGSCGINL
KKDNKTVTRAFNISPNDTSSGSC
YIAKVEPSDVGNYTCVVTSTVTN
SSLFFLQGVRLNMTLPDALVPTF
PDALVPTFSISNHSLKALQATVG
LAICNPDWSKINCSDGYIEDYIC
VSTLATAKSVTNSTLNGTDVVLG
ATAKSVTNSTLNGTDVVLGSVPV
PSNEQVLSQGSNGSVSVRNGDLF
CTAEGLWLHKDNSSLPWRDLSEC
NGHVMKLNTESNASTLLLDNSTF
TESNASTLLLDNSTFVTFKASRH
KGPNKIQCVDGNWTTLPVCIEEE
QPVTQPFLQVTNTTVKELDSVTL
EGATALQMVKFNTTSINVGSSYF
AKDRVPDSCCINITVGCGNDFKE
QSEDDRQHECLNVTQLLKHFGLG
STASLCSFPVANVSLAKSGRDRV
YNNLGPYLSTENASMKLGTEAMS
NAAGPLIVAGYNVSGSVRSDGEP
IVNKTEIENVRNGTQVRYYREAE
XXMNPDLDTGHNTSAPAHWGELK
YLQPLLAVQFTNLTVDTEIRVEC
GFVLHFKEVPRNDTCPELPPPEW
EQLVKLSLDSNNLTALHPALFHN
NLTALHPALFHNLSRLQLLNLSR
EEVAPGSLRGLNLTSLSITHTNI
LNLTSLSITHTNITAVPAAALRQ
GVGFPEYQEEDNSTYNFRWYTSY
TLSVRGSSVILNCSAYSEPSPNI
ALKKFVMVKFFNDSIVDPVDSEW
ESQTIGDQCVYNSTHLGFQRENG
NSLEQLTLEKCNLTSIPTEALSH
TPVSPVDVQVQNVSVSPFGKLVV
GTQLLKYIRNVNFSGIAGNPVTF
LWMHTDPMSQKNESVKNQVEDLL
HIWSLEISNKPNISEPEEPKIRF
VWLECPLPDTSNITNVTVKARVW
ECPLPDTSNITNVTVKARVWNST
GRDTIPGDPSSNATSRGAEGPLP
VTKALKSHGLWNNTVFIFSTDNG
DLGNNNIANIENNTFKNLLDLRW
PIGTRSGQVEVNITEFPYTPTPE
QTQVGIVQYGANVTHEFNLNKYS
PSTKMYTYFRYNGSLTTPNCDET
TTIDEIPNTIQNQTVDVIKDVKN
KQLEDATETTCNQTWAELQARVP
KNNMEITWTPMNATSAFGPNLRY
ERPPTFLTPEGNESHKEELRGNV
GLKAATCINPLNGSVCERPANHS
PLNGSVCERPANHSAKQCRTPCA
MFVYKWPADKENDTGIVGQHSSC
RTEAADLCQAFNSTLPTMDQMKL
YIRNIYNPPESNASVIFDYSDDG
ICRFVAKSSRPNATETECEAACT
GTDFVVEYIDSNHTKKTVPVKAQ
MNSEKKCEVLCNQSNKPITLTVE
AQPGINYALGTNTSYPNNLLRNL
VFEYVADPTFENFTGGVKKQVNK
PTVAEVCDDARNLSVVILGASDK
HETAPDEQSIWNVTVLPNSKWAN
SNDVKSGDASINVTNLQLSDIGT
KSLSNENYGVYNCSIINEAGAGR
SFQGLRFLRVLNVSQNLLETLEE
KTCNPETFPLRNESLQCPTARCQ
IITWDHVVALSNESTVTGYKILY
YQWSKATQLFTNQTDIPNMEDVY
QTTGNLYIARTNASDLGNYSCLA
YIARTNASDLGNYSCLATSHLDF
TWDWIAEALSSNHTRFSAADRSS
GDKVRLDPPCTNTTAPSNYLNNP
VECGEGHFCHDNQTCCKDSAGVW
VSPQSSCCRLYNVTHQFCNASVM
CRLYNVTHQFCNASVMDPTCVRC
YSEGSDIVPQSNETALHYFKKAA
PVDKVKPTPPYNLSVTNSEELSS
KNLDFRKCNSDNISYVLHCEPEN
NISYVLHCEPENNTKCIRRNTFI
VPLPSWQPVGENFTLSCRVPGAG
TPGEHQICLHSNSTKFSLFAGGM
YYSKIIISPEENVTLTCTAENQL
LQKENNCCGASNYTDWENIPGMA
SGKSDVPNTSPNSTSQHVAEFET
PDGTEGLSSTVNGSTDPSAVTDI
EEPEWEKHRSVNLSELIDVYSDG
GSEFSGKSDVPNTSPNSTSQHVA
WAVTPKSLGEVNFTATAEALQSP
YVRVDRYGRDANFTLDGYAHHFV
TPGDHQICLHSNSTRMALFAGGK
GKSYYFGGCPDNLTDSQCLNPIK
QNRCVYEALCSNVTSECPPPVIT
LSCCRETAKSCNGSLANPSDLYA
PSIVTPPKDIWNVTGAKVFLSCE
NIEGQVPFIPANFTAHITPYKEF
GDLLKIQFGGANVSGFQIVDYDD
SCVVRDATGNVNDTITTELTNCT
NVNDTITTELTNCTSAACKLNFD
PEDSISTLHVNNATIGYLRSSLS
QTMVVLSSLEPNTTYEIRVAAVN
QNILFRFAERHNLTVALPHPSCE
PTDSRANPRFQNSSFHVNSETGT
TFFNVSEHDYGNYTCVASNKLGH
LNNGELQPLSENTTLTFMSTKRD
NLDGGNYHVYENGSLEIKMIRKE
QEYEISLHIVKNNTRGPGLKKVT
NRPFLSKLTFFNVSEHDYGNYTC
SIVIHNLDYSDNGTFTCDVKNPP
SINIENIQAVHNGTYICDVKNPP
KFCEGLSQESENCTDGLCILDKK
ELITQLIKGKANYSLQIYPDESH
GPKSGNGVLPLNLSSTVSPSEEY
GDCGESREVPMNQTLFGEMFFGY
TLFGEMFFGYNNQSKEVATGQVL
TARIQATSLSGNGSWTDPVFFYV
QVEVVPDVACGNASSNNSAGGRL
VPDVACGNASSNNSAGGRLVSFE
SQKHFLLDSKSNVTRPSEFNYIW
ISLERFIHGGANVTGFQLVDFNT
VRTCPLDEFQCNNTLCKPLAWKC
KSLDRETNAVHNITVLAMESQNP
VRSSLAWESRANDTREEAGLPAA
MDKSRLDRKSGNATQSVEALHQL
KDPLLRVQEVLNGTEVNLQHLTA
TSLTSVSWITPNGTVMTHGAYKV
FKEDPYWENMLNHSVHRRLLHRL
RPKTENLDVIVNISDTESWGQHV
CAVRPQEVTMVNGTLTNPVTGKS
FHEFADVVFTANDSGHRHYTIAA
SLQQDIFQFQKNQTSLEKKFSYD
VQLPARILTKDNQTYMAVEGSTA
PGDCSGKGQCANGTCLCQEGYAG
PEKKVLDEHGKNVTICAPDFGQD
DAQNECRPCHENCTQGCKGPELQ
SLSVFRISDFENRSEPESDGSEF
AVPGQPAELQLNVTKNDDKRGFF
GHRLGCQAAFPNTTLQFEGYASL
GAKSEILYIRTNASVPSIPLDVL
PSIPLDVLSASNSSSQLIVKWNP
SKLFTPVSSVPNITWSELSALEL
VNLASLPPNYHNETSTETRVGNN
RVLGFKPKPPKNESLETYPLMMK
KVVMDIPYELWNETSAEVADLKK
APKITCKDLSGNETHFTGSEVGF
FVRDLQGNPIANATISVDGIDHD
KTILEWQPKPTNYTYTVQISDRS
AFPSESKPSESNYSSVDNLNLLR
SLHPESQIVEENGTARFECHTKG
NSPLVPAGDTTNITEFYNKSLSS
AGDTTNITEFYNKSLSSFKENED
DDDGGTYTCTANTTLDSASASAV
SMKLGTEAMSTNHSVIVNSPVIT
NFSTRSILTVTNVTQEHFGNYTC
TVTNVTQEHFGNYTCVAANKLGT
DPVGTCYLSTENFTRILEYAPCR
HDSFPTYYLPYNESVSFEDRVAK
SLNKNCYHYDYNVTDWSTCQLSE
VKDSVTGSGLENATISVAGINHN
NATISVAGINHNITTGRFGDFHR
ISLKVISVDELNDTIAANLSDTE
SVDELNDTIAANLSDTEFYGAKS
PEKQLSCVANQNGSQADCELGNP
AKILDQACGTDNQTYASSCHLFA
ENQYGQRATAFNLSVEFAPIILL
KISEKLNFGVGNNSEAVISQFYH
LQALNLGIEVINTTDHIHFSKEC
TSMTSVNWLTPNGTLMTHGSYRV
KFFFSLAAVNPNFTVQDNEDNTA
ALHEDIYVLHDNGTLEIPVAQKD
LANNNLQILNINKSDEGIYRCEG
PPTVLSDSPWTNTSGSCKGRCFE
LYLAEWQNITKNLSEDRLLIAGT
DNDCGNSEDESNATCSARTCPPN
KGSQGQFPLTQNVTVVEGGTAIL
YKPDTLAVVIENGTSIDRQILLL
SEDMDAYCRKENSSEICSNNGEC
QVKCCGWVSHYNWTENEELMGFT
IFPPDAPKLPENQTLPGELPEHA
CCTSEMEENLANHSRMELESALH
ANDCGSNEDESNQTCTARTCQAD
YKGSTVILNELNWTEALENVFIE
RAILSLDKWKCNTTEITVANGTA
WKCNTTEITVANGTAELLEHIWH
DNVSQPKEGPRNLSTCFSSGDLF
CFSSGDLFAAHNLSERSQIGASE
FSYSDDKMYVTNDTEVAENNYEA
ETQTDAFVLLANASEMDRQSQPV
VKLSEVRDGQQNISLLYTEPGAS
FSPEEVLGMVLNYSRSLAEDFAE
HLDHNTTRHVHNDSVAHSEHGEP
DTAVEGEEIEVNCTAMASKPATT
SNLKLQDFLVDNETFSGFLQHNL
DNETFSGFLQHNLSLPRSTVDSL
KEDRPFHQAVVNDTQAFWHNKQA
QADHSMSGRGFNITYNTFGHNEC
VFKPQSGADALNDSQDFPFPETP
EVKLTDTASQSNSTAGELGALQA
KEVTEGGVVTVNCSLQEEKPPIF
FELGVRSDSWDNMTRLENCTSDD
SDSWDNMTRLENCTSDDDTECRT
LDNNGCSTQEVNITELQSKKRNY
ADKVIVTSKHNNDTQHIWESDSN
DLCLLTHQGHVNCSCRGGRILQE
RSLYKIRIGSYNGTAGDSLSYHQ
VATAVLHRGGLNLTAVTVTAEND
SPAPFSRYQAQNFTLVCIVSGGK
APVSEVIVLHYNYTGKLRGARYQ
RLSRLYRDQAGNCTEPVSLAPPA
ALDVDGETLRKNQSSELRVLYAP
APEEWEEEIVTNHTLRVMTPTVY
APQNLVLSPGENGTLICRANGNP
YGEAYPSCSSGNTSTAEEELCRL
EMKLKAFPEVCNETMMALWEECK
RAGTGPSSSEINATTLEDVPSQP
QGDYQGRVLFKNYSLNDATITLH
VLEADTTQTVQNLTVPGGLRSVD
QDFRFTLREHSNCSHQNPFLVIL
TTVAMPVFSKQNETRSKGILLGV
SFQKDLPWAHCNHSWNTPQCMED
PVRVYSLPGRENYSSVDANGIQS
YLSLGDQRLNPNVTLDGDSLVAT
RPSLSSLGSSLNSSQLPSVDREL
ALEISTVTCQLNCSDHGHCDSFT
IRTMVFPVMYLNESVLIDKETAN
QKPLLSLEETLNVTERSFHQLVA
KIIRHKRESGLNMTLPEENQPVV
CHVAGITPLPNNGSWSRVVCMLK
IENSTESHFHSNGTTSVTSILRV
ISWKGTGTGIENSTESHFHSNGT
THTQILEGLQFNLTQTSEADIHK
DDFILEVDRLPNETAVPETGESL
SEVGSLDVKRCNQTTGQCDCHVG
DLHIIKLPHLLNSTNHIHEPDPG
EKRSFKVPIQSNETLLGAVINNV
SNETLLGAVINNVSEAMETLTRI
RFCCTFKKRRLNQSTCTNYDTPL
VPEKFEEPCLVNSSHLLMCRTPA
PNYGNPDPIVINNTHRVLKGDYK
AGSAGAAASLGNATRGTRGGGDK
AILTCRVDQNDNTSLQWSNPAQQ
LQLDGFDNESSNKTWMKNTGKTV
EYQELQLDGFDNESSNKTWMKNT
ENQLERTVNSLNVSAISIPEHDE
TALCPASDPKPNFTDCNRHTQVC
WAASSPEPTYPNSTVLPTPDTGP
DQINSDPNLLPNVTLGARILDTC
RVLARREDHRVNFSCLAELDLRP
DLRPHGLGLFANSSAPRQLRTFA
TGELRLSVECANKTESALNIEVE
SAGNVYPQPLLNSSMCLEDSRYN
TLTLPGLVSADNGTYTCEAANKH
QFKDIYTMMGQNVTLECFALGNP
TPTRPGSRARGNSSSNHLYGVAE
NTEKCVEFQKLNFSNYSHVSLQN
NFSNYSHVSLQNATSPVMEFWER
GQPAKAPLMPWNESSIFHIPRPV
SIFHIPRPVSLNMTVKGQNEDPG
IWNQMHIDEEKNESLPHYVGKIK
RVLSPSFPGTANGSQLCVWTIEA
PGADTQYFVYSNDSIHPYTPFEV
VFTRLLEFDSTNASEGAQPPGKP
PKINDATQEPVNCTNYTAHVQCF
NDATQEPVNCTNYTAHVQCFPAP
FFGEHVHGATINFTMENQIHQHG
ETRCTLQQDCTNSSQPHFWTSAS
PQQPMGIIAVANDTNSCELSPCR
NGAHCSDGPCCNNTSCLFQSRGY
VPENRVDVIVANLTVTDKDQPHT
TPQCMEDTLRRNESHWVSLSTAN
NESHWVSLSTANFTSPVIEFWER
HSPILVHPAPANGSLEVAVPGRS
AVICRVDHESLNATPQVAMQVLE
GSKTLFIFPQMNLSGTAESLNTV
TAEDANECLPCNCSGHSEECTFD
KLQQEFHCCGSNNSQDWQDSEWI
GHSIVTGCKVCNCSTVGSLASQC
GKPLKCVIKHPNGTQETILLNHT
GEDFDRPVVVSNCSCTREDYECD
TVQLQLRSLAHNLSVVATNDVGV
APYSGSFTIEGNNSFAQRFQGIY
YPDPMMVTKQENISVGSVLLTVN
NISVGSVLLTVNATDPDSLQHQT
EVKIQKENDNFNISKDDIDITLF
RCDEAQALQVWNDTHPEVLSQKP
VQESSSAVYQCNASNKYGYLLAN
HSCTCQPGYVGNGTVCKAFCEEG
WEKELHHLQEQNVSNVFLDKEEF
TLGGESRETQENLTVYSFPTPLL
VRTQAIKRAFINGTGVETVVSAD
LKWLVEWLGHTNATVEDIYCEGP
YHVVRFTRNGGNATLQVDNWPVN
RYPQDYQFYIQNFTALPLNTVVP
EQLLSTFLTVGNNTCFYGKCYYC
LRGKLYWTDGDNISMANMDGSNH
DNISMANMDGSNHTLLFSGQKGP
IGREPTFCKVLNSTLITCPSPGA
LITCPSPGALSNASAPVDFFING
IVLERVMHGGANITGFQIVNNEN
ESVNVTRNTAFNLTCQAVGPPEP
PPEPVNIFWVQNSSRVNEKPERS
SCRAIDYCSFGNHSCQHECVSTL
QDLSSSAHHLANATLETEWFHGL
TVTNVTEEHYGNYTCVAANKLGV
STEGQSSLTVTNVTEEHYGNYTC
FLENYIKPPPVNHTTNRVFRRGA
QAFLLENVPCNNASCEEVHRMFK
DPAGWLSINPINGTVDTTAVLDR
TVLEASPQDTGNYSCHVEEWLPS
RESLLPVTLQCNLTSSSHTLMYS
GQELHHLETTVNPSGKNVSYNIS
TGRIVSPGFPGNYSNNLTCHWLL
VSPGFPGNYSNNLTCHWLLEAPE
VTLDRILRANLNGSNVEEVVSTG
FGGGTSSDAKENGTDAVQEEEES
DVSLVLSELRPNDSGVYRCEVQH
LVGGPVAGGDPNQTIQGQYCDIC
YTPSTDTQYLGNYSAKVELRVLP
VNEIIATLSQCNDTSSAAMVQCL
DVNVDPGTYVCNATNAQGTTRET
DAAGLPGAESRNDSIPGAGSEAD
KNKDYYIISTSNGSLEGLDNQEG
TQISSRAVYQCNTSNEHGYLLAN
TVNLDCIRINCNSSKGPETLFAG
VSLSTENIYSFNHTSHPGQVTAV
VHNHNTYTNNENCSSPSWQAQHE
PGYKVVDGERENVSMVDYAHNNY
KDLQDLSIFITNVTYNHSGDYEC
DLSIFITNVTYNHSGDYECHVYR
PLSYRGLDIRYNVSVINGTSPFA
GLDIRYNVSVINGTSPFAQDYDL
VIQSLDYSDQGNYSCVASTELDE
VECCQGDWCNRNITAQLPTKGKS
YRCFVCPVEYNNDTNSFTVDCEP
ISLYRELVHQSNTSNIFFSPVSI
QHTITNLSPYTNVSVKLILMNPE
GPSFEELGCPSNWTWVEGSGKLF
DWWTTDTCNMINGTDGDSFHPLI
LIVKKGFCEADNSTVSENNPEDW
REYCNDLKPSDNNTEFLLNFNEF
PTLGNDTAAIENRTVVVTTIMES
TLEVRYAQVQDNGTYLCIAANAG
TYLCIAANAGGNDSMPAHLHVRS
HPTLPAGQYFLNITYNYPVHSFD
NLFMDINNKIANFSQSCTLYSGD
SVLILKTGDGSNVTSNFTKDPSI
LKTGDGSNVTSNFTKDPSILIPE
SQELERNCRKDNSSIVCSGLGDC
QCHPECLPQAMNITCTGRGPDNC
HQSPSCILFIENLTARQYGHYRC
PSPILEEGSPVNLTCSSDGIPAP
KLVLQFKEEVQNLTSVLNELQEE
EWRTQYACPPFNVTECSVQDAAG
RPVTDGQPHSVNITRVYRNLFIQ
DCPPCNPGFYNNGSSSCHPCPPG
LSVCDPDFSQINCSEGYIQNYRC
VPTPSGPTCYCNSSFQLQADGKT
VLWTLNPNHLSNGTLAAPVVVLP
FYHITVSSSQPNSSNDNIQSITS
ENLGHFVMFPANGSIDLMYFPYY
STPSPNMFTINNETGDIITVAAG
MSHEIMPGGNVNITCVAVGSPMP
TMALFGKPDFGNISATAGENYSV
DFGNISATAGENYSVVSWVPRKG
VANTTMSSRSRNTTVADTYNITD
RSRNTTVADTYNITDPEEFETEY
RSYSPDWPHQPNKTFAFISNQPG
ALENYEPCSSQNCSCYHGVIEED
LSGPNLFINNLNKTDNGTYRCEA
NLFINNLNKTDNGTYRCEASNIV
LNKTAPCVRLLNATHQIGCQSSI
ARFKTMRKDSLNSSHPISSSVQS
YISVSAARLGANGSHVPQTSSVF
AMDSPMDLIATNITPTEALLQWK
ERTESLVTRFLNATGSQWCSWSV
TPDSENDFGNYNCTAVNRIGQES
EGEVATISCQVNKSDDSVIQLLN
WLVTPKSLGNVNFSVSAEAQQSS
SAEDFSIDHSPNSTAGPSCSLLQ
YDVMGQYDATFNCSTGSYRFCCG
DHQPQPQYVSYNQSSYTQWNLQP
LQVSGANPMSSNKSISVYRDKLV
PPTVQARQSIVNATANLGQSVTL
ADESVTAGCLYNSTCDDREFMCQ
TSATDYTVVTHNTSSGNVTKEKI
YTVVTHNTSSGNVTKEKIPVVTD
VVAPEPLLTGHNYTLKIEYSANI
YSGKLHRACFMNNSGILEGFDPP
IPPVAGGNVKLNYTVLVGEKPCT
YNQETPMEICLNGTPALAYLASA
SSLCRPGVSLLNSSSAGNLSCET
GVSLLNSSSAGNLSCETPRIRGT
AASPPSVRPGGNFTLTCRAEAWP
GAKNELQGKLSNLSNLSHDLVQE
NELQGKLSNLSNLSHDLVQEATD
LISALNILEGFNLTSLVSREQAL
ITDPPTPDGSPNITSVSHNSVKV
SHHHEPAGETGNGTSGAIYFDQV
YLIVHVPARIVNISSPVAVNEGG
VPCPGGSNAWDNVTSFKDKQICQ
APNDHFNNLPVNISLSDVQVPTN
SNQNNFVHDCVNITIKQHTVTTT
LPPKNAIKEGDNITLQCLGNGNP
MDILKPVVTKLNSTSHLPTQHLA
GEPGHSPSPETNKTQEQSEVKSV
YLIVQVPPKISNISSDVTVNEGS
ISSDVTVNEGSNVTLVCMANGRP
QQILDFETALANITIPQEKRRDE
ECLGSCHTPDDNTTCVACRHYYY
ELQGAKTLTCINASKPHWSSQEP
VCSAPCGGAVHNATIGRVLSPSF
LLPPAPGNSRLNYTVLIGSTPCI
TCHALDPTPLANCSVRQLTEHAV
PPFESDDSQKHNQSEYDDSASEC
NTALAAFNTQNNGTYFKLVEISR
DLYFANVLTSDNHSDYICNAHFP
NDCVDGSDEPANCTQMTCGVDEF
SQLLEVSGSCVNHSVTDDPPKMH
ISNDMTINEGTNVTLTCLATGKP
LKCVCQDCLPLNWTWYMGNETAQ
CLPLNWTWYMGNETAQVPIDAHS
EDVLALSLRVFNTSEDLSRVNAT
ATVQETNDLLHNSTMTTLLAGRK
IAQLPSDVTSFNQTGLKPGEEYI
SEVEDEDLELFNTSVQLRPPSTA
LQHYIAVSSPTNTTYVVQYALAN
NTTYVVQYALANLTGKATNLTRE
MPSKLHIVDLSNNSLTQILPGTL
QILPGTLINLTNLTHLYLHNNKF
LDIEYAPKFVSNQTMYYSWEGNP
TMYYSWEGNPINISCDVTANPPA
SFDQPNDFKGVNVTMPSQPGVPP
WFAMERLEIHSNGSVAHFNVSQV
EIHSNGSVAHFNVSQVTGPSIYS
EARSPKAPEDSNTTVTEKPTLGQ
PPGALNLGLSSNNSTLSVAGAMG
PGALNLGLSSNNSTLSVAGAMGS
VVDGSLLINNPNKTQDAGTYQCI
CVVTTTPPSIQNGTYRFCCCSTD
HWTITGSGSVINQTEESPYINGR
HVVLDHETYILNLTQANAAGGTP
LFNKPTHYNNGNYTLIAKNALGT
VYEYDPEGHLTNATFPTGEVSSF
SSGRFFITNKENYTELSIVNLQI
QITEDPGEYECNATNSIGSASVS
VTFRPTTPSDQNTTCTGYSYCNE
FLKPYSVEEQKNLTSCPDGAPFI
ERHRHVDCSGRNLTTLPPGLQEN
YEGSTIVLNELNWTSALDEVFKR
LPYRESREKVMNDSDTQESSLVD
APCGAIANSMFNDTLELYLVANE
FNDTLELYLVANESDPKPIPIPL
IAGLAVTLAKPNSTSSFSPSVQC
RRLDLSHNPLTNLSAFAFAGSNA
VQRSLSCCGVQNYTNWSSSPYFL
NETDCNPLDLHNLTVAATKVNQK
KCVEFQKLNFSNYSHVSLQNATS
VFNTSEDLSRVNATVQETNDLLH
SLTQILPGTLINLTNLTHLYLHN
PPGLQENIIHLNLSYNHFTDLHN
TNLSAFAFAGSNASVSAPSPLEE
GIIGLQLINGKNESAHISDAVGV
SLSCCGVQNYTNWSSSPYFLDHG
LDHGIPPSCCMNETDCNPLDLHN

## Sheet: MB GluC glypeps
protein	identified glycopeptides	modification sites
Q01097	GRnLSFSE	N3(Deami)
P12960	INnITRND	N3(Deami)
P20917-2	MnSSVEAIE	N2(Deami)
O35136-2	GNPInIScD	N5(Deami); C8(Carbamidomethyl)
Q9ER65-2	AVVLnKTSGE	N5(Deami)
Q01097	GRnLSFSED	N3(Deami)
Q640R3	AFTLncSHE	N5(Deami); C6(Carbamidomethyl)
Q80TR1-2	SWKDMnATE	N6(Deami)
O54991	GQLVnLTLVE	N5(Deami)
Q05793	AncSVKQPGE	N2(Deami); C3(Carbamidomethyl)
Q62059-3	nQTcFPLPD	N1(Deami); C4(Carbamidomethyl)
P97798-5	RVEnTSQPGE	N4(Deami)
P70205	MGVVGRncTE	N7(Deami); C8(Carbamidomethyl)
Q3V3R4	KHFFnVSDE	N5(Deami)
Q64455	IRVVnISTTE	N5(Deami)
P12960	WVEHInDTE	N6(Deami)
Q91V14-2	YFTRNnVTE	N6(Deami)
Q8BM13	KVQnVSQSME	N4(Deami)
O88998-4	KVQnMSQSIE	N4(Deami)
P35330	TLKnQTFGGAE	N4(Deami)
O88307	KLNFGVGnNSE	N8(Deami)
O88998-4	KVQnmSQSIE	N4(Deami); M5(Oxidation)
Q69ZK9	AAATYVQnQSE	N8(Deami)
Q3TD49-2	VATGPSnSSTHE	N7(Deami)
Q8BLQ9-3	LNILFLnKTD	N7(Deami)
Q8CJH3	VDQLAnYTRD	N6(Deami)
Q3V3R4	LInSTKDIGDE	N3(Deami)
Q9CPW0	SINYNGVnITD	N8(Deami)
P11627	QLFFnLSDPE	N5(Deami)
Q9EPL2-2	FnGTQAVRIPD	N2(Deami)
Q8BKU8-2	LTGIRnISSQE	N6(Deami)
P15388	RFNPIVnKTE	N7(Deami)
P56564	TLLGAVINnVSE	N9(Deami)
P10852	WQnITKNLSE	N3(Deami)
P10852	WQnITKnLSE	N3(Deami); N7(Deami)
Q00896	GLQFnLTQTSE	N5(Deami)
O09126	AVFAVNALnISE	N9(Deami)
P21995	KYIInGSHAnE	N5(Deami); N10(Deami)
P07759	GLKFnLTETPE	N5(Deami)
Q03137-2	VRGScVnNSEE	C5(Carbamidomethyl); N7(Deami)
O54991	VSALAnASQHcE	N6(Deami); C11(Carbamidomethyl)
P20352	KAFnLTWISTD	N4(Deami)
P97927	LALnITDRIYD	N4(Deami)
Q6PHU5	FGYFRPEnASE	N8(Deami)
Q61330	MnVSWEPVLQD	N2(Deami)
P70232	GVnVTQKIHPVE	N3(Deami)
P14231	NLDVIVnISDTE	N7(Deami)
P97300-3	LTATRKnASNME	N7(Deami)
Q61646	KVVLHPnHSVVD	N7(Deami)
Q60625	LGcPSnWTWVE	C3(Carbamidomethyl); N6(Deami)
Q8BYI9	VSISAVRGTnESE	N10(Deami)
P97300-3	LTATRKnASNmE	N7(Deami); M11(Oxidation)
Q99N28	SALIFPFLnKSD	N9(Deami)
P12960	WVEHInDTEVD	N6(Deami)
P20917-2	LPSRnVTVnETE	N5(Deami); N9(Deami)
P60882	GAcIGRnGScTSE	C3(Carbamidomethyl); N7(Deami); C10(Carbamidomethyl)
Q8R366	TQYLGnYSAKVE	N6(Deami)
Q99JP7	QLPPnASDRFLD	N5(Deami)
Q6P1D5-2	VSRnDScSDLPE	N4(Deami); C7(Carbamidomethyl)
Q9Z1L5	AYWTSLALnKSE	N9(Deami)
P51655	YnATDHSGKSANE	N2(Deami)
P43006-3	AnTTKAVISMLnE	N2(Deami); N12(Deami)
P35803-5	VIKSPQSnGTSGVE	N8(Deami)
Q8R5M8-5	LKVSLTnVSISDE	N7(Deami)
P43006-3	AnTTKAVISmLnE	N2(Deami); M10(Oxidation); N12(Deami)
Q69Z26-3	GSLLINNPnKTQD	N9(Deami)
Q8R5M8-5	SRFQLLnFSSSE	N7(Deami)
P11881-8	TGEncTSPAPKEE	N4(Deami); C5(Carbamidomethyl)
Q8BYI9	PPKnITISnVTKD	N4(Deami); N9(Deami)
P97952	GRVVWnGSRGTKD	N6(Deami)
Q8R5M8-5	VATIScQVnKSDD	C6(Carbamidomethyl); N9(Deami)
P10605	HHVnGSRPPcTGE	N4(Deami); C10(Carbamidomethyl)
Q64735-2	nRSLFSLRDIVE	N1(Deami)
P97792-2	MTSPVISVKnASSE	N10(Deami)
Q8BYI8	VLLTFVTTRnGTE	N10(Deami)
P70205	ITDMGVVGRncTE	N10(Deami); C11(Carbamidomethyl)
P70407	SSPWHnITITATE	N6(Deami)
Q9D8V0-2	mDSAVSDPHnGSAE	N-Term(Acetyl); N10(Deami)
P09242	LNRNnLTDPSLSE	N5(Deami)
Q61330	GTLIIRnISRSDE	N7(Deami)
Q62059-3	AYcFKPKQnISE	C3(Carbamidomethyl); N9(Deami)
Q91YQ5	IGnVSTSHLLILDD	N3(Deami)
Q61137-2	SREVPMnQTLFGE	N7(Deami)
P09581	AQALQVWnDTHPE	N8(Deami)
Q61137-2	SREVPmnQTLFGE	M6(Oxidation); N7(Deami)
Q8BY89-2	DGHGARKnITDLVE	N8(Deami)
Q9Z0L0	DNALKVLHnSTLAE	N9(Deami)
Q8BG58	TVFPVADnRTYDE	N8(Deami)
Q80XU8	LRVLALPHGGnTSAE	N11(Deami)
B9EKR1	SREKVMnDSDTQE	N7(Deami)
Q61490	nYTLSIANAKISDE	N1(Deami)
Q6PHS9-4	YcKDLnASDNNTE	C2(Carbamidomethyl); N6(Deami)
Q9D8V0-2	AGTPAnGTTRPPSTPE	N6(Deami)
O08677-2	ITYTIVQTncSKE	N9(Deami); C10(Carbamidomethyl)
P11276	YnVSVYTVKDDKE	N2(Deami)
P56564	TLLGAVInnVSEAME	N8(Deami); N9(Deami)
Q08857	KVISNncTSYGVLD	N6(Deami); C7(Carbamidomethyl)
Q8CJH3	nGTKVADIAYDVLSD	N1(Deami)
B1AS29	KVGVWSPADGLnITE	N12(Deami)
P07759	LKYTGnASALLILPD	N6(Deami)
Q62059-3	nQTcFPLPDSRFD	N1(Deami); C4(Carbamidomethyl)
Q8BGN3	MLPFWMnSTGKRE	N7(Deami)
Q9CPW0	VAQRKPGSFAnVTID	N11(Deami)
P07214	FEKVcSNDnKTFD	C5(Carbamidomethyl); N9(Deami)
Q64455	GLSSTVnGSTDPSAVTD	N7(Deami)
P12960	nATMQcAASFDPALD	N1(Deami); C6(Carbamidomethyl)
P55144-3	GTRAnLTDWDPQKD	N5(Deami)
P14231	NLGHFVMFPAnGSID	N11(Deami)
P14231	nLGHFVMFPAnGSID	N1(Deami); N11(Deami)
Q9Z218	ncTYVSASFSHNMD	N1(Deami); C2(Carbamidomethyl)
P14231	NLGHFVmFPAnGSID	M7(Oxidation); N11(Deami)
P39087-2	KIGTWDPSSGLnMTE	N12(Deami)
Q6X893	InGSALcSYNIKPSE	N2(Deami); C7(Carbamidomethyl)
O08545	IYcPHYnSSGPGGGAE	C3(Carbamidomethyl); N7(Deami)
P11438	TAnGSQIVnISLPASAE	N3(Deami); N9(Deami)
O54990-4	IPNTIQnQTVDVIKD	N7(Deami)
Q62165	WTnNTLPLEPcPKE	N3(Deami); C11(Carbamidomethyl)
Q63912	NIIHLnLSYNHFTD	N6(Deami)
Q9JKF6	YHWTTLnGSLPKGVE	N7(Deami)
Q64455	TLnKTITTEPWPVSD	N3(Deami)
P70275	LnRTSIFQSPLGFLD	N2(Deami)
Q05793	SGQYIcnATNSAGHTE	C6(Carbamidomethyl); N7(Deami)
P57716	YSWVQGPWNSnRTE	N11(Deami)
P40237	IIRNYTAnATSSREE	N8(Deami)
P40237	IIRnYTAnATSSREE	N4(Deami); N8(Deami)
P10852	LLLTSSYLSnSTFTGE	N10(Deami)
Q06890	QFNWVSQLAnLTQGE	N10(Deami)
Q8BKG3	SGAFQcVARDnVTGEE	C6(Carbamidomethyl); N11(Deami)
P13595-4	FGNYncTAVNRIGQE	N5(Deami); C6(Carbamidomethyl)
P11438	ATIQAYLSSGnFSKEE	N11(Deami)
A2ASQ1-3	AnSTKVcGSDGVTYGNE	N2(Deami); C7(Carbamidomethyl)
P13597-2	LDLRPQGLALFSnVSE	N13(Deami)
Q99PJ0	ATFPKAMDnVTVRQGE	N9(Deami)
Q91X72	AATMDHnGTMLFFKGE	N7(Deami)
Q61559	KILnGTYTLQGLLGcE	N4(Deami); C15(Carbamidomethyl)
Q9QUN9	VHKITNnQSGQVVFSE	N7(Deami)
P97772-3	KINADPVLLPnITLGSE	N11(Deami)
Q99PJ0	NRPFLSKLTFFnVSE	N12(Deami)
Q91YQ5	IGnVSTSHLLILDDSVE	N3(Deami)
Q62470-3	AYPVLNQAQAMEnHTE	N13(Deami)
O54990-4	AATQLNTnLSSVRNSIE	N8(Deami)
Q62443	QYSRLnSSSQTNSLKD	N6(Deami)
Q61885	AELPcRISPGKnATGME	C5(Carbamidomethyl); N12(Deami)
P15209-2	SKYIcTKIHVTnHTE	C5(Carbamidomethyl); N12(Deami)
Q99KV1	RRGDDLYTnVTVSLVE	N9(Deami)
P09470-2	FWnKSMLEKPTDGRE	N3(Deami)
O54991	VSALAnASQHcEQWIE	N6(Deami); C11(Carbamidomethyl)
Q91ZX7	SVTAGcLYnSTcDDRE	C6(Carbamidomethyl); N9(Deami); C12(Carbamidomethyl)
P21956-2	LHGcSEPLGLKnNTIPD	C4(Carbamidomethyl); N12(Deami)
Q07235	MFEPSKAnFTKITRSE	N8(Deami)
Q60673	QnLSLADVTQQAGLVKSE	N2(Deami)
Q9R1V6-19	IcSGnSSQcAPNVHKMD	C2(Carbamidomethyl); N5(Deami); C9(Carbamidomethyl)
P21661	LYGncTLRHSGTSAAAPE	N4(Deami); C5(Carbamidomethyl)
Q61739-2	KQLScVANQnGSQADcE	C5(Carbamidomethyl); N10(Deami); C16(Carbamidomethyl)
Q3TAS6-2	LFnTSVQLRPPSTAPGPE	N3(Deami)
Q3UVX5-2	RINSDPTLLPnITLGcE	N11(Deami); C16(Carbamidomethyl)
Q61646	QWLLTTAKNLFLnHSE	N13(Deami)
Q61559	LASDnSSVPTAVFALNGEE	N5(Deami)
Q61490	GDnITLQcLGNGNPPPEE	N3(Deami); C8(Carbamidomethyl)
Q61490	GDnITLQcLGNGnPPPEE	N3(Deami); C8(Carbamidomethyl); N13(Deami)
O35604	LTcSPHQSQFLnVTATE	C3(Carbamidomethyl); N12(Deami)
O08532-3	nFTKTSIRDPcAGPVcD	N1(Deami); C11(Carbamidomethyl); C16(Carbamidomethyl)
Q00493	LQGNPIAnATISVDGIDHD	N8(Deami)
Q8R2Y2-2	ASGHPQPTISWNVnGSATE	N14(Deami)
Q60675	SHAAQLnDSSAVLDGILDE	N7(Deami)
O35566	FHccGSnNSQDWQDSE	C3(Carbamidomethyl); C4(Carbamidomethyl); N7(Deami)
P13595-4	NDFGNYncTAVNRIGQE	N7(Deami); C8(Carbamidomethyl)
P13595-4	nDFGNYncTAVNRIGQE	N1(Deami); N7(Deami); C8(Carbamidomethyl)
P18572-2	AITnSTEAnGKYVVVSTPE	N4(Deami); N9(Deami)
Q8K209	FSSQALFQDKnSSQVLGE	N11(Deami)
P70232	GVnVTQKIHPVEVLVPGAE	N3(Deami)
Q80TR1-2	AKNHFNAncSFWnYSE	N8(Deami); C9(Carbamidomethyl); N13(Deami)
Q8CJH3	GRAEnGTKVADIAYDVLSD	N5(Deami)
Q8K209	EDRVnATVWKLPPTAGLE	N5(Deami)
P14094	WLGncSGLnDDSYGYRE	N4(Deami); C5(Carbamidomethyl); N9(Deami)
O70340	LQLRTnVSNAGLPSDFRE	N6(Deami)
P35803-5	VIKSPQSnGTSGVEQIcVD	N8(Deami); C17(Carbamidomethyl)
Q810U4-2	IYVLHDnGTLEIPVAQKD	N7(Deami)
P07759	HQDnGTQDDSLTLASVNTD	N4(Deami)
P09055	VNSEDMDAYcRKEnSSE	C10(Carbamidomethyl); N14(Deami)
P11627	GGTMALFGKPDFGnISATAGE	N14(Deami)
Q60625	AGVYLSLGDQRLNPnVTLD	N15(Deami)
Q9WTR5	VcDDARnLSVVILGASDKD	C2(Carbamidomethyl); N7(Deami)
P24668	ASnHSSGAGLVQINKSNDKE	N3(Deami)
P24668	ASnHSSGAGLVQInKSNDKE	N3(Deami); N14(Deami)
P70206	VKYnYTEDPTILRIDPE	N4(Deami)
Q8C129	YRSVSLLDKKSDVInLTE	N15(Deami)
Q921I1	FFSQGcAPGYEKnSTLcD	C6(Carbamidomethyl); N13(Deami); C17(Carbamidomethyl)
Q9R1V4	HRcLPASAFnFSTcPGSGE	C3(Carbamidomethyl); N10(Deami); C14(Carbamidomethyl)
Q61137-2	ISEPTPDPDFLTGMVnFSE	N16(Deami)
P97300-3	YHcVYHFVSAPKAnATIE	C3(Carbamidomethyl); N14(Deami)
P97300-3	ISnSSGRFFITNKEnYTE	N3(Deami); N15(Deami)
P10852	LLLTSSYLSnSTFTGERTE	N10(Deami)
P10852	STSDLLLTSSYLSnSTFTGE	N14(Deami)
Q80WM4	LQNDGPGDASLVLRnVTLQD	N15(Deami)
P97927	SSAYNTAVDSARDAVRnLTE	N17(Deami)
Q810U4-2	DIYVLHDnGTLEIPVAQKD	N8(Deami)
Q923L3-2	VFDGSSGQSPLLVVLSGnHTE	N18(Deami)
P01831	LQVSGANPMSSnKSISVYRD	N12(Deami)
P01831	LQVSGAnPMSSnKSISVYRD	N7(Deami); N12(Deami)
Q9JKR6	DLRVFGSQnLTTVKLKGVGE	N9(Deami)
Q8R5M8-5	FRPLKDSRFQLLnFSSSE	N13(Deami)
Q4V9Z5-3	DRcFPPFLAHGnVTTTDPE	C3(Carbamidomethyl); N12(Deami)
Q8VEK0	DRPIAPcGAIANSMFnDTLE	C7(Carbamidomethyl); N16(Deami)
Q8VEK0	DRPIAPcGAIAnSMFnDTLE	C7(Carbamidomethyl); N12(Deami); N16(Deami)
P24668	THIFnGSNWIMLIYKGGDE	N5(Deami)
Q8R366	cYTPSTDTQYLGnYSAKVE	C1(Carbamidomethyl); N13(Deami)
Q64455	AVVSPTSVLLTWKHnDSGASE	N15(Deami)
Q60625	LAASPPSVRPGGnFTLTcRAE	N13(Deami); C18(Carbamidomethyl)
Q6PHU5	TDFTnVTSLRGVYITSTLSE	N5(Deami)
Q06890	QLNDQFNWVSQLAnLTQGE	N14(Deami)
Q9Z0L0	LILNHIVPPEDQRQnGSFE	N15(Deami)
Q61330	TQYFVYSnDSIHPYTPFE	N8(Deami)
Q61001	LHQNMGSVnVSVGcTPAQLIE	N9(Deami); C14(Carbamidomethyl)
Q9DB72	LLRQGnASDVILRVQAVGTDE	N6(Deami)
O08532-3	RYIDKGnRTYTWTPVnGTD	N7(Deami); N16(Deami)
Q06770	TSTVKVPMMVQSGnISYFRD	N14(Deami)
Q61838	KcFANKVnLSFPSAQSLPASD	C2(Carbamidomethyl); N8(Deami)
P43006-3	AnTTKAVISMLnETMNEAPEE	N2(Deami); N12(Deami)
Q3UVX5-2	RINSDPTLLPnITLGcEIRD	N11(Deami); C16(Carbamidomethyl)
Q80TS3-4	AMSTnHSVIVNSPVITAAInKE	N5(Deami); N20(Deami)
P43006-3	AnTTKAVISMLNETmnEAPEE	N2(Deami); M15(Oxidation); N16(Deami)
Q8BYI9	GGVIAQLPSDVTSFnQTGLKPGE	N15(Deami)
P09055	QncTSPFSYKNVLSLTDRGE	N2(Deami); C3(Carbamidomethyl)
Q91ZX7	DcSIDPKLTScATnASMcGDE	C2(Carbamidomethyl); C11(Carbamidomethyl); N14(Deami); C18(Carbamidomethyl)
Q8C419	TLTHATNFLNMMLQSnKSRE	N16(Deami)
Q6VVW5-3	ALQGSnLSVQHQVYAREPGGPE	N6(Deami)
P20917-2	LSVMYAPWKPTVnGTVVAVEGE	N13(Deami)
O35114	TcNMInGTDGDSFHPLISKDE	C2(Carbamidomethyl); N6(Deami)
Q3V3R4	RSMPcVKLDLPVnTSIPnVTE	C5(Carbamidomethyl); N13(Deami); N18(Deami)
P18572-2	WFWFKTSDTGEEEAITnSTE	N17(Deami)
P29699	TTcHALDPTPLAncSVRQLTE	C3(Carbamidomethyl); N13(Deami); C14(Carbamidomethyl)
O08677-2	GncSAQSGLAWQDcDFKDAEE	N2(Deami); C3(Carbamidomethyl); C14(Carbamidomethyl)
O35136-2	NRFAVLANNNLQILNInKSDE	N17(Deami)
O35136-2	NRFAVLANNnLQILNInKSDE	N10(Deami); N17(Deami)
Q922J6	RARGnGTLITFHSAFQccGKE	N5(Deami); C17(Carbamidomethyl); C18(Carbamidomethyl)
Q91ZX7	LcDQcSLNNGGcSHncSVAPGE	C2(Carbamidomethyl); C5(Carbamidomethyl); C12(Carbamidomethyl); N15(Deami); C16(Carbamidomethyl)
Q8BYI9	GGVIAQLPSDVTSFnQTGLKPGEE	N15(Deami)
Q9R0L9	ANKTYcAnEPLSncSQVnRTD	C6(Carbamidomethyl); N8(Deami); N13(Deami); C14(Carbamidomethyl); N18(Deami)
Q8R366	LLcnVSGALPPPGRHAAYSVGWE	C3(Carbamidomethyl); N4(Deami)
Q6PGE7	HRGPKSGnGVLPLnLSSTVSPSEE	N8(Deami); N14(Deami)
P40237	MGNTVMDIIRnYTAnATSSREE	N11(Deami); N15(Deami)
Q8CIV2	VRHnSSRAPVILQFcDGGLGGLE	N4(Deami); C15(Carbamidomethyl)
Q9R1V6-19	IcSGnSSQcAPNVHKMDGYScD	C2(Carbamidomethyl); N5(Deami); C9(Carbamidomethyl); C21(Carbamidomethyl)
P70205	SSPGcPGMWDnITcWKPAQIGE	C5(Carbamidomethyl); N11(Deami); C14(Carbamidomethyl)
P40237	mGNTVMDIIRnYTAnATSSREE	M1(Oxidation); N11(Deami); N15(Deami)
P40237	mGnTVMDIIRnYTAnATSSREE	M1(Oxidation); N3(Deami); N11(Deami); N15(Deami)
P10852	STSDLLLTSSYLSnSTFTGERTE	N14(Deami)
P04925	cVnITIKQHTVTTTTKGEnFTE	C1(Carbamidomethyl); N3(Deami); N19(Deami)
Q921I1	KnSTLcDLcIGPLKcAPNNKEE	N2(Deami); C6(Carbamidomethyl); C9(Carbamidomethyl); C15(Carbamidomethyl)
P13595-4	VTPDSENDFGNYncTAVNRIGQE	N13(Deami); C14(Carbamidomethyl)
P13595-4	VTPDSENDFGnYncTAVNRIGQE	N11(Deami); N13(Deami); C14(Carbamidomethyl)
O35136-2	GNPInIScDVTAnPPASIHWRRE	N5(Deami); C8(Carbamidomethyl); N13(Deami)
P97772-3	AMFHTLDKINADPVLLPnITLGSE	N18(Deami)
P70408	LDRIFNIHSGnGSLYTSKPLDRE	N11(Deami)
Q61851	RSPHRPILQAGLPAnQTAILGSDVE	N15(Deami)
P11627	DGKLVIQSLDYSDQGnYScVASTE	N16(Deami); C19(Carbamidomethyl)
Q4V9Z5-3	AFEEDRcFPPFLAHGnVTTTDPE	C7(Carbamidomethyl); N16(Deami)
Q4V9Z5-3	cVDPTEPHWnDTEPAcKAMcGGE	C1(Carbamidomethyl); N10(Deami); C16(Carbamidomethyl); C20(Carbamidomethyl)
Q8BYI8	LADVNRDGLRDVLLTFVTTRnGTE	N21(Deami)
Q60625	TQEnLTVYSFPTPLLTLSEPEAPE	N4(Deami)
Q7TPD3-2	VTDVLTDRPPPIILQGPInQTLAVD	N19(Deami)
Q9ER58	NSKQnGSANSATNPAGLDKSLGAScKD	N5(Deami); C25(Carbamidomethyl)
Q61543	cAEEPVGKGYMVScLVDHRGnITE	C1(Carbamidomethyl); C14(Carbamidomethyl); N21(Deami)
Q8R464	GSIVVIQNPARQTLFFnGTRALKDE	N17(Deami)
Q8BYI9	RIcTLVHTAMDSPMDLIATnITPTE	C3(Carbamidomethyl); N20(Deami)
P70663	NGDFPATVSTSYVDPNQRAnITKGKE	N20(Deami)
Q8BYI9	RIcTLVHTAMDSPmDLIATnITPTE	C3(Carbamidomethyl); M14(Oxidation); N20(Deami)
Q61851	VnGSKVGPDGTPYVTVLKTAGAnTTDKE	N2(Deami); N23(Deami)
O54991	KGLLTFVDHLPVTQVVVGDTnRSNSE	N21(Deami)
Q62283	TDcNPLDLHnLTVAATKVNQKGcYD	C3(Carbamidomethyl); N10(Deami); C23(Carbamidomethyl)
B9EKR1	NVQADPEnYTSLLVTWERPRVVYD	N8(Deami)
Q80YX1-5	PGWKGPncSEPDcPGNcNLRGQcLD	N7(Deami); C8(Carbamidomethyl); C13(Carbamidomethyl); C17(Carbamidomethyl); C23(Carbamidomethyl)
Q8C129	SQPSDTSHLWHIPISYVTDGRnYSE	N22(Deami)
Q61838	KGKPIPNKnITSVVSPLGYLSIFTTDE	N9(Deami)
P29699	TNVVHTVNTALAAFNTQnnGTYFKLVE	N18(Deami); N19(Deami)
Q62443	QYSRLnSSSQTNSLKDLLQSKIDDLE	N6(Deami)
P97772-3	AMFHTLDKINADPVLLPnITLGSEIRD	N18(Deami)
P97772-3	AMFHTLDKInADPVLLPnITLGSEIRD	N10(Deami); N18(Deami)
Q8BYI9	SERIcTLVHTAMDSPMDLIATnITPTE	C5(Carbamidomethyl); N22(Deami)
O35136-2	VTTIPDNRFAVLANNnLQILNInKSDE	N16(Deami); N23(Deami)
O35114	WWTTDTcnMInGTDGDSFHPLISKDE	C7(Carbamidomethyl); N8(Deami); N11(Deami)
P14231	SWGQHVQKLNKFLEPYnDSIQAQKnD	N17(Deami); N25(Deami)
P24668	THIFnGSNWIMLIYKGGDEYDNHcGKE	N5(Deami); C24(Carbamidomethyl)
Q8R5M8-5	MPQHAVLSGPNLFINNLnKTDnGTYRcE	N18(Deami); N22(Deami); C27(Carbamidomethyl)
P14094	RKVcRFKLDWLGncSGLNDDSYGYRE	C4(Carbamidomethyl); N13(Deami); C14(Carbamidomethyl)
Q8R5M8-5	MPQHAVLSGPNLFInNLnKTDnGTYRcE	N15(Deami); N18(Deami); N22(Deami); C27(Carbamidomethyl)
P14094	RKVcRFKLDWLGncSGLnDDSYGYRE	C4(Carbamidomethyl); N13(Deami); C14(Carbamidomethyl); N18(Deami)
Q6P1D5-2	KGHcYEPYIQNGnFTTSDPTYnIGTIVE	C4(Carbamidomethyl); N13(Deami); N22(Deami)
Q6P1D5-2	KGHcYEPYIQnGnFTTSDPTYnIGTIVE	C4(Carbamidomethyl); N11(Deami); N13(Deami); N22(Deami)
O54901	DHLnITcSATARPAPAISWKGTGTGIEnSTE	N4(Deami); C7(Carbamidomethyl); N28(Deami)
Q99JP7	AHQLYGRLPWSQVLAFAAAVAQDGFnVTHD	N26(Deami)
P01831	HTYRSRVTLSNQPYIKVLTLAnFTTKDE	N22(Deami)
P97927	AnKTTAAVQQVTTPMANNLSNWSQnLQTFD	N2(Deami); N25(Deami)
P97300-3	SLLPVTLQcnLTSSSHTLMYSYWTRNGVE	C9(Carbamidomethyl); N10(Deami)
Q8R464	GDTLVLTcAVTGNPRPnQIRWNRGnESLPE	C8(Carbamidomethyl); N17(Deami); N25(Deami)
P18572-2	KSQLTISNLDVNVDPGTYVcnATnAQGTTRE	C20(Carbamidomethyl); N21(Deami); N24(Deami)
P18572-2	KSQLTISNLDVnVDPGTYVcnATnAQGTTRE	N12(Deami); C20(Carbamidomethyl); N21(Deami); N24(Deami)
P12960	NNRGKAnSTGTLVITNPTRIILAPINADITVGE	N7(Deami)
Q9CPW0	SKVGVHInNTQTKTSQIDISSGSGLNDGQWHE	N8(Deami)
Q9CPW0	SKVGVHInNTQTKTSQIDISSGSGLnDGQWHE	N8(Deami); N26(Deami)
Q9R1V6-19	HRcLPVASFnFSTcSSSKAGTVcSGnGVcSNE	C3(Carbamidomethyl); N10(Deami); C14(Carbamidomethyl); C23(Carbamidomethyl); N26(Deami); C29(Carbamidomethyl)
Q9R1V6-19	HRcLPVASFnFSTcSSSKAGTVcSGnGVcSnE	C3(Carbamidomethyl); N10(Deami); C14(Carbamidomethyl); C23(Carbamidomethyl); N26(Deami); C29(Carbamidomethyl); N31(Deami)
Q8BYI9	ISFIPKNnEGGVIAQLPSDVTSFnQTGLKPGEE	N8(Deami); N24(Deami)
Q8R5M8-5	VATIScQVnKSDDSVIQLLNPNRQTIYFRD	C6(Carbamidomethyl); N9(Deami)
Q8R5M8-5	VATIScQVnKSDDSVIQLLNPnRQTIYFRD	C6(Carbamidomethyl); N9(Deami); N22(Deami)
P20917-2	TVQcLcVVKSNPEPSVAFELPSRnVTVnETE	C4(Carbamidomethyl); C6(Carbamidomethyl); N24(Deami); N28(Deami)
P97952	GRVVWnGSRGTKDLQDLSIFITnVTYnHSGDYE	N6(Deami); N23(Deami); N27(Deami)
Q99J85	IAQFNLWDHALTPAQVLGMAncTGPLMGnVLPWE	N21(Deami); C22(Carbamidomethyl); N29(Deami)
P11627	GKVSPDHQPQPQYVSYnQSSYTQWnLQPDTKYE	N17(Deami); N25(Deami)
Q8BYI9	YIVNLVAVHGTVTSEPIVGSITTGIDPPKnITISnVTKD	N30(Deami); N35(Deami)

## Sheet: MB GluC glycosites
Nonredundant sequence windows
RYLINVTFEGRNLSFSEDGYQMH
LIWEDGSLEINNITRNDGGIYTC
DVKYPPVIVEMNSSVEAIEGSHV
TMYYSWEGNPINISCDVTANPPA
GQELPFEAVVLNKTSGEGRLRAK
TVLELSEAFTLNCSHENGTKPSY
RPEALESWKDMNATEQVHTATML
MELLKVDGQLVNLTLVEFRKLGY
DFDCEDRTDEANCSVKQPGEVCG
LLGVRTLYRFENQTCFPLPDSRF
TKEGVDRERVENTSQPGEMQVTI
LEITDMGVVGRNCTEDGWSEPFP
IASEPTEKHFFNVSDELALVTIV
DPSAVTDIRVVNISTTEMQLEWQ
VQAFPEWVEHINDTEVDIGSDLY
NATCDEYFTRNNVTEIQGIPGAA
RELRQLMEKVQNVSQSMEVLELR
KQLRQLLEKVQNMSQSIEVLDRR
LSLLRGRETLKNQTFGGAETVPQ
KISEKLNFGVGNNSEAVISQFYH
DNLEAAATYVQNQSEDCLYLNLY
SIMVEVATGPSNSSTHEKLPMVL
VSGRELNILFLNKTDNGTYRCEA
AFPLDEVDQLANYTRDACYTREG
VAANETVPELINSTKDIGDEINV
GCMESINYNGVNITDLARRKKLG
VEGESKEQLFFNLSDPELRTHNL
NGHDSDQVFEFNGTQAVRIPDGV
SLNNKELTGIRNISSQEGSTDVV
LETHERFNPIVNKTEIENVRNGT
SNETLLGAVINNVSEAMETLTRI
MNAPLYLAEWQNITKNLSEDRLL
LYLAEWQNITKNLSEDRLLIAGT
THTQILEGLQFNLTQTSEADIHK
AREAVFAVNALNISEKQHEVYWK
IDAHSNEKYIINGSHANETRLKI
NEKYIINGSHANETRLKIKHLLE
TMEEILEGLKFNLTETPEADIHQ
SSLVEVRGSCVNNSEEKDVPKMY
NASWEEVSALANASQHCEQWIEF
IAGAGIPEKAFNLTWISTDFKTI
SEANETAELALNITDRIYDAVSG
FLCDFGYFRPENASECVEQPELK
VWAKGSSSSEMNVSWEPVLQDMN
SKGIRKITEGVNVTQKIHPVEVL
RPKTENLDVIVNISDTESWGQHV
RNGVELTATRKNASNMEYRINKP
LVEIEKVVLHPNHSVVDIGLIKL
GPSFEELGCPSNWTWVEGSGKLF
YEVSISAVRGTNESEASSTQFTT
TQESALIFPFLNKSDSGTYGCTA
EPSVAFELPSRNVTVNETEREFV
AFELPSRNVTVNETEREFVYSER
TNCPEGACIGRNGSCTSENDCRI
YTPSTDTQYLGNYSAKVELRVLP
LAHALAEQLPPNASDRFLDTFLP
GFIMNYIEVSRNDSCSDLPEIQN
PIEAYWTSLALNKSENSDKGVEV
EYQQCPSEFEYNATDHSGKSANE
KVLVAPPSEEANTTKAVISMLNE
ANTTKAVISMLNETMNEAPEETK
STCEVIKSPQSNGTSGVEQICVD
FSSSELKVSLTNVSISDEGRYFC
VVDGSLLINNPNKTQDAGTYQCI
RPLKDSRFQLLNFSSSELKVSLT
YSDVCRVETGENCTSPAPKEELL
GSITTGIDPPKNITISNVTKDSL
GIDPPKNITISNVTKDSLTVSWS
EDERFEGRVVWNGSRGTKDLQDL
EGEVATISCQVNKSDDSVIQLLN
PYTIPPCEHHVNGSRPPCTGEGD
PYVENAVMLSENRSLFSLRDIVE
AEMTSPVISVKNASSEYSGTYSC
RDVLLTFVTTRNGTEGGVGSQPT
KPLDRESSPWHNITITATEINNP
XXMDSAVSDPHNGSAEAGTPANG
PGDMQYELNRNNLTDPSLSEMVE
TVTLDGTLIIRNISRSDEGKYTC
RFDAYCFKPKQNISEATTIEMNI
AQDVYYRDEIGNVSTSHLLILDD
GDCGESREVPMNQTLFGEMFFGY
RCDEAQALQVWNDTHPEVLSQKP
TTYEDGHGARKNITDLVEGAKKA
HLEDNALKVLHNSTLAEWHGLAH
GGGETVFPVADNRTYDEMSLIQD
ELRVLALPHGGNTSAEGGRPGPS
LPYRESREKVMNDSDTQESSLVD
PEYKDRLSLSENYTLSIANAKIS
FIAPREYCKDLNASDNNTEFLKN
HNGSAEAGTPANGTTRPPSTPEG
NFDITYTIVQTNCSKERFPSLHG
TFENLNPGLEYNVSVYTVKDDKE
HCFCTEKVISNNCTSYGVLDIGK
DACYTREGRAENGTKVADIAYDV
KVGVWSPADGLNITEVAKGRGPN
SCSVLELKYTGNASALLILPDQG
AESREMLPFWMNSTGKREGWQRG
EVAQRKPGSFANVTIDMCAIIDR
IGEFEKVCSNDNKTFDSSCHFFA
PDGTEGLSSTVNGSTDPSAVTDI
APINADITVGENATMQCAASFDP
QDELMVEGTRANLTDWDPQKDLI
ENLGHFVMFPANGSIDLMYFPYY
NRQCLSCDLVENCTYVSASFSHN
KIGTWDPSSGLNMTESQKGKPAN
TLSDVQKFAEINGSALCSYNIKP
NDYLDIYCPHYNSSGPGGGAEQY
SASFLTTYETANGSQIVNISLPA
TYETANGSQIVNISLPASAEVLK
TTIDEIPNTIQNQTVDVIKDVKN
ITRGSIVVEWTNNTLPLEPCPKE
PPGLQENIIHLNLSYNHFTDLHN
PPATEYHWTTLNGSLPKGVEAQN
SIISVTTNETLNKTITTEPWPVS
LRLSHKELLELNRTSIFQSPLGF
VAQQDSGQYICNATNSAGHTEAT
EYSWVQGPWNSNRTERLPQCVRS
TVMDIIRNYTANATSSREEAWDY
EMGNTVMDIIRNYTANATSSREE
SDLLLTSSYLSNSTFTGERTESL
NDQFNWVSQLANLTQGEDKYYLR
DSGAFQCVARDNVTGEEVRSTNA
TPDSENDFGNYNCTAVNRIGQES
DATIQAYLSSGNFSKEETHCTQD
CVCPTLTCPEANSTKVCGSDGVT
DLRPQGLALFSNVSEARSLRTFD
SGDATFPKAMDNVTVRQGESATL
TWSFDAATMDHNGTMLFFKGEFV
LEALKTLEKILNGTYTLQGLLGC
HVHQEVHKITNNQSGQVVFSETV
DKINADPVLLPNITLGSEIRDSC
NRPFLSKLTFFNVSEHDYGNYTC
YPVLNQAQAMENHTEVHFQKECG
SLQDAATQLNTNLSSVRNSIENS
RLENLEQYSRLNSSSQTNSLKDL
AELPCRISPGKNATGMEVGWYRS
SKYICTKIHVTNHTEYHGCLQLD
IFERRGDDLYTNVTVSLVEALVG
LGLLPVPPEFWNKSMLEKPTDGR
ADESVTAGCLYNSTCDDREFMCQ
LHGCSEPLGLKNNTIPDSQMSAS
GITEMFEPSKANFTKITRSESLH
AVTFRIRHNEQNLSLADVTQQAG
NDCDIREICSGNSSQCAPNVHKM
EAGVATTDLYGNCTLRHSGTSAA
PEKQLSCVANQNGSQADCELGNP
SEVEDEDLELFNTSVQLRPPSTA
ERINSDPTLLPNITLGCEIRDSC
WLLTTAKNLFLNHSETASAKDIT
QGLLGCELASDNSSVPTAVFALN
LPPKNAIKEGDNITLQCLGNGNP
LTCSPHQSQFLNVTATEDYFDPK
GIKIDVNSWIENFTKTSIRDPCA
FVRDLQGNPIANATISVDGIDHD
GHPQPTISWNVNGSATEWNPDPQ
VFQAESHAAQLNDSSAVLDGILD
KLQQEFHCCGSNNSQDWQDSEWI
TSDTGEEEAITNSTEANGKYVVV
DFSSQALFQDKNSSQVLGEKVLG
AHLEAKNHFNANCSFWNYSERSM
KNHFNANCSFWNYSERSMLGYWS
GDTLSFEEDRVNATVWKLPPTAG
KVCRFKLDWLGNCSGLNDDSYGY
RLESLELQLRTNVSNAGLPSDFR
ALHEDIYVLHDNGTLEIPVAQKD
EMDIVFHEHQDNGTQDDSLTLAS
SEDMDAYCRKENSSEICSNNGEC
TMALFGKPDFGNISATAGENYSV
YLSLGDQRLNPNVTLDGDSLVAT
PTVAEVCDDARNLSVVILGASDK
SYIFRVCREASNHSSGAGLVQIN
NHSSGAGLVQINKSNDKETVVGR
RAQLSNPEVKYNYTEDPTILRID
VSLLDKKSDVINLTEQVQWVKVN
FSQGCAPGYEKNSTLCDLCIGPL
LDHRCLPASAFNFSTCPGSGERR
TPDPDFLTGMVNFSEVSGYPVLQ
CVYHFVSAPKANATIEVKAAPDI
KKENGVFEEISNSSGRFFITNKE
SSGRFFITNKENYTELSIVNLQI
DGPGDASLVLRNVTLQDYGRYEC
TAVDSARDAVRNLTEVVPQLLDQ
GQSPLLVVLSGNHTEQSNFTSRS
LQVSGANPMSSNKSISVYRDKLV
GPEDLRVFGSQNLTTVKLKGVGE
DRCFPPFLAHGNVTTTDPEFHPG
APCGAIANSMFNDTLELYLVANE
VVGRINETHIFNGSNWIMLIYKG
SPTSVLLTWKHNDSGASECRIEN
AASPPSVRPGGNFTLTCRAEAWP
YTTTGGETDFTNVTSLRGVYITS
NHIVPPEDQRQNGSFEGMVAFEG
PGADTQYFVYSNDSIHPYTPFEV
VFDLHQNMGSVNVSVGCTPAQLI
LQRLQDLLRQGNASDVILRVQAV
KSQDERYIDKGNRTYTWTPVNGT
KGNRTYTWTPVNGTDYSLALVLP
TVKVPMMVQSGNISYFRDSAIPC
FEIEKCFANKVNLSFPSAQSLPA
SMKLGTEAMSTNHSVIVNSPVIT
IAQLPSDVTSFNQTGLKPGEEYI
AKLRNPCTSEQNCTSPFSYKNVL
SIDPKLTSCATNASMCGDEARCV
ATNFLNMMLQSNKSREQTVQDDL
IEGVFEALQGSNLSVQHQVYARE
SVMYAPWKPTVNGTVVAVEGETV
DWWTTDTCNMINGTDGDSFHPLI
SMPCVKLDLPVNTSIPNVTEIKE
KLDLPVNTSIPNVTEIKENMTFG
TCHALDPTPLANCSVRQLTEHAV
FYSFKYLIKEGNCSAQSGLAWQD
LANNNLQILNINKSDEGIYRCEG
YSDYLKDRARGNGTLITFHSAFQ
QCSLNNGGCSHNCSVAPGEGIVC
ANEPLSNCSQVNRTDLCSVIPPT
IGPGEPLELLCNVSGALPPPGRH
GPKSGNGVLPLNLSSTVSPSEEY
REGVLRVEVRHNSSRAPVILQFC
ESSPGCPGMWDNITCWKPAQIGE
SNQNNFVHDCVNITIKQHTVTTT
QHTVTTTTKGENFTETDVKMMER
DLDRIFNIHSGNGSLYTSKPLDR
HRPILQAGLPANQTAILGSDVEF
VIQSLDYSDQGNYSCVASTELDE
IECVDPTEPHWNDTEPACKAMCG
TLGGESRETQENLTVYSFPTPLL
RPPPIILQGPINQTLAVDGTALL
WFQLLRENSKQNGSANSATNPAG
YMVSCLVDHRGNITEYQCHQYIT
IQNPARQTLFFNGTRALKDERFQ
AMDSPMDLIATNITPTEALLQWK
STSYVDPNQRANITKGKESQEQP
PHIQWLKHVEVNGSKVGPDGTPY
PYVTVLKTAGANTTDKELEVLSL
LPVTQVVVGDTNRSNSEAQFFLR
NETDCNPLDLHNLTVAATKVNQK
SEPENVQADPENYTSLLVTWERP
GCVCEPGWKGPNCSEPDCPGNCN
HIPISYVTDGRNYSEYRSVSLLD
VDEKGKPIPNKNITSVVSPLGYL
NTALAAFNTQNNGTYFKLVEISR
VQKLNKFLEPYNDSIQAQKNDVC
LSGPNLFINNLNKTDNGTYRCEA
NLFINNLNKTDNGTYRCEASNIV
GHCYEPYIQNGNFTTSDPTYNIG
HLHYNYFEDHLNITCSATARPAP
ISWKGTGTGIENSTESHFHSNGT
AFAAAVAQDGFNVTHDLAHALAE
NQPYIKVLTLANFTTKDEGDYFC
LGQSKLFIEEANKTTAAVQQVTT
RESLLPVTLQCNLTSSSHTLMYS
PRPNQIRWNRGNESLPERAEAVG
DVNVDPGTYVCNATNAQGTTRET
TCFAENNRGKANSTGTLVITNPT
DLVESKVGVHINNTQTKTSQIDI
LEHRCLPVASFNFSTCSSSKAGT
DLSIFITNVTYNHSGDYECHVYR
ALTPAQVLGMANCTGPLMGNVLP
DHQPQPQYVSYNQSSYTQWNLQP

## Sheet: MB trypsin SA glypeps
protein	identified glycopeptides	modification sites
Q60675	nLSEIK	N1(Deami)
A2A699-2	nGTGVIR	N1(Deami)
P18581	nISASAR	N1(Deami)
Q9WTR5	nITAVGR	N1(Deami)
Q60675	nGSISVR	N1(Deami)
Q61490	nATGDYK	N1(Deami)
Q0V8T9	nGSLQVR	N1(Deami)
P11438	nVTVVLR	N1(Deami)
Q4VA61	nITAVAGR	N1(Deami)
Q8BXN9-3	nTTILLK	N1(Deami)
P13595-4	nISSEEK	N1(Deami)
P98154	nHSLEGR	N1(Deami)
Q8C129	nYSEYR	N1(Deami)
Q60625	nQSSELR	N1(Deami)
Q9JHP7-2	nSTAVWR	N1(Deami)
P10810	nVSWATR	N1(Deami)
P97291	nHSQISR	N1(Deami)
Q56WM6	nESLLNR	N1(Deami)
P97300-3	anATIEVK	N2(Deami)
Q3UHD1	nATGLILR	N1(Deami)
Q8BYB9	nSTAYFR	N1(Deami)
Q99KW9	nMTILnR	N1(Deami); N6(Deami)
Q8R1C0	nVTEIHR	N1(Deami)
Q00993	nGSQVLVR	N1(Deami)
Q8BHW5-2	nLTQAVk	N1(Deami)
Q99JP7	nLSDSLAR	N1(Deami)
Q8BLK3	gTDnITVR	N4(Deami)
Q3UHD1	nTTVLNSK	N1(Deami)
Q99KW9	nmTILnR	N1(Deami); M2(Oxidation); N6(Deami)
Q4PZA2-3	nSSVEAFK	N1(Deami)
O09126	nSSHSPLR	N1(Deami)
P29788	nGSLFAFR	N1(Deami)
Q61543	nDTLQEAK	N1(Deami)
Q99PJ0	amDnVTVR	M2(Oxidation); N4(Deami)
Q91V24	nVSDFLVK	N1(Deami)
P20352	nGTFLTLR	N1(Deami)
Q3UY51	nLSLAHNR	N1(Deami)
Q8BGT0	nYSEVcR	N1(Deami); C6(Carbamidomethyl)
P28665	nASFVYTK	N1(Deami)
O35598	nISQVLEK	N1(Deami)
O08912	nVTLPEIF	N1(Deami)
Q8C8T7	nLTEGMLR	N1(Deami)
Q8BZ81-2	nYSIcGk	N1(Deami); C5(Carbamidomethyl)
Q9JKR6	nATLAEQAK	N1(Deami)
P02468	nISQDLEK	N1(Deami)
P41233	nISDYLVK	N1(Deami)
Q8BXZ1	nTSLEHTR	N1(Deami)
Q8BG07-2	nFSSHINR	N1(Deami)
Q8BJU2	nSTTPLWR	N1(Deami)
O35451	nLTAFPGGAK	N1(Deami)
Q8CGM1-2	nVTDTFKR	N1(Deami)
O70362	nLTMFISR	N1(Deami)
Q8R2Q8	nTTHLLQR	N1(Deami)
P97300-3	nASNMEYR	N1(Deami)
P37172	nITAQLPTK	N1(Deami)
Q91X78	nYTADYDK	N1(Deami)
Q61789-2	nTSGDELVR	N1(Deami)
Q8BYI9-2	nITISnVTK	N1(Deami); N6(Deami)
Q9CS84-5	nTTLYIDR	N1(Deami)
Q60675	nLSLNIHGK	N1(Deami)
Q5RKR3	nLSALQLLK	N1(Deami)
P97300-3	nASNmEYR	N1(Deami); M5(Oxidation)
Q06806	nGSHQVTLR	N1(Deami)
Q6PGK7-2	nLSHTEVSK	N1(Deami)
Q9QUN7	nLTSLDISR	N1(Deami)
Q01705-2	nNSFHFLR	N1(Deami)
Q9Z306	nHSIPLETK	N1(Deami)
Q9WTS5	nVTSILELR	N1(Deami)
Q61490	nATVVWMk	N1(Deami)
Q6PHS9-4	nYTWVPIR	N1(Deami)
Q9R069	nQSGIYGcR	N1(Deami); C8(Carbamidomethyl)
P01868	EEQFnSTFR	N5(Deami)
Q8BY89-2	nITDLVEGAK	N1(Deami)
P15209-2	nLTIVDSGLK	N1(Deami)
E9PVB5-2	nVSGALEAFR	N1(Deami)
Q61490	nATVVWmk	N1(Deami); M7(Oxidation)
P20917-2	nVTVnETER	N1(Deami); N5(Deami)
Q80WM4	nVTLQDYGR	N1(Deami)
Q06335-2	nQSLSLLYK	N1(Deami)
Q9CQD8	nETIWYLK	N1(Deami)
Q99M71	nYTVVMSTR	N1(Deami)
Q3UHC2	nYTVVnTEK	N1(Deami)
Q640M6	gnASLLLNLR	N2(Deami)
Q8BJD1	nLSNQPFPR	N1(Deami)
Q80UG2	nHSLAFVGTK	N1(Deami)
P97449	nATLVNEADK	N1(Deami)
Q9ET30	IVDVnLTSEGK	N5(Deami)
Q91XE7	nETIWYVR	N1(Deami)
Q91ZV8	nHSLQLSER	N1(Deami)
P40237	nYTANATSSR	N1(Deami)
Q7TPD3-2	nASLEVALLR	N1(Deami)
Q99M71	nYTVVmSTR	N1(Deami); M6(Oxidation)
P40237	nYTAnATSSR	N1(Deami); N5(Deami)
P09470	nETHFDAGAK	N1(Deami)
Q61330	nESTVTGYk	N1(Deami)
Q8BI84-2	tGnSSPASVER	N3(Deami)
Q02858	nGSFIHSVPR	N1(Deami)
P35438-2	nVTALLMEAR	N1(Deami)
O88307	nSTVEYSLSK	N1(Deami)
Q99JP7	nESHLIDFR	N1(Deami)
P35438-2	nVTALLmEAR	N1(Deami); M7(Oxidation)
Q8BHE4	nQSSAHLGPk	N1(Deami)
P55066	anATLLLGPLR	N2(Deami)
Q9Z0F8-2	nTSWDNAGFK	N1(Deami)
P97797-2	nVSYnISSTVR	N1(Deami); N5(Deami)
Q9ESB3	ncSTQHFPR	N1(Deami); C2(Carbamidomethyl)
O88829-2	nESLPFWVR	N1(Deami)
P35546-2	nFSTcSPSTR	N1(Deami); C5(Carbamidomethyl)
Q9JKF6	nPnGTVTVISR	N3(Deami)
Q02013	nQTLVQDNVK	N1(Deami)
Q8R4Y4-2	nSSITLPADSR	N1(Deami)
Q2PZL6	nGSITVLSVDR	N1(Deami)
Q01097	fGTVPnGSTER	N6(Deami)
Q0V8T8-2	nTSLSSSAIYK	N1(Deami)
Q8BY89-2	nESLQcPTAR	N1(Deami); C6(Carbamidomethyl)
P26151	nTSSEYHIAR	N1(Deami)
Q9R1V7-4	nTSYSSAVQk	N1(Deami)
Q3UHH8	ncSLEDDSVR	N1(Deami); C2(Carbamidomethyl)
P11276	nYTDcTSEGR	N1(Deami); C5(Carbamidomethyl)
P22725-2	nESTGSLGTQGR	N1(Deami)
O89001	nNSNNFDLNR	N1(Deami)
P01831	vLTLAnFTTk	N6(Deami)
O89001	nNSnNFDLNR	N1(Deami)
P29533-2	nTTISVHPSTR	N1(Deami)
Q8BLI0	nLSQQPEELR	N1(Deami)
Q9WTR5	nLSVVILGASDK	N1(Deami)
Q9QY33	nQSVPLSccR	N1(Deami); C8(Carbamidomethyl); C9(Carbamidomethyl)
Q8BG39	fInSTFLEQK	N3(Deami)
P02468	vnSSLHSQISR	N2(Deami)
Q9JHE3	nFSGYYIGVGR	N1(Deami)
Q6P6J9	nVTGLEnFTLK	N1(Deami); N7(Deami)
Q9Z1P5-2	nVTFTSAGDSSR	N1(Deami)
O35245-2	nGScSIPQDLR	N1(Deami); C4(Carbamidomethyl)
Q8R4Y4-2	nVTAAAESFGYK	N1(Deami)
Q5F226	ncScnGTTWR	N1(Deami); C2(Carbamidomethyl); C4(Carbamidomethyl); N5(Deami)
O35598	nISQVLEkk	N1(Deami)
Q91ZX7	nSTTLVMHMk	N1(Deami)
Q810C1	nVSSLADLKPk	N1(Deami)
Q9JIS5	lVnSTFLHNk	N3(Deami)
O08742	nLSGLQTLGLTR	N1(Deami)
Q91V14-2	LAWEGnETVTTR	N6(Deami)
Q61885	nATGMEVGWYR	N1(Deami)
P70665-2	nSSDYGFPEIR	N1(Deami)
Q8BY89-2	nITDLVEGAKk	N1(Deami)
Q61885	nATGmEVGWYR	N1(Deami); M5(Oxidation)
P32037	dFLnYTLEER	N4(Deami)
Q8BM72	nSTIQAANLAGLK	N1(Deami)
Q63912	sLEVLnLSSNk	N6(Deami)
Q9JIS8	tVVVDnETVATR	N6(Deami)
P97927	nASGIYAEIDGAK	N1(Deami)
Q810B8	nLSQIVSYQTR	N1(Deami)
Q80XU8	nMTGLVDLTLSR	N1(Deami)
Q8R366	GETASLLcnISVR	C8(Carbamidomethyl); N9(Deami)
Q9WTS5	nSSIDSGEAEVGR	N1(Deami)
Q8BGT0	nLSLLYSQMQK	N1(Deami)
Q62351	nITAFNETLFR	N1(Deami)
Q62351	nITAFnETLFR	N1(Deami); N6(Deami)
Q60841-3	nNTADWIQLEK	N1(Deami)
Q80XU8	nmTGLVDLTLSR	N1(Deami); M2(Oxidation)
Q8K0S5	ncTGPVSPHQIK	N1(Deami); C2(Carbamidomethyl)
Q8BGT0	nLSLLYSQmQK	N1(Deami); M9(Oxidation)
P97449	nATLVNEADKLR	N1(Deami)
P70302	LAVTnTTMTGTVLK	N5(Deami)
P41593	nGSWEVVPGHnR	N1(Deami); N11(Deami)
P43006-3	VLVAPPSEEAnTTK	N11(Deami)
A6H6E2	nLSALHMVTSQR	N1(Deami)
P11276	nYTDcTSEGRR	N1(Deami); C5(Carbamidomethyl)
P82347	nVTVNILNDQTK	N1(Deami)
P68500	nGTEIALESDYR	N1(Deami)
Q02788	nMTLFSDLVAEK	N1(Deami)
Q8R5M8-5	vSLTnVSISDEGR	N5(Deami)
Q9CQ01	ncTEPGEQLSSR	N1(Deami); C2(Carbamidomethyl)
Q0PMG2	nATFQITPDMIK	N1(Deami)
Q6VNS1-2	nITSIHIENWR	N1(Deami)
Q80TS8-2	nLTLAGEYFHk	N1(Deami)
Q9ERC8	nkSDSWDSAQR	N1(Deami)
Q9CS84-5	nTTLYIDRAEAK	N1(Deami)
Q06890	qELnDSLQVAER	N4(Deami)
Q8VE98	VVLGAnGTYScLVR	N6(Deami); C11(Carbamidomethyl)
P54763	aGFEAVEnGTVcR	N8(Deami); C12(Carbamidomethyl)
Q62165	ncSSITLQnITR	N1(Deami); C2(Carbamidomethyl); N9(Deami)
Q61735	nSTTTDQnFTSAK	N1(Deami); N8(Deami)
Q9DB72	eLLSnQSEVMLR	N5(Deami)
Q61072	nFSScSAEDFEK	N1(Deami); C5(Carbamidomethyl)
Q3UFB7	nVTcWAENDVGR	N1(Deami); C4(Carbamidomethyl)
Q80WV3	nLTTLGIFGAATNK	N1(Deami)
O08532-3	hLVnISLYAFnK	N4(Deami); N11(Deami)
Q91X72	sWSTVGncTAALR	N7(Deami); C8(Carbamidomethyl)
Q8R143	nVScLWcNENK	N1(Deami); C4(Carbamidomethyl); C7(Carbamidomethyl)
P97300-3	ENGVFEEISnSSGR	N10(Deami)
O35114	nQSVGDPNVDLIR	N1(Deami)
Q8BJI1	nGTVAVVEPEcEK	N1(Deami); C11(Carbamidomethyl)
P12960	anSTGTLVITNPTR	N2(Deami)
Q61207	nSTKEEILAALEK	N1(Deami)
Q60928	nMSSEFYATQLR	N1(Deami)
Q8R0I0	nQTVPFLEEDVR	N1(Deami)
Q8K1S3	ncTDGLcVLNQR	N1(Deami); C2(Carbamidomethyl); C7(Carbamidomethyl)
P24638	nLTLMATTSQFPK	N1(Deami)
P14094	nESLETYPLMMK	N1(Deami)
O54991	anHSLDVSFYFR	N2(Deami)
Q60928	nmSSEFYATQLR	N1(Deami); M2(Oxidation)
Q8BKU8-2	nISSQEGSTDVVAR	N1(Deami)
Q6PE13	nESSWHSGDPQAR	N1(Deami)
Q99PD7	ncTEPALHEFPR	N1(Deami); C2(Carbamidomethyl)
Q9Z0L0	nNSLVSLTYASFR	N1(Deami)
Q9WTS5	nSSIDSGEAEVGRR	N1(Deami)
Q921I1	nSTLcDLcIGPLK	N1(Deami); C5(Carbamidomethyl); C8(Carbamidomethyl)
P33146	nWSVSQInVSHAR	N1(Deami); N8(Deami)
O09117-2	nQTVTATFGYPFR	N1(Deami)
F7BWT7	nTTDVVNTMcGYK	N1(Deami); C10(Carbamidomethyl)
Q91V14-2	lLnATcDEYFTR	N3(Deami); C6(Carbamidomethyl)
P09242	nRTDVEYELDEK	N1(Deami)
P70389	nLTQLPDGIPVSTR	N1(Deami)
P24668	EASnHSSGAGLVQINK	N4(Deami)
Q61477	nITQIVGHSGcEAK	N1(Deami); C11(Carbamidomethyl)
Q9Z218	nVETNnSTVLIEGK	N6(Deami)
Q9Z2L6	nETALYHVEAFk	N1(Deami)
Q07113	nGSSIIDLSPLIHR	N1(Deami)
P12960	GKAnSTGTLVITNPTR	N4(Deami)
Q99P47	nSSFHAASFHGDMK	N1(Deami)
Q69Z26	nESVRPFSPFEVK	N1(Deami)
Q8BUB6	nISTAEQPYLFTR	N1(Deami)
Q920P3	nETGQGPVDLSDPSK	N1(Deami)
A6H6E2	nLSLDVEANHQAIK	N1(Deami)
Q8BU25	nGSWGGTLDDFYVK	N1(Deami)
P24638	nLTLmATTSQFPk	N1(Deami); M5(Oxidation)
P14094	nESLETYPLMmk	N1(Deami); M11(Oxidation)
Q60629	nGTcQAPSPVTNVk	N1(Deami); C4(Carbamidomethyl)
O88531	nYSIFLADINQER	N1(Deami)
O35161	nATQGnSTLFGNDVR	N1(Deami); N6(Deami)
Q9CR23	nISGHIYNQNVSQK	N1(Deami)
O54991	vDGQLVnLTLVEFR	N7(Deami)
Q9CR23	nISGHIYNQnVSQK	N1(Deami); N10(Deami)
Q91X72	nGTAHGnSTHPMHSR	N1(Deami); N7(Deami)
Q8VIM0	nVTLDDHGTYccR	N1(Deami); C11(Carbamidomethyl); C12(Carbamidomethyl)
Q9R0M0-2	nATQHTSGYFGSDVK	N1(Deami)
Q9D3L0	nDSIPGAGSEADGLEGK	N1(Deami)
Q91X72	nGTAHGnSTHPmHSR	N1(Deami); N7(Deami); M12(Oxidation)
P08071	nSSNFHLNQLQGLR	N1(Deami)
P13595-4	dGQLLPSSnYSNIk	N9(Deami)
P97927	nLTEVVPQLLDQLR	N1(Deami)
Q99P47	nSSFHAASFHGDmk	N1(Deami); M13(Oxidation)
Q01097	nLSFSEDGYQMHPK	N1(Deami)
Q01097	nLSFSEDGYQmHPK	N1(Deami); M11(Oxidation)
Q68FD9	aTVAAGNSVVQVVnVSR	N14(Deami)
Q9Z0F8-2	nLSGPcVPYVDAEQK	N1(Deami); C6(Carbamidomethyl)
Q8BND5-3	nGSGATLPGAGANVQTLR	N1(Deami)
P43006-3	kVLVAPPSEEAnTTK	K1(Succinyl); N12(Deami)
Q8BI36-2	nGSSEIYGEcGVcPR	N1(Deami); C10(Carbamidomethyl); C13(Carbamidomethyl)
P18181	nDTVYFTLPcDLAR	N1(Deami); C10(Carbamidomethyl)
Q8BYI9-2	ncSEPYcPLGcSSR	N1(Deami); C2(Carbamidomethyl); C7(Carbamidomethyl); C11(Carbamidomethyl)
P35802	nTTLVEGANLcLDLR	N1(Deami); C11(Carbamidomethyl)
P07759	yTGnASALLILPDQGR	N4(Deami)
P14231	FLnVTPNVEVNVEcR	N3(Deami); C14(Carbamidomethyl)
Q9QY42-3	nGTcLGEScSPLIQR	N1(Deami); C4(Carbamidomethyl); C9(Carbamidomethyl)
Q920P3	nETGQGPVDLSDPSKR	N1(Deami)
P20917-2	ncTLLLSTLSPELGGK	N1(Deami); C2(Carbamidomethyl)
O54991	GHNATFFGnVnDSAVVR	N11(Deami)
Q69ZU6	nIScVVSDGSAEDFSK	N1(Deami); C4(Carbamidomethyl)
P60710	dDDIAALVVDnGSGMcK	N-Term(Acetyl); N11(Deami); C16(Carbamidomethyl)
P21956-2	nNTIPDSQMSASSSYK	N1(Deami)
P12960	gkAnSTGTLVITNPTR	K2(Succinyl); N4(Deami)
Q80YA8	nGSLAGDVAGSVLPAPGPR	N1(Deami)
Q8BHJ6	nVTIcAPDFGQDLHR	N1(Deami); C5(Carbamidomethyl)
Q91ZX7	lTScATnASMcGDEAR	C4(Carbamidomethyl); N7(Deami); C11(Carbamidomethyl)
Q61735	DAMVGnYTcEVTELSR	N6(Deami); C9(Carbamidomethyl)
P63137-2	lSYNVIPLnLTLDNR	N9(Deami)
Q3UHK1	inGSAVIDSScVPVNk	N2(Deami); C11(Carbamidomethyl)
Q8C3Q5-2	lTGALAGGGSAAGTSAnATk	N17(Deami)
Q60675	nESGIILLGSGGTLTPPR	N1(Deami)
Q9CYA0	nETHSIcSAcDEScK	N1(Deami); C7(Carbamidomethyl); C10(Carbamidomethyl); C14(Carbamidomethyl)
Q922J6	GnGTLITFHSAFQccGK	N2(Deami); C14(Carbamidomethyl); C15(Carbamidomethyl)
P46978	TILVDNNTWnNTHISR	N10(Deami)
Q91X78	nYTADYDkTLIFNK	N1(Deami)
O54991	gHnATFFGNVnDSAVVR	N3(Deami); N11(Deami)
P57716	nISGVVLADHSGSFHNR	N1(Deami)
Q91XD7	nSSHLVcSAcFGPcAR	N1(Deami); C7(Carbamidomethyl); C10(Carbamidomethyl); C14(Carbamidomethyl)
Q9QUT0	nASHQnASQQGnTSSSAK	N1(Deami); N6(Deami); N12(Deami)
Q9CS84-5	sGGnATLQVDSWPVIER	N4(Deami)
Q60841-3	nDSFcATTPSAMVFGk	N1(Deami); C5(Carbamidomethyl)
P35803-5	SPQSnGTSGVEQIcVDVR	N5(Deami); C14(Carbamidomethyl)
Q9Z0L0	nLTHLESLHLEDNALK	N1(Deami)
Q3UHK6	nVTLPIDNGLNLVEWR	N1(Deami)
Q4V9Z5-3	nDTcPELPPPEWGWR	N1(Deami); C4(Carbamidomethyl)
Q3UHK6	nVTLPIDnGLNLVEWR	N1(Deami)
Q9WTS6-2	nMTLPGENGQNLVEWR	N1(Deami)
Q61885	iSPGknATGMEVGWYR	K5(Succinyl); N6(Deami)
P97300-3	kKENGVFEEISnSSGR	K1(Succinyl); N12(Deami)
Q3U284	nVTTVLSDPNPIWLVGR	N1(Deami)
P23953	nATSYPPMcSQDAGWAK	N1(Deami); C9(Carbamidomethyl)
Q9JIS5	VEHVTFnFTLENQIHR	N7(Deami)
Q99K10-2	nATQFAPVcPQNIIDGR	N1(Deami); C9(Carbamidomethyl)
Q8BY89-2	gVLMVGnETTYEDGHGAR	N7(Deami)
P43006-3	AVISMLnETMNEAPEETK	N7(Deami)
P97792-2	nASSEYSGTYScTVQNR	N1(Deami); C12(Carbamidomethyl)
P18572-2	tQLTcSLnSSGVDIVGHR	C5(Carbamidomethyl); N8(Deami)
Q6NZL8-3	nGTSSSTGPGcSDAPTTPIR	N1(Deami); C11(Carbamidomethyl)
O09114-2	tVVAPSTEGGLnLTSTFLR	N12(Deami)
Q8BG39	ncTIESTTFYNTDLYK	N1(Deami); C2(Carbamidomethyl)
Q3TXX4	cNLGVAIVSMVNnSTTHR	C1(Carbamidomethyl); N13(Deami)
P20917-2	nVTVnETEREFVYSER	N1(Deami); N5(Deami)
P17047	nLSFWDAPLGSSYMcNK	N1(Deami); C15(Carbamidomethyl)
Q6V4S5	nLTRPSLTQYELDNLSK	N1(Deami)
Q3TDQ1	TTLVDNNTWnNSHIALVGK	N10(Deami)
P14094	LDWLGncSGLNDDSYGYR	N6(Deami); C7(Carbamidomethyl)
Q8K449	nGTEEALYNGAITVLGEEK	N1(Deami)
Q91W98	ncSAPFPnGSAScPENAAR	N1(Deami); C2(Carbamidomethyl); N8(Deami); C13(Carbamidomethyl)
Q8BYI9-2	GTnESEASSTQFTTEIDAPK	N3(Deami)
Q6PHU5	HLYTTTGGETDFTnVTSLR	N14(Deami)
Q8VHW2	aLIcnTTnLTAGDDGPPHR	C4(Carbamidomethyl); N5(Deami); N8(Deami)
Q8C129	nLSQDVnGTLVSVYAVPEK	N1(Deami); N7(Deami)
P04925	QHTVTTTTKGEnFTETDVK	N12(Deami)
Q01339	nISFAcNPGFFLnGTSSSK	N1(Deami); C6(Carbamidomethyl); N13(Deami)
Q3TBN1	nVTHLYSTILGHQIGLSGR	N1(Deami)
P11276	DQcIVDDITYNVnDTFHK	C3(Carbamidomethyl); N13(Deami)
Q8CGQ8-2	ncTDPAIHEFPTDLFSNK	N1(Deami); C2(Carbamidomethyl)
Q810C1	nSTGLAETGTHSNSYLDTSR	N1(Deami)
O54991	anASEGTFPncTGHcTHPR	N2(Deami); N10(Deami); C11(Carbamidomethyl); C15(Carbamidomethyl)
Q9QZC2	nGTEVVScHPQGSTAGVVYR	N1(Deami); C8(Carbamidomethyl)
Q9WV54	nLSFATIYDVLSTKPVLNK	N1(Deami)
P14231	VINFYAGAnQSMnVTcVGKR	N9(Deami); N13(Deami); C16(Carbamidomethyl)
P97370	nLTScPDGAPFIQHGPDYR	N1(Deami); C5(Carbamidomethyl)
P97797-2	NTDGTYnYTSLFLVnSSAHR	N7(Deami); N15(Deami)
P12960	YTcTAQTIVDnSSASADLVVR	C3(Carbamidomethyl); N11(Deami)
Q62192	nLSHLQSLnLSYNEPLSLK	N1(Deami); N9(Deami)
Q9JIS5	ncTFINTVFYNTDLFEYK	N1(Deami); C2(Carbamidomethyl)
Q6NXK7	LNTESnASTLLLDnSTFVTFK	N6(Deami); N14(Deami)
Q922J6	aRGnGTLITFHSAFQccGk	N4(Deami); C16(Carbamidomethyl); C17(Carbamidomethyl)
Q75N73-2	nLSTcFSSGDLFAAHnLSER	N1(Deami); C5(Carbamidomethyl); N16(Deami)
P11438	nGSScGKEnVSDPSLTITFGR	N1(Deami); C5(Carbamidomethyl); N9(Deami)
P14094	YLQPLLAVQFTnLTVDTEIR	N12(Deami)
P04925	qHTVTTTTkGEnFTETDVK	K9(Succinyl); N12(Deami)
P11276	DQcIVDDITYNVnDTFHKR	C3(Carbamidomethyl); N13(Deami)
P97797-2	nTDGTYnYTSLFLVnSSAHR	N7(Deami); N15(Deami)
Q9JLB9-3	nYSLNDATITLHNIGFSDSGK	N1(Deami)
Q64449	nASLAHVPDPYTQAFLTQAAR	N1(Deami)
O35887	nATYGYVLDDPDPDDGFNYK	N1(Deami)
Q9CY50	DLNGNVFQDAVFnQTVTVIER	N13(Deami)
P14094	FKLDWLGncSGLNDDSYGYR	N8(Deami); C9(Carbamidomethyl)
Q9CY50	DLNGnVFQDAVFnQTVTVIER	N13(Deami)
P12960	YIITWDHVVALSnESTVTGYK	N13(Deami)
Q61490	IIISPEEnVTLTcTAENQLER	N8(Deami); C13(Carbamidomethyl)
B9EKR1	SDVPNTSPnSTSQHVAEFETER	N9(Deami)
P23819-2	IQFGGAnVSGFQIVDYDDSLVSK	N7(Deami)
O55026	qLEDATETTcnQTWAELQAR	C10(Carbamidomethyl); N11(Deami)
Q99PJ0	LTFFnVSEHDYGnYTcVASNK	N5(Deami); N13(Deami); C16(Carbamidomethyl)
P14094	FkLDWLGncSGLNDDSYGYR	K2(Succinyl); N8(Deami); C9(Carbamidomethyl)
Q9WTR5	nLSVVILGASDKDLHPNTDPFK	N1(Deami)
P29788	nISEGFSGIPDNVDAAFALPAHR	N1(Deami)
Q9EPS3	nLTEKPPHIEVYETAEDRDR	N1(Deami)
P14231	TENLDVIVnISDTESWGQHVQK	N9(Deami)
A6H6E2	nLSALHMVTSQREEELQSTLK	N1(Deami)
P14094	VLGFKPKPPKnESLETYPLMMK	N11(Deami)
O35136-2	sHGVQTMVVLSSLEPnTTYEIR	N16(Deami)
Q80Z24	SILTVTnVTQEHFGnYTcVAANK	N7(Deami); N15(Deami); C18(Carbamidomethyl)
Q61646	nLTSPVGVQPILNEHTFcAGLTK	N1(Deami); C18(Carbamidomethyl)
O35114	nGTNDGEYVFLTGEDNYLnFSK	N1(Deami); N19(Deami)
P20917-2	ATAFnLSVEFAPIILLESHcAAAR	N5(Deami); C20(Carbamidomethyl)
O35114	nGTNDGEYVFLTGEDnYLnFSK	N1(Deami); N19(Deami)
Q61735	SYIFIYDGNKnSTTTDQnFTSAK	N11(Deami); N18(Deami)
Q8BYI9-2	gQcAnGTcLcQEGYAGEDcSQR	C3(Carbamidomethyl); N5(Deami); C8(Carbamidomethyl); C10(Carbamidomethyl); C19(Carbamidomethyl)
Q8BLQ9-2	GSQGQFPLTQnVTVVEGGTAILTcR	N11(Deami); C24(Carbamidomethyl)
P40237	nYTAnATSSREEAWDYVQAQVK	N1(Deami); N5(Deami)
P09055	KEnSSEIcSNNGEcVcGQcVcR	N3(Deami); C8(Carbamidomethyl); C14(Carbamidomethyl); C16(Carbamidomethyl); C19(Carbamidomethyl); C21(Carbamidomethyl)
P20917-2	sNPEPSVAFELPSRnVTVnETER	N15(Deami); N19(Deami)
O89001	dSVTGSGLEnATISVAGINHnITTGR	N10(Deami); N21(Deami)
Q8R5M8-5	DTAVEGEEIEVncTAMASKPATTIR	N12(Deami); C13(Carbamidomethyl)
P08113	HNnDTQHIWESDSNEFSVIADPR	N3(Deami)
Q7TMR0	nISSHSNIIFSNGELDPWSGGGVTR	N1(Deami)
Q8BM13	nLSGNLAAIQEEMGAYGYEDLQQR	N1(Deami)
Q8BM13	nLSGNLAAIQEEmGAYGYEDLQQR	N1(Deami); M13(Oxidation)
O54901	GTGTGIEnSTESHFHSnGTTSVTSILR	N8(Deami); N17(Deami)
Q00896	GDTHTQILEGLQFnLTQTSEADIHK	N14(Deami)
Q8BYI9-2	iGSYnGTAGDSLSYHQGRPFSTEDR	N5(Deami)
P14094	vLGFkPkPPKnESLETYPLMMK	K5(Succinyl); N11(Deami)
P14094	vLGFkPkPPKnESLETYPLMmK	K5(Succinyl); N11(Deami); M21(Oxidation)
P14094	vLGFkPkPPKnESLETYPLmmK	K5(Succinyl); N11(Deami); M20(Oxidation); M21(Oxidation)
Q61735	sYIFIYDGNknSTTTDQnFTSAk	K10(Succinyl); N11(Deami); N18(Deami)
P14094	vLGFKPkPPknESLETYPLMmk	K7(Succinyl); N11(Deami); M21(Oxidation)
Q810U4-2	KIDGDTIIFSNVQESSSAVYQcnASNK	C22(Carbamidomethyl); N23(Deami)
P14094	vLGFKPkPPknESLETYPLmmk	K7(Succinyl); N11(Deami); M20(Oxidation); M21(Oxidation)
Q8BLK3	STEGQSSLTVTnVTEEHYGnYTcVAANK	N12(Deami); N20(Deami); C23(Carbamidomethyl)
P18242	nGTSFDIHYGSGSLSGYLSQDTVSVPcK	N1(Deami); C27(Carbamidomethyl)
O35136-2	nETTSEnGHVTLVcEAEGEPVPEITWK	N1(Deami); C14(Carbamidomethyl)
Q8R4G0	nASAQLDDENVcIEcYcNPLGSIHDR	N1(Deami); C12(Carbamidomethyl); C15(Carbamidomethyl); C17(Carbamidomethyl)
P11627	LVIQSLDYSDQGnYScVASTELDEVESR	N13(Deami); C16(Carbamidomethyl)
Q99KW9	nTSGSNQQAFLLENVPcNnAScEEVHR	N1(Deami); C17(Carbamidomethyl); N19(Deami); C22(Carbamidomethyl)
P18572-2	sQLTISNLDVNVDPGTYVcnATNAQGTTR	C19(Carbamidomethyl); N20(Deami)
Q8R5M8-5	DVTVIEGEVATIScQVnKSDDSVIQLLNPNR	C14(Carbamidomethyl); N17(Deami)
P01831	VLTLAnFTTKDEGDYFcELQVSGANPMSSnK	N6(Deami); C17(Carbamidomethyl); N30(Deami)
P13595-4	QSIVnATAnLGQSVTLVcDADGFPEPTMSWTK	N5(Deami); C18(Carbamidomethyl)
P01831	VLTLAnFTTKDEGDYFcELQVSGANPmSSnK	N6(Deami); C17(Carbamidomethyl); M27(Oxidation); N30(Deami)
O35874	NLFPSNLVVAAFTTSATDYTVVTHnTSSGnVTK	N25(Deami); N30(Deami)
P13595-4	iYNTPSASYLEVTPDSENDFGNYncTAVNR	N24(Deami); C25(Carbamidomethyl)
Q61001	nASQNQDNVYQGGGVcLDcQHHTTGINcER	N1(Deami); C16(Carbamidomethyl); C19(Carbamidomethyl); C28(Carbamidomethyl)
Q61001	nASQnQDNVYQGGGVcLDcQHHTTGINcER	N1(Deami); C16(Carbamidomethyl); C19(Carbamidomethyl); C28(Carbamidomethyl)
O35887	GHDLNEDGLVSWEEYKnATYGYVLDDPDPDDGFNYK	N17(Deami)

## Sheet: MB trypsin SA glycosites
Nonredundant sequence windows
PIKELEDNLKKNISEIKELINQA
RFDPKSGLWVRNGTGVIRKEGRQ
ANWKISEEFLKNISASAREPPSE
VNSDGTLVALRNITAVGRTLFVH
WYRIEASRTGRNGSISVRALDGP
SNTYTLTDVRRNATGDYKCSLID
SQNFLAILLSRNGSLQVRYRLSK
RCVSDIRVYMKNVTVVLRDATIQ
VRGPPSIRAMRNITAVAGRDTLI
GYFNFGKILFRNTTILLKFDGEP
IPSITWRTSTRNISSEEKTLDGH
WVGYQYVITGRNHSLEGRWEVAF
HIPISYVTDGRNYSEYRSVSLLD
ALDVDGETLRKNQSSELRVLYAP
QANTGPPWESKNSTAVWRGRDSR
TGPDLNILNLRNVSWATRDAWLA
HNITIIATEIRNHSQISRVPVAI
FAKDPLSEIGRNESLLNRAEALR
CVYHFVSAPKANATIEVKAAPDI
AGEVAAVRCPRNATGLILRRCEL
RSAAQWPWEKKNSTAYFRGSRTS
FWGQNQTLDPKNMTILNRTFHDQ
QTLDPKNMTILNRTFHDQPLIMD
LETHEAFNIDRNVTEIHRVGNIT
LGPPENVSAMRNGSQVLVRWQEP
SKITPSTRALRNLTQAVKEVNCP
QVLLNVLTLNRNLSDSLARGRLH
VRSVDFNRGTDNITVRQGDTAIL
RNLGSFLALQRNTTVLNSKVISV
DKDGNLRPWWKNSSVEAFKQQTE
NFLGSEPIISRNSSHSPLRTEYA
GKPFDAFTDLKNGSLFAFRGQYC
DVVICLSTTVRNDTLQEAKEHRV
SGDATFPKAMDNVTVRQGESATL
LGEVVQNLTGRNVSDFLVKTYPS
VVKDSLTLVRKNGTFLTLRQVFG
SVPPDLPMDTRNLSLAHNRIAAV
QGHTYSLLPPKNYSEVCRNCKEA
ESSWKTIEQERNASFVYTKALMA
NNNKFSLCSIRNISQVLEKKRNN
TGSRSQQWLLRNVTLPEIFXXXX
QVLQLGYNRLRNLTEGMLRGLSK
LQGVNVIDAVKNYSICGKSTTTE
EKVINDTWAWKNATLAEQAKLPA
EELNRKYEQAKNISQDLEKQAAR
TADILQNLTGRNISDYLVKTYVQ
KLVAIAVIDEKNTSLEHTRLKSI
PQAVLPKTWPRNFSSHINRFHPL
CCMENSQGCGRNSTTPLWRTGCY
QPSSAGRPSFRNLTAFPGGAKEL
GDLLFSVDILRNVTDTFKRATYV
GSKVQKNDFHRNLTMFISRDIRK
RDGLRAQAECRNTTHLLQRQLTR
RNGVELTATRKNASNMEYRINKP
VECCQGDWCNRNITAQLPTKGKS
LAPYAVFDIVRNYTADYDKTLIF
ELAKQLEEIKRNTSGDELVRCAV
VDAFTGIDPPKNITISNVTKDSL
GIDPPKNITISNVTKDSLTVSWS
WHSVRIRRQFRNTTLYIDRAEAK
ECYYDETVASRNLSLNIHGKYIG
LISNFPWSDLRNLSALQLLKMNH
FPPGQPLYLARNGSHQVTLRGFS
IRNTCKEEALRNLSHTEVSKFVL
QKTGEILLTLKNLTSLDISRNTF
LVVLLPPDQLRNNSFHFLRELSH
PDTVNLSSSWRNHSIPLETKDGR
FNYIRRIFPSRNVTSILELRNKE
LPVSCTISASRNATVVWMKDNIR
LDERYIDEVIRNYTWVPIRSTNY
KGNLTLERVHRNQSGIYGCRVED
TAQTQPREEQFNSTFRSVSELPI
TTYEDGHGARKNITDLVEGAKKA
EDDVEAYVGLRNLTIVDSGLKFV
LSLGNAYLALKNVSGALEAFRQA
EPSVAFELPSRNVTVNETEREFV
AFELPSRNVTVNETEREFVYSER
DGPGDASLVLRNVTLQDYGRYEC
MTHLHVIEERRNQSLSLLYKVPY
QLNPLFGPQLKNETIWYLKYHWP
DCYPVQETFIRNYTVVMSTRFFD
VVFWDGKEESRNYTVVNTEKGLL
SLAELLELAKGNASLLLNLRDPP
KLVGAPEEYGKNLSNQPFPRAEG
RMTSVIAYVYKNHSLAFVGTKSG
EEWNFAWEQFRNATLVNEADKLR
IGFNGNRIVDVNLTSEGKVKLVP
QLNPLFGPQLKNETIWYVRFLWE
CRLRWLLPWARNHSLQLSERTLC
EMGNTVMDIIRNYTANATSSREE
ARNYLGEAVSRNASLEVALLRDD
TVMDIIRNYTANATSSREEAWDY
KYQGICPPVARNETHFDAGAKFH
SLKWDPVVPLRNESTVTGYKMLY
LKVPGSESRTGNSSPASVEREKT
LIKEEDAVIYKNGSFIHSVPRHE
EKVLQFDPGTKNVTALLMEARDL
KTDRSYKVRSRNSTVEYSLSKLE
GGVMLVHDIRRNESHLIDFRESA
HLARKESQRGRNQSSAHLGPKRP
VSLPAYPRHRANATLLLGPLRAS
ELIDRVDDIYRNTSWDNAGFKGY
HLETTVNPSGKNVSYNISSTVRV
TVNPSGKNVSYNISSTVRVVLNS
RTNYYVEFSMRNCSTQHFPRSPL
VDFKWLQAMVKNESLPFWVRLFF
WRQGDGKGITRNFSTCSPSTRTC
GEAEYQEIRNPNGTVTVISRYRL
SALGFNYPLERNQTLVQDNVKVS
AHFSAFSQWFKNSSITLPADSRV
DGHWHTFRISKNGSITVLSVDRI
FSPPFRFGTVPNGSTERNIRNNY
YMFQEPYPVTKNTSLSSSAIYKD
KTCNPETFPLRNESLQCPTARCQ
FYVGSKILEYRNTSSEYHIARAE
DNTLQQNSSSRNTSYSSAVQKEI
PAFRAVYEALRNCSLEDDSVRSL
LCHFPFLYNNRNYTDCTSEGRRD
YIDPSPDYCVRNESTGSLGTQGR
QEGDSISVVGRNNSNNFDLNRNF
NQPYIKVLTLANFTTKDEGDYFC
VKELQVYISPRNTTISVHPSTRL
AEQKRLDDILRNLSQQPEELRDL
PTVAEVCDDARNLSVVILGASDK
WENTDWFKETKNQSVPLSCCRET
YKHKFINCRFINSTFLEQKEGCH
DQNLMDRLQRVNSSLHSQISRLQ
ITQTPNFPSFRNFSGYYIGVGRA
LKSPKVNCEERNVTGLENFTLKI
NCEERNVTGLENFTLKILNMSQD
STTMENETSFRNVTFTSAGDSSR
GVPRLRQLRVRNGSCSIPQDLRD
WESGAIPIPQRNVTAAAESFGYK
SILTPRHHLGKNCSCNGTTWRFS
PRHHLGKNCSCNGTTWRFSGQSY
KADGSGSVVLRNSTTLVMHMKVY
GSGLKMNCNNRNVSSLADLKPKL
FEYKFVNSRLVNSTFLHNKEGCP
HLSTLPAAAFRNLSGLQTLGLTR
FDVCAKLAWEGNETVTTRLWGLF
AELPCRISPGKNATGMEVGWYRS
GFVQLSSYMLKNSSDYGFPEIRW
NAPETILKDFLNYTLEERLEDLP
SVPAEFDLQQRNSTIQAANLAGL
IKNTLRSLEVLNLSSNKLWTVPT
FDICAKTVVVDNETVATRLWTFF
LTLEELDEIIKNASGIYAEIDGA
GIVAGKALSNRNLSQIVSYQTRV
FIQALGPPDFRNMTGLVDLTLSR
VYRGETASLLCNISVRGGPPGLR
PSGGKVPWSLKNSSIDSGEAEVG
EVCRNCKEAYKNLSLLYSQMQKL
ALVENLKLRQKNITAFNETLFRN
LKLRQKNITAFNETLFRNQLALA
SDPSITVSYAKNNTADWIQLEKI
DLKLLRVEDFRNCTGPVSPHQIK
TGHAMPRLAVTNTTMTGTVLKMT
HKGHAYRRCDRNGSWEVVPGHNR
RNGSWEVVPGHNRTWANYSECLK
KVLVAPPSEEANTTKAVISMLNE
SLQARLGQLQRNLSALHMVTSQR
PGNALYFKSARNVTVNILNDQTK
GNPSPSYRWLRNGTEIALESDYR
SIACDKPQQVRNMTLFSDLVAEK
FSSSELKVSLTNVSISDEGRYFC
LCFTKEDLHLRNCTEPGEQLSSR
KTVNLLVRSLKNATFQITPDMIK
NASINITDISRNITSIHIENWRG
LDGIFPGVPGRNLTLAGEYFHKA
SPITGYDIECKNKSDSWDSAQRT
NPAQANLRQELNDSLQVAERLTE
VHSVLRVVLGANGTYSCLVRNPV
CMCKAGFEAVENGTVCRGCPSGT
VKKLAFAFGDRNCSSITLQNITR
GDRNCSSITLQNITRGSIVVEWT
KSYIFIYDGNKNSTTTDQNFTSA
DGNKNSTTTDQNFTSAKISVSDL
LHSELFRELLSNQSEVMLRESRD
CIMNSGASGSRNFSSCSAEDFEK
LVNVTSDLNKKNVTCWAENDVGR
QLYSPAGSGGRNLTTLGIFGAAT
EIDPSMMRHLVNISLYAFNKSYD
RHLVNISLYAFNKSYDYQSVCDP
TQKERSWSTVGNCTAALRWLERY
YTNRSCEECLRNVSCLWCNENKA
KKENGVFEEISNSSGRFFITNKE
AVTNKAYVFERNQSVGDPNVDLI
PLPWSECPVIRNGTVAVVEPECE
TCFAENNRGKANSTGTLVITNPT
LVLYLEHNLEKNSTKEEILAALE
PKFVDVSQVIRNMSSEFYATQLR
YAMRKYFSIIKNQTVPFLEEDVR
RDCSGTLLDSKNCTDGLCVLNQR
QGGVLLAQILKNLTLMATTSQFP
RVLGFKPKPPKNESLETYPLMMK
GAALRFPPIRANHSLDVSFYFRT
SLNNKELTGIRNISSQEGSTDVV
QTFDLFWEKLRNESSWHSGDPQA
TSEDAGLQSSKNCTEPALHEFPR
QLPSLRYLDLRNNSLVSLTYASF
FSQGCAPGYEKNSTLCDLCIGPL
QLNPRVPDLGRNWSVSQINVSHA
DLGRNWSVSQINVSHARLRLRHQ
QVNCPKVGVNKNQTVTATFGYPF
ACGVPYTCCIRNTTDVVNTMCGY
LWGLFCSSRLLNATCDEYFTRNN
MGGGRKYMYPKNRTDVEYELDEK
TDELSVFCSSRNLTQLPDGIPVS
SYIFRVCREASNHSSGAGLVQIN
FPDKSAWCEAKNITQIVGHSGCE
GSVILRNVETNNSTVLIEGKKIE
HCEKFLTDVERNETALYHVEAFK
ACEQATECTVRNGSSIIDLSPLI
YNFQENYSLSKNSSFHAASFHGD
ASADASRYVFRNESVRPFSPFEV
LTKNEQMELIKNISTAEQPYLFT
LRSRTRLPTLRNETGQGPVDLSD
DSLHSLSQAIRNLSLDVEANHQA
CTIFENCKSCRNGSWGGTLDDFY
KCMCKAGYEEKNGTCQAPSPVTN
WHDPIKESVYRNYSIFLADINQE
NRSLRLAKALRNATQGNSTLFGN
LAKALRNATQGNSTLFGNDVRTA
IRCKCICPPYRNISGHIYNQNVS
MELLKVDGQLVNLTLVEFRKLGY
YRNISGHIYNQNVSQKDCNCLHV
SCPGRGHGRPRNGTAHGNSTHPM
HGRPRNGTAHGNSTHPMHSRCSP
LNKGDVSLIIKNVTLDDHGTYCC
GRSQRLALLLRNATQHTSGYFGS
DAAGLPGAESRNDSIPGAGSEAD
RTHYYAVAVVKNSSNFHLNQLQG
WFRDGQLLPSSNYSNIKIYNTPS
TAVDSARDAVRNLTEVVPQLLDQ
RYLINVTFEGRNLSFSEDGYQMH
VAAGNSVVQVVNVSRLEGDDNPV
DTDNSCKVCCRNLSGPCVPYVDA
PTVRFFQAFTKNGSGATLPGAGA
GLYCGKTLLFKNGSSEIYGECGV
TCQVSNPVSSKNDTVYFTLPCDL
GCICNEGWFGKNCSEPYCPLGCS
YMYFNVWTICRNTTLVEGANLCL
SCSVLELKYTGNASALLILPDQG
YTQPLVAVKFLNVTPNVEVNVEC
SAALSFVPEPRNGTCLGESCSPL
RSRLLGDLGLRNCTLLLSTLSPE
KGHNATFFGNVNDSAVVRHDLHY
EAQCGEGTRTRNISCVVSDGSAE
MDDDIAALVVDNGSGMCKAGFAG
LHGCSEPLGLKNNTIPDSQMSAS
GAHSNIWLAVRNGSLAGDVAGSV
PEKKVLDEHGKNVTICAPDFGQD
SIDPKLTSCATNASMCGDEARCV
LKMDKRDAMVGNYTCEVTELSRE
DKRLSYNVIPLNLTLDNRVADQL
LDPDCGFCYKINGSAVIDSSCVP
AGGGSAAGTSANATKTSPASGTG
GTEINLSFSTRNESGIILLGSGG
DCTDGFFSLQRNETHSICSACDE
YSDYLKDRARGNGTLITFHSAFQ
NRTILVDNNTWNNTHISRVGQAM
DSWTPFYQKGHNATFFGNVNDSA
PSSLQRFLRARNISGVVLADHSG
QCGLGYFEAERNSSHLVCSACFG
EYETPQNASQKNASHQNASQQGN
NASHQNASQQGNTSSSAKKDQFF
YHVVRFTRSGGNATLQVDSWPVI
WLMLANEGMAKNDSFCATTPSAM
STCEVIKSPQSNGTSGVEQICVD
SLVSLTYASFRNLTHLESLHLED
AGTVNPTVGKRNVTLPIDNGLNL
GFVLHFKEVPRNDTCPELPPPEW
AGTANPTVAKRNMTLPGENGQNL
LTHIVAAYQERNVTTVLSDPNPI
PQPAEPWSFVKNATSYPPMCSQD
FPGERVEHVTFNFTLENQIHRGG
PEPPSPWSDIRNATQFAPVCPQN
IHASKGVLMVGNETTYEDGHGAR
ANTTKAVISMLNETMNEAPEETK
AEMTSPVISVKNASSEYSGTYSC
VNSKTQLTCSLNSSGVDIVGHRW
PGLQGKTLPKRNGTSSSTGPGCS
TVVAPSTEGGLNLTSTFLRKNQC
EDVTSTDTYFKNCTIESTTFYNT
NLGVAIVSMVNNSTTHRGGHVVV
ANGSAFNISNKNLSFWDAPLGSS
WAELTSLYSMRNLTRPSLTQYEL
NRTTLVDNNTWNNSHIALVGKAM
KVCRFKLDWLGNCSGLNDDSYGY
IALDLDALGTRNGTEEALYNGAI
LCGDPRPELVRNCSAPFPNGSAS
ELVRNCSAPFPNGSASCPENAAR
YEVSISAVRGTNESEASSTQFTT
YTTTGGETDFTNVTSLRGVYITS
DYWLYTRALICNTTNLTAGDDGP
LYTRALICNTTNLTAGDDGPPHR
YLVAFIVGEMRNLSQDVNGTLVS
VGEMRNLSQDVNGTLVSVYAVPE
QHTVTTTTKGENFTETDVKMMER
IVRYTSFEYPKNISFACNPGFFL
ISFACNPGFFLNGTSSSKCTEEG
DPLKPFGGYSRNVTHLYSTILGH
QCIVDDITYNVNDTFHKRHEEGH
MAPINGTPLAKNCTDPAIHEFPT
RISPTLTSHSKNSTGLAETGTHS
NGVTLNLEGRANASEGTFPNCTG
GRANASEGTFPNCTGHCTHPRFP
PLGNLNRSSLRNGTEVVSCHPQG
AKKCLNHTTQKNLSFATIYDVLS
MNRVINFYAGANQSMNVTCVGKR
INFYAGANQSMNVTCVGKRDEDA
FLKPYSVEEQKNLTSCPDGAPFI
KNLTKNTDGTYNYTSLFLVNSSA
GTYNYTSLFLVNSSAHREDVVFT
RYTCTAQTIVDNSSASADLVVRG
ETSDCCNLQLRNLSHLQSLNLSY
QLRNLSHLQSLNLSYNEPLSLKT
EDVTSSNTFFRNCTFINTVFYNT
NGHVMKLNTESNASTLLLDNSTF
TESNASTLLLDNSTFVTFKASRH
DNVSQPKEGPRNLSTCFSSGDLF
CFSSGDLFAAHNLSERSQIGASE
ISLPASAEVLKNGSSCGKENVSD
VLKNGSSCGKENVSDPSLTITFG
YLQPLLAVQFTNLTVDTEIRVEC
QGDYQGRVLFKNYSLNDATITLH
WKDALLLCESRNASLAHVPDPYT
EDGLVSWEEYKNATYGYVLDDPD
LNGNVFQDAVFNQTVTVIEREDG
IITWDHVVALSNESTVTGYKILY
YYSKIIISPEENVTLTCTAENQL
SGKSDVPNTSPNSTSQHVAEFET
GDLLKIQFGGANVSGFQIVDYDD
KQLEDATETTCNQTWAELQARVP
NRPFLSKLTFFNVSEHDYGNYTC
TFFNVSEHDYGNYTCVASNKLGH
EDGVLDPGYPRNISEGFSGIPDN
IAQYGLSHYSKNLTEKPPHIEVY
RPKTENLDVIVNISDTESWGQHV
QTMVVLSSLEPNTTYEIRVAAVN
NFSTRSILTVTNVTQEHFGNYTC
TVTNVTQEHFGNYTCVAANKLGT
HYENSTVPEKKNLTSPVGVQPIL
VSPNFGLFYERNGTNDGEYVFLT
YVFLTGEDNYLNFSKIVEWNGKT
ENQYGQRATAFNLSVEFAPIILL
PGDCSGKGQCANGTCLCQEGYAG
KGSQGQFPLTQNVTVVEGGTAIL
SEDMDAYCRKENSSEICSNNGEC
VKDSVTGSGLENATISVAGINHN
NATISVAGINHNITTGRFGDFHR
DTAVEGEEIEVNCTAMASKPATT
ADKVIVTSKHNNDTQHIWESDSN
PHWMTTMYGGKNISSHSNIIFSN
RTIVRLREEVRNLSGNLAAIQEE
ISWKGTGTGIENSTESHFHSNGT
IENSTESHFHSNGTTSVTSILRV
THTQILEGLQFNLTQTSEADIHK
RSLYKIRIGSYNGTAGDSLSYHQ
VQESSSAVYQCNASNKYGYLLAN
STEGQSSLTVTNVTEEHYGNYTC
TVTNVTEEHYGNYTCVAANKLGV
YNSDKSSTYVKNGTSFDIHYGSG
VFVQPHILQLKNETTSENGHVTL
HCELCRLGYFRNASAQLDDENVC
VIQSLDYSDQGNYSCVASTELDE
DGYPDALAILKNTSGSNQQAFLL
QAFLLENVPCNNASCEEVHRMFK
DVNVDPGTYVCNATNAQGTTRET
EGEVATISCQVNKSDDSVIQLLN
LQVSGANPMSSNKSISVYRDKLV
PPTVQARQSIVNATANLGQSVTL
TSATDYTVVTHNTSSGNVTKEKI
YTVVTHNTSSGNVTKEKIPVVTD
TPDSENDFGNYNCTAVNRIGQES
DCYYDPEVDRRNASQNQDNVYQG

## Sheet: Overlap of three methods
MB	MBSA	MBgluc	MB&MBSA	MB&Mbgluc	MBSA&Mbgluc	ALL
1655	376	259	201	152	45	40
MB	1342
MBSA	170
Mbgluc	102
MB&MBSA	161
MB&MBgluc	112
MBSA&Mbgluc	5
overlap	40
