# Supplementary material for: Releasing N-glycan from Peptide N-terminus by N-terminal Succinylation Assisted Enzymatic Deglycosylation
Source: Sci Rep. 2015 Apr 22;5:9770. doi: 10.1038/srep09770 (PMC4405948; doi:10.1038/srep09770)
Supplement: Supplementary Information — Dataset 8 [file srep09770-s9.xls]

## Sheet: Cover
Releasing N-glycan from Peptide N-terminus by N-terminal Succinylation Assisted Enzymatic Deglycosylation Yejing Weng1,2, Zhigang Sui1, Hao Jiang1,2,Yichu Shan1, Lingfan Chen1,2, Shen Zhang1,2, Lihua Zhang*1 and Yukui Zhang1 1Key Lab of Separation Sciences for Analytical Chemistry, National Chromatographic R. & A. Center, Dalian Institute of Chemical Physics, Chinese Academy of Sciences, Dalian 1…
The identified N-glycopeptides by one-step deglycosylation approach (Route C)

## Sheet: Sheet1
protein	peptide	modification
Q6P9K9-2	inGSVR	N-Term(Succinyl); N2(Deami)
Q8R1R4-2	vAnLTR	N-Term(Succinyl); N3(Deami)
P60755	lVnVSR	N-Term(Succinyl); N3(Deami)
Q91ZX7	lnGSFR	N-Term(Succinyl); N2(Deami)
P19137	nLSEIK	N-Term(Succinyl); N1(Deami)
Q03157	vnASAPR	N-Term(Succinyl); N2(Deami)
O35657	vnLTLR	N-Term(Succinyl); N2(Deami)
P18581	nISASAR	N-Term(Succinyl); N1(Deami)
O54991	VELnTSR	N4(Deami)
Q9WTR5	nITAVGR	N-Term(Succinyl); N1(Deami)
Q5FWH7-2	lnMSNR	N-Term(Succinyl); N2(Deami)
Q8BGT0	mDnISR	N-Term(Succinyl); N3(Deami)
P35846	lSnYSR	N-Term(Succinyl); N3(Deami)
P97300-3	AnATIEVK	N2(Deami)
Q9Z1L5	ynESLK	N-Term(Succinyl); N2(Deami)
Q9JMB8-2	icnVTR	N-Term(Succinyl); C2(Carbamidomethyl); N3(Deami)
Q61490	nATGDYK	N-Term(Succinyl); N1(Deami)
P97797-2	vnFTcK	N-Term(Succinyl); N2(Deami); C5(Carbamidomethyl)
Q810U4	eIVnGSR	N-Term(Succinyl); N4(Deami)
Q8BXA0	lISnATR	N-Term(Succinyl); N4(Deami)
Q8VHN7-5	DGILnTSR	N5(Deami)
Q8BLK3	GTDnITVR	N4(Deami)
Q64455	vTnVSTR	N-Term(Succinyl); N3(Deami)
Q9D8B7	iWnVTR	N-Term(Succinyl); N3(Deami)
O88307	qFnETR	N-Term(Succinyl); N3(Deami)
Q9JHH6	aHLnVSR	N-Term(Succinyl); N4(Deami)
P11438	nVTVVLR	N-Term(Succinyl); N1(Deami)
P11627	tnGTGPVR	N-Term(Succinyl); N2(Deami)
Q9R069	gnLTLER	N-Term(Succinyl); N2(Deami)
O70309	snLTVLR	N-Term(Succinyl); N2(Deami)
P15116	snISILR	N-Term(Succinyl); N2(Deami)
P42776	GAnATLLDK	N3(Deami)
Q99PJ0	AMDnVTVR	N4(Deami)
P97952	vVWnGSR	N-Term(Succinyl); N4(Deami)
Q05793	aLVnFTR	N-Term(Succinyl); N4(Deami)
P21995	ySnLSLK	N-Term(Succinyl); N3(Deami)
Q8C129	nYSEYR	N-Term(Succinyl); N1(Deami)
E9Q612	gSnTSLPR	N-Term(Succinyl); N3(Deami)
Q8R1C0	vGnITSVR	N-Term(Succinyl); N3(Deami)
Q9QZF2	lLnDSER	N-Term(Succinyl); N3(Deami)
P48302	gSnSSLMR	N-Term(Succinyl); N3(Deami)
Q810U4	nLnFSTR	N-Term(Succinyl); N3(Deami)
Q3UHD1	nATGLILR	N-Term(Succinyl); N1(Deami)
Q9CQF9	lLnQTLR	N-Term(Succinyl); N3(Deami)
Q8BYB9	nSTAYFR	N-Term(Succinyl); N1(Deami)
P01896	nGnATLLR	N-Term(Succinyl); N3(Deami)
Q99KW9	nMTILnR	N-Term(Succinyl); N1(Deami); N6(Deami)
Q9EQS9	iVnYTVR	N-Term(Succinyl); N3(Deami)
Q9CQF9	mSnITFR	N-Term(Succinyl); N3(Deami)
Q8R1C0	nVTEIHR	N-Term(Succinyl); N1(Deami)
P56528	nPcnITR	N-Term(Succinyl); C3(Carbamidomethyl); N4(Deami)
Q9DBX3-2	mPnGTQAR	N-Term(Succinyl); N3(Deami)
Q99JP7	nLSDSLAR	N-Term(Succinyl); N1(Deami)
B2RXS4	aMSnISVR	N-Term(Succinyl); N4(Deami)
Q99KW9	nmTILnR	N-Term(Succinyl); N1(Deami); M2(Oxidation); N6(Deami)
O08530	hYnYTGK	N-Term(Succinyl); N3(Deami)
P16092-4	hIEVnGSK	N-Term(Succinyl); N5(Deami)
P97300-3	nASNMEYR	N1(Deami)
Q8K0B2-3	gnSTLAVPK	N-Term(Succinyl); N2(Deami)
O35136-2	sFnATAER	N-Term(Succinyl); N3(Deami)
O09126	nSSHSPLR	N-Term(Succinyl); N1(Deami)
Q8R464	gnESLPER	N-Term(Succinyl); N2(Deami)
Q61543	lnLTTDPK	N-Term(Succinyl); N2(Deami)
Q61809	scVnVTTK	N-Term(Succinyl); C2(Carbamidomethyl); N4(Deami)
Q921L8	sFGnISER	N-Term(Succinyl); N4(Deami)
Q61282	snDSGIYR	N-Term(Succinyl); N2(Deami)
Q9D8N1	aVnQSMLR	N-Term(Succinyl); N3(Deami)
O88307	aASnSTEIK	N-Term(Succinyl); N4(Deami)
Q99PJ0	amDnVTVR	N-Term(Succinyl); M2(Oxidation); N4(Deami)
P20352	nGTFLTLR	N-Term(Succinyl); N1(Deami)
Q61490	rnATGDYK	N-Term(Succinyl); N2(Deami)
Q8BNA6	iLPnQSVR	N-Term(Succinyl); N4(Deami)
Q91ZX7	tHAnGSIk	N-Term(Succinyl); N4(Deami); K8(Succinyl)
P28665	nASFVYTK	N-Term(Succinyl); N1(Deami)
Q9CPW0	sInLTLDR	N-Term(Succinyl); N3(Deami)
Q14BI2	aLcPnTTR	N-Term(Succinyl); C3(Carbamidomethyl); N5(Deami)
P21836	dnESLISR	N-Term(Succinyl); N2(Deami)
Q9QYS2	tLcPnTTK	N-Term(Succinyl); C3(Carbamidomethyl); N5(Deami)
Q9JI18	vFLnGTHR	N-Term(Succinyl); N4(Deami)
Q9WTS4	vGVDAnITR	N-Term(Succinyl); N6(Deami)
Q9QUP5	gGnVTLPcK	N-Term(Succinyl); N3(Deami); C8(Carbamidomethyl)
O08532-3	dAVNnITAK	N-Term(Succinyl); N5(Deami)
Q9JKR6	nATLAEQAK	N-Term(Succinyl); N1(Deami)
P02468	nISQDLEK	N-Term(Succinyl); N1(Deami)
Q61490	nATVVWMK	N-Term(Succinyl); N1(Deami)
Q9QZ26	mncSESQR	N-Term(Acetyl); N2(Deami); C3(Carbamidomethyl)
Q8BXZ1	nTSLEHTR	N-Term(Succinyl); N1(Deami)
P15116	rnWTINR	N-Term(Succinyl); N2(Deami)
Q60625	knQSSELR	K1(Succinyl); N2(Deami)
Q810B9	tPEnLTHR	N-Term(Succinyl); N4(Deami)
P19137	vATLnQTAR	N-Term(Succinyl); N5(Deami)
Q8BG07-2	nFSSHINR	N-Term(Succinyl); N1(Deami)
Q8BJU2	nSTTPLWR	N-Term(Succinyl); N1(Deami)
Q5RJH3	nNTAGIETR	N-Term(Succinyl); N1(Deami)
P70699	qVVEnMTR	N-Term(Succinyl); N5(Deami)
Q3UHD1	nTTVLNSk	N-Term(Succinyl); N1(Deami); K8(Succinyl)
Q8K1S2	eVFInVTR	N-Term(Succinyl); N5(Deami)
Q3UHK6	vGPYAnTTR	N-Term(Succinyl); N6(Deami)
P26048	nnITIFTR	N-Term(Succinyl); N2(Deami)
Q8VCM8	vIYnLTEK	N-Term(Succinyl); N4(Deami)
Q8R2Q8	nTTHLLQR	N-Term(Succinyl); N1(Deami)
Q91ZX7	tHAnGSIKR	N-Term(Succinyl); N4(Deami)
Q8R464	QTLFFnGTR	N6(Deami)
O88705	mVnHSWGR	N-Term(Succinyl); N3(Deami)
P70206	lSGnLTLLR	N-Term(Succinyl); N4(Deami)
Q8BFZ9	nYTADYDK	N-Term(Succinyl); N1(Deami)
P32261	lGAcnDTLK	N-Term(Succinyl); C4(Carbamidomethyl); N5(Deami)
Q8BYI9-2	nITISnVTK	N-Term(Succinyl); N1(Deami); N6(Deami)
Q63912	qnITYLLK	N-Term(Succinyl); N2(Deami)
O89023	qRYnLTAK	N-Term(Succinyl); N4(Deami)
Q9CS84-3	nTTLYIDR	N-Term(Succinyl); N1(Deami)
P01863	eDYnSTIR	N-Term(Succinyl); N4(Deami)
O35136-2	yncTATNR	N-Term(Succinyl); N2(Deami); C3(Carbamidomethyl)
Q8BYB9	fLSYnVTR	N-Term(Succinyl); N5(Deami)
Q5RKR3	nLSALQLLK	N-Term(Succinyl); N1(Deami)
Q80WG5	dScnDSFR	N-Term(Succinyl); C3(Carbamidomethyl); N4(Deami)
P97300-3	nASNmEYR	N-Term(Succinyl); N1(Deami); M5(Oxidation)
Q9DAX2-2	gSPAnVTEAR	N-Term(Succinyl); N5(Deami)
P35438-2	qnVSLSILK	N-Term(Succinyl); N2(Deami)
Q810U4	kEIVnGSR	N-Term(Succinyl); K1(Succinyl); N5(Deami)
Q8C145	snESVSEPR	N-Term(Succinyl); N2(Deami)
O35114	nMVLQnGTK	N-Term(Succinyl); N6(Deami)
Q60751	lNPGnYTAR	N-Term(Succinyl); N5(Deami)
Q8BFR4	tPMTnSSIR	N-Term(Succinyl); N5(Deami)
P01831	VLTLAnFTTK	N6(Deami)
Q06806	nGSHQVTLR	N-Term(Succinyl); N1(Deami)
Q8BFR4	gDRnLTWR	N-Term(Succinyl); N4(Deami)
Q61330	anSTGILSVR	N-Term(Succinyl); N2(Deami)
P39038	knWTITR	N-Term(Succinyl); K1(Succinyl); N2(Deami)
Q5FWI3	tTnASASDPR	N-Term(Succinyl); N3(Deami)
O35114	nmVLQnGTK	N-Term(Succinyl); M2(Oxidation); N6(Deami)
Q9Z218	LAYATInDSR	N7(Deami)
Q69ZN6-2	rHDVnATGR	N-Term(Succinyl); N5(Deami)
P70208-2	lAPnLTELR	N-Term(Succinyl); N4(Deami)
Q60805	qPESVnVTR	N-Term(Succinyl); N6(Deami)
Q8BJ83-2	yFAncTVR	N-Term(Succinyl); N4(Deami); C5(Carbamidomethyl)
O54905	sETnHSSLR	N-Term(Succinyl); N4(Deami)
O35598	nISQVLEk	N-Term(Succinyl); N1(Deami); K8(Succinyl)
P16301	iVYnHSSGR	N-Term(Succinyl); N4(Deami)
Q01705-2	nNSFHFLR	N-Term(Succinyl); N1(Deami)
Q06890	rnSTGcLk	N-Term(Succinyl); N2(Deami); C6(Carbamidomethyl); K8(Succinyl)
Q9D6F4	lcPEnFTR	N-Term(Succinyl); C2(Carbamidomethyl); N5(Deami)
P15209-2	ITnISSDDSGK	N3(Deami)
P21995	scnISVTEK	N-Term(Succinyl); C2(Carbamidomethyl); N3(Deami)
Q9Z0E8	nHSIPLETK	N-Term(Succinyl); N1(Deami)
Q8BGT0	nIGnTSEGPR	N-Term(Succinyl); N4(Deami)
P20352	knGTFLTLR	K1(Succinyl); N2(Deami)
Q61220	qVPGLHnGTK	N-Term(Succinyl); N7(Deami)
Q3UVX5	tcnSSLTLR	N-Term(Succinyl); C2(Carbamidomethyl); N3(Deami)
Q91ZX7	dGScIGnSSR	N-Term(Succinyl); C4(Carbamidomethyl); N7(Deami)
Q9R069	nQSGIYGcR	N-Term(Succinyl); N1(Deami); C8(Carbamidomethyl)
P01868	EEQFnSTFR	N5(Deami)
Q8BY89-2	nITDLVEGAK	N-Term(Succinyl); N1(Deami)
P15209-2	nLTIVDSGLK	N-Term(Succinyl); N1(Deami)
P70232	lTVnSSNSIK	N-Term(Succinyl); N4(Deami)
P20917-2	nVTVnETER	N-Term(Succinyl); N1(Deami); N5(Deami)
Q61490	nATVVWmk	N1(Deami); N-Term(Succinyl); M7(Oxidation); K8(Succinyl)
Q9WTS5	lGPYAnTTk	N-Term(Succinyl); N6(Deami); K9(Succinyl)
P35436	FGTVPnGSTER	N6(Deami)
Q80WM4	nVTLQDYGR	N-Term(Succinyl); N1(Deami)
Q9CQX5	ynGSLGLWR	N-Term(Succinyl); N2(Deami)
Q8HW98	hYGnYTcR	N-Term(Succinyl); N4(Deami); C7(Carbamidomethyl)
Q99M71	nYTVVMSTR	N-Term(Succinyl); N1(Deami)
Q640M6	gnASLLLNLR	N-Term(Succinyl); N2(Deami)
Q99JG2	vnLTGTPSQR	N-Term(Succinyl); N2(Deami)
Q9DB72	qGnASDVILR	N-Term(Succinyl); N3(Deami)
P09055	nGVnGTGENGR	N-Term(Succinyl); N4(Deami)
Q91XE7	nETIWYVR	N-Term(Succinyl); N1(Deami)
P40237	nYTAnATSSR	N-Term(Succinyl); N5(Deami)
P37172	nITAQLPTk	N-Term(Succinyl); N1(Deami); K9(Succinyl)
Q7TPD3-2	nASLEVALLR	N-Term(Succinyl); N1(Deami)
Q99M71	nYTVVmSTR	N-Term(Succinyl); N1(Deami); M6(Oxidation)
Q8BYB9	knSTAYFR	N-Term(Succinyl); K1(Succinyl); N2(Deami)
Q9R1V6-19	tLncSGAHVK	N-Term(Succinyl); N3(Deami); C4(Carbamidomethyl)
P40237	nYTAnATSSR	N-Term(Succinyl); N1(Deami); N5(Deami)
Q91ZX7	dnATDSVPLR	N-Term(Succinyl); N2(Deami)
P70232	iTEGVnVTQK	N-Term(Succinyl); N6(Deami)
P09470	nETHFDAGAK	N-Term(Succinyl); N1(Deami)
Q6PFE7-3	sncSELNLR	N-Term(Succinyl); N2(Deami); C3(Carbamidomethyl)
Q9CZ52-2	dFnETQLAR	N-Term(Succinyl); N3(Deami)
Q60675	nLSLNIHGk	N-Term(Succinyl); N1(Deami); K9(Succinyl)
Q8BHT6	fLnHSHNk	N-Term(Succinyl); N3(Deami); K8(Succinyl)
Q9CQF9	kMSnITFR	N-Term(Succinyl); K1(Succinyl); N4(Deami)
P35347	ynTTNNGYR	N-Term(Succinyl); N2(Deami)
Q8CGM1-2	cPPnASGSASR	N-Term(Succinyl); C1(Carbamidomethyl); N4(Deami)
Q923L3-2	gGQILTGnSTR	N-Term(Succinyl); N8(Deami)
Q63912	SLEVLnLSSNK	N6(Deami)
O70401	eYnSTGDYR	N-Term(Succinyl); N3(Deami)
P97797-2	gIAnLSNFIR	N-Term(Succinyl); N4(Deami)
Q64455	tnSTQVSDVR	N-Term(Succinyl); N2(Deami)
P10493	cVAnYTGNGR	N-Term(Succinyl); C1(Carbamidomethyl); N4(Deami)
P08101-2	aTVnDSGEYR	N-Term(Succinyl); N4(Deami)
P15208	hnLTITQGk	N-Term(Succinyl); N2(Deami); K9(Succinyl)
P97300-3	knASNMEYR	K1(Succinyl); N2(Deami)
Q8CJH3	vVAVSPAnISR	N-Term(Succinyl); N8(Deami)
B1AS29	ySGVnLTGFR	N-Term(Succinyl); N5(Deami)
Q640R3	dGKPLLnDSR	N-Term(Succinyl); N7(Deami)
P03987-2	eAQYnSTFR	N-Term(Succinyl); N5(Deami)
Q07409	vAGnQTSAVLR	N-Term(Succinyl); N4(Deami)
P08607	lAcLnGTVLR	N-Term(Succinyl); C3(Carbamidomethyl); N5(Deami)
P35438-2	nVTALLMEAR	N-Term(Succinyl); N1(Deami)
P19137	vcDGnSTNPR	N-Term(Succinyl); C2(Carbamidomethyl); N5(Deami)
P09470	gWnATHMFR	N-Term(Succinyl); N3(Deami)
Q9QY81	gATnNTcIIR	N-Term(Succinyl); N4(Deami); C7(Carbamidomethyl)
P35330	qFLVSnVSk	N-Term(Succinyl); N6(Deami); K9(Succinyl)
P11627	lLFPTnSSSR	N-Term(Succinyl); N6(Deami)
Q9JLC4-2	mQncTEANR	N-Term(Succinyl); N3(Deami); C4(Carbamidomethyl)
Q8C0Z1	nTnSSNnLTR	N-Term(Succinyl); N3(Deami); N7(Deami)
Q8K093	dSnSSFPGSAR	N-Term(Succinyl); N3(Deami)
Q64687	tnQTSASLFR	N-Term(Succinyl); N2(Deami)
O88531	cVnESYkK	N-Term(Succinyl); C1(Carbamidomethyl); N3(Deami); K7(Succinyl)
P97300-3	knASNmEYR	K1(Succinyl); N2(Deami); M6(Oxidation)
Q9R1B9	lDLNGNnITR	N-Term(Succinyl); N7(Deami)
Q9Z0M3	dPDVTnNSIR	N-Term(Succinyl); N6(Deami)
Q99JP7	nESHLIDFR	N-Term(Succinyl); N1(Deami)
P97797-2	nDTPknLTK	N-Term(Succinyl); K5(Succinyl); N6(Deami)
P39087-2	ySGVnMTGFR	N-Term(Succinyl); N5(Deami)
Q9EQJ0	fInHTVGnk	N-Term(Succinyl); N3(Deami); N8(Deami); K9(Succinyl)
Q9JKR6	vInDTWAWK	N-Term(Succinyl); N3(Deami)
Q68FM6	lSnLTEGMLR	N-Term(Succinyl); N3(Deami)
P35438-2	nVTALLmEAR	N-Term(Succinyl); N1(Deami); M7(Oxidation)
P70232	iIAAnNSGTFK	N-Term(Succinyl); N5(Deami)
P70232	iEnISYQDR	N-Term(Succinyl); N3(Deami)
Q91ZX7	gVTHLnISGLK	N-Term(Succinyl); N6(Deami)
P55066	anATLLLGPLR	N-Term(Succinyl); N2(Deami)
P04925	gEnFTETDVK	N-Term(Succinyl); N3(Deami)
P15209-2	LAAPnLTVEEGK	N5(Deami)
Q80TR4	lELNGNnITR	N-Term(Succinyl); N7(Deami)
P11627	vPGnQTSTTLK	N-Term(Succinyl); N4(Deami)
Q9ESB3	ncSTQHFPR	N-Term(Succinyl); N1(Deami); C2(Carbamidomethyl)
P35436	wEnQTLSLR	N-Term(Succinyl); N3(Deami)
Q8BRK9	anLTSMLIQR	N-Term(Succinyl); N2(Deami)
P39087-2	ySGVnmTGFR	N-Term(Succinyl); N5(Deami); M6(Oxidation)
Q7TPD3-2	iWcLGnETR	N-Term(Succinyl); C3(Carbamidomethyl); N6(Deami)
P12960	gTEWLVnSSR	N-Term(Succinyl); N7(Deami)
O88307	ekQFnETR	N-Term(Succinyl); K2(Succinyl); N5(Deami)
Q8BJ83-2	nFVInMTcR	N-Term(Succinyl); N5(Deami); C8(Carbamidomethyl)
P35546-2	nFSTcSPSTR	N-Term(Succinyl); N1(Deami); C5(Carbamidomethyl)
Q9QY33	TYnGTNSDAASR	N3(Deami)
Q9JKF6	nPnGTVTVISR	N-Term(Succinyl); N3(Deami)
Q61001	lnVTSPDLFR	N-Term(Succinyl); N2(Deami)
Q9R0E2	yIHEnYTk	N-Term(Succinyl); N5(Deami); K8(Succinyl)
P19137	vFnTSEDLSR	N-Term(Succinyl); N3(Deami)
Q3TDQ1	aMSSnETAAYK	N-Term(Succinyl); N5(Deami)
Q62179	dGTPVIInTSR	N-Term(Succinyl); N8(Deami)
Q9JIS5	lVnSTFLHNK	N-Term(Succinyl); N3(Deami)
O70472	eADnHTAFIR	N-Term(Succinyl); N4(Deami)
Q80UG2	nHSLAFVGTk	N-Term(Succinyl); N1(Deami); K10(Succinyl)
Q9ET30	iVDVnLTSEGK	N-Term(Succinyl); N5(Deami)
Q8BY89-2	nESLQcPTAR	N-Term(Succinyl); N1(Deami); C6(Carbamidomethyl)
Q9WTU3-2	lMEGnNTEIR	N-Term(Succinyl); N5(Deami)
B1AS29	gPnVTDSLTnR	N-Term(Succinyl); N3(Deami); N10(Deami)
P26151	nTSSEYHIAR	N-Term(Succinyl); N1(Deami)
Q62443	lnSSSQTNSLK	N-Term(Succinyl); N2(Deami)
P24638	yEQLQnETR	N-Term(Succinyl); N6(Deami)
A2AHL1-2	lnDScIYAk	N-Term(Succinyl); N2(Deami); C5(Carbamidomethyl); K9(Succinyl)
Q8BNA6	hESEVnVTIR	N-Term(Succinyl); N6(Deami)
Q9R1V7	nTSYSSAVQk	N-Term(Succinyl); N1(Deami); K10(Succinyl)
Q9D6F4	sVSHnMTAPNK	N-Term(Succinyl); N5(Deami)
P55144-3	anLTDWDPQK	N-Term(Succinyl); N2(Deami)
Q8BY89-2	knITDLVEGAK	N-Term(Succinyl); N2(Deami)
Q64735-2	InYTcNQGYR	N2(Deami); C5(Carbamidomethyl)
Q9QUN9	gGnGTIcDNQR	N-Term(Succinyl); N3(Deami); C7(Carbamidomethyl)
Q9WTU3-2	lmEGnNTEIR	N-Term(Succinyl); M2(Oxidation); N5(Deami)
Q9JKR6	vFGSQnLTTVK	N-Term(Succinyl); N6(Deami)
P42703-2	iEGLTnETYR	N-Term(Succinyl); N6(Deami)
O54904	knFTFGNIR	N-Term(Succinyl); K1(Succinyl); N2(Deami)
Q9Z1L5	ynESLKcER	N-Term(Succinyl); N2(Deami); C7(Carbamidomethyl)
P26049	sVAHnMTTPNK	N-Term(Succinyl); N5(Deami)
P32037	DFLnYTLEER	N4(Deami)
P11276	nYTDcTSEGR	N-Term(Succinyl); N1(Deami); C5(Carbamidomethyl)
P09055	nGVnGTGENGRK	N-Term(Succinyl); N4(Deami)
Q8C8T7	lRnLTEGMLR	N-Term(Succinyl); N3(Deami)
Q60675	lSAITnDTAAk	N-Term(Succinyl); N6(Deami); K11(Succinyl)
P22725-2	nESTGSLGTQGR	N-Term(Succinyl); N1(Deami)
O89001	nNSNNFDLNR	N-Term(Succinyl); N1(Deami)
Q8K4Z2	fIQEVnTTTR	N-Term(Succinyl); N6(Deami)
Q61739-2	anHSGAVVLLk	N-Term(Succinyl); N2(Deami); K11(Succinyl)
Q8BR76	cEPTFVnTSR	N-Term(Succinyl); C1(Carbamidomethyl); N7(Deami)
Q9CPW0	vGVHInNTQTK	N-Term(Succinyl); N6(Deami)
P29533-2	nTTISVHPSTR	N-Term(Succinyl); N1(Deami)
Q3V3R4	vYVYAVnQTR	N-Term(Succinyl); N7(Deami)
P16305-4	sIAHnMTTPNK	N-Term(Succinyl); N5(Deami)
Q640R3	dGkPLLnDSR	N-Term(Succinyl); K3(Succinyl); N7(Deami)
P09470	sTEVSnHTLk	N-Term(Succinyl); N6(Deami); K10(Succinyl)
Q61292	aQAALDKAnASR	N-Term(Succinyl); N9(Deami)
Q9Z222	eTNVGnQTVVR	N-Term(Succinyl); N6(Deami)
Q61001	eALNQAVnTTR	N-Term(Succinyl); N8(Deami)
P43406	eNQnHSYSLK	N-Term(Succinyl); N4(Deami)
P55144-3	nLAPATnYSLR	N-Term(Succinyl); N7(Deami)
Q9QY33	nQSVPLSccR	N1(Deami); N-Term(Succinyl); C8(Carbamidomethyl); C9(Carbamidomethyl)
Q06335-2	rnQSLSLLYK	N-Term(Succinyl); N2(Deami)
Q01279	dcVScQnVSR	N-Term(Succinyl); C2(Carbamidomethyl); C5(Carbamidomethyl); N7(Deami)
O88668	vnKTEEDYAR	N-Term(Succinyl); N2(Deami)
Q76KF0-3	gRPSGnESQHR	N-Term(Succinyl); N6(Deami)
O89001	fANEYPnITR	N-Term(Succinyl); N7(Deami)
Q9R0E2	eQInISLDHR	N-Term(Succinyl); N4(Deami)
Q8HW98	smLLFAnVSAR	N-Term(Succinyl); M2(Oxidation); N7(Deami)
Q8BGQ6-2	tnVSSSTMENR	N-Term(Succinyl); N2(Deami)
Q8BYI8	mLSAFnATSGk	N-Term(Succinyl); N6(Deami); K11(Succinyl)
Q8BFR4	gPGIkPnQTSK	N-Term(Succinyl); K5(Succinyl); N7(Deami)
Q8BG39	fInSTFLEQK	N-Term(Succinyl); N3(Deami)
Q8BHT6	qAAnLTQDLPR	N-Term(Succinyl); N4(Deami)
P02468	vnSSLHSQISR	N-Term(Succinyl); N2(Deami)
Q9JHE3	nFSGYYIGVGR	N-Term(Succinyl); N1(Deami)
Q8BLV3-2	aFSTLLVnVSGK	N-Term(Succinyl); N8(Deami)
Q68FM6	fGnLTDLnLTK	N-Term(Succinyl); N3(Deami); N8(Deami)
Q6P6J9	nVTGLEnFTLK	N-Term(Succinyl); N1(Deami); N7(Deami)
Q8C7X2-3	fINYnQTVSR	N-Term(Succinyl); N5(Deami)
P97797-2	nVSYnISSTVR	N-Term(Succinyl); N1(Deami); N5(Deami)
Q7M729	wSYnNSETSR	N-Term(Succinyl); N4(Deami)
Q810U4	fnHTQTIQQK	N-Term(Succinyl); N2(Deami)
Q91ZX7	iETILLnGTDR	N-Term(Succinyl); N7(Deami)
Q9CZT5	lHEISnETFR	N-Term(Succinyl); N6(Deami)
Q810U4	lSPYVnYSFR	N-Term(Succinyl); N6(Deami)
O35245-2	nGScSIPQDLR	N-Term(Succinyl); N1(Deami); C4(Carbamidomethyl)
Q61009	eSGIQnVSTcR	N-Term(Succinyl); N6(Deami); C10(Carbamidomethyl)
P13595-4	tSTRnISSEEK	N-Term(Succinyl); N5(Deami)
Q8BHA1	vPFHLLVnASR	N-Term(Succinyl); N8(Deami)
Q8R464	WNRGnESLPER	N5(Deami)
O55026	lLnLTSPEATAK	N-Term(Succinyl); N3(Deami)
P50608	lYLDHNnLTR	N-Term(Succinyl); N7(Deami)
Q91XA2	aVLVNnITTGEK	N-Term(Succinyl); N6(Deami)
Q61001	lnASIADLQSk	N-Term(Succinyl); N2(Deami); K11(Succinyl)
Q9QYS2	inFTAPFNPNK	N-Term(Succinyl); N2(Deami)
O70340	sLLHnETSAHR	N-Term(Succinyl); N5(Deami)
O35604	lIASnITETmR	N-Term(Succinyl); N5(Deami); M10(Oxidation)
O55192	lLnASVLGDHTK	N-Term(Succinyl); N3(Deami)
Q62179	kInSSLQLPDR	K1(Succinyl); N3(Deami)
Q810C1	nVSSLADLKPk	N-Term(Succinyl); N1(Deami); K11(Succinyl)
Q9WUP1	qFFSncTVDR	N-Term(Succinyl); N5(Deami); C6(Carbamidomethyl)
P19137	eLAAAAnESAVk	N-Term(Succinyl); N7(Deami); K12(Succinyl)
Q61220	ncTGDcVHEGK	N1(Deami); N-Term(Succinyl); C2(Carbamidomethyl); C6(Carbamidomethyl)
P31809-3	mTLSQnNSILR	N-Term(Succinyl); N6(Deami)
Q8R5M8-5	VSLTnVSISDEGR	N5(Deami)
Q6PFE7-3	gKSncSELNLR	N-Term(Succinyl); N4(Deami); C5(Carbamidomethyl)
P35917	aDnYTYEHLR	N-Term(Succinyl); N3(Deami)
Q61885	nATGMEVGWYR	N-Term(Succinyl); N1(Deami)
P70665-2	nSSDYGFPEIR	N-Term(Succinyl); N1(Deami)
Q69ZU6	cPnISALQEVR	N-Term(Succinyl); C1(Carbamidomethyl); N3(Deami)
Q99JP7	rnESHLIDFR	N-Term(Succinyl); N2(Deami)
Q8BY89-2	knITDLVEGAK	N-Term(Succinyl); K1(Succinyl); N2(Deami)
P31809-3	gnTTAIDKEIAR	N-Term(Succinyl); N2(Deami)
P11881-8	VETGEncTSPAPK	N6(Deami); C7(Carbamidomethyl)
Q9Z0F8-2	cQEAInATck	N-Term(Succinyl); C1(Carbamidomethyl); N6(Deami); C9(Carbamidomethyl); K10(Succinyl)
P05555-2	dkVTFInTTR	N-Term(Succinyl); K2(Succinyl); N7(Deami)
Q91V24	iLFAPDTnFTR	N-Term(Succinyl); N8(Deami)
Q61503	lDnYSTQELGR	N-Term(Succinyl); N3(Deami)
P06802-2	vYnGSVPFEER	N-Term(Succinyl); N3(Deami)
Q91ZX7	wTGHnVTVVQR	N-Term(Succinyl); N5(Deami)
Q61885	nATGmEVGWYR	N-Term(Succinyl); N1(Deami); M5(Oxidation)
Q810B8	gEVFHnLTNLR	N-Term(Succinyl); N6(Deami)
P97927	rPASnISASIQR	N-Term(Succinyl); N5(Deami)
Q63961	vnITVLPSLTSR	N-Term(Succinyl); N2(Deami)
Q8BM72	nSTIQAANLAGLK	N-Term(Succinyl); N1(Deami)
Q8BXN9-3	lFQncSELYK	N-Term(Succinyl); N4(Deami); C5(Carbamidomethyl)
Q9JIS8	tVVVDnETVATR	N-Term(Succinyl); N6(Deami)
Q71M36-2	dLASGEnGTEcR	N-Term(Succinyl); N7(Deami); C11(Carbamidomethyl)
Q99MB3	lSITnETFRk	N-Term(Succinyl); N5(Deami); K10(Succinyl)
E2JF22	hTLELAPnSTAR	N-Term(Succinyl); N8(Deami)
P48168	vPPnSTSNILNR	N-Term(Succinyl); N4(Deami)
Q7TT15-2	ynNTIAYGELR	N-Term(Succinyl); N2(Deami)
Q61292	aQAALDkAnASR	N-Term(Succinyl); K7(Succinyl); N9(Deami)
P70232	kITEGVnVTQK	N-Term(Succinyl); K1(Succinyl); N7(Deami)
Q9WU60	iDSTGnVTNELR	N-Term(Succinyl); N6(Deami)
Q9WTS5	nSSIDSGEAEVGR	N-Term(Succinyl); N1(Deami)
P01902	yLELGnETLLR	N-Term(Succinyl); N6(Deami)
Q8CBF3-2	eHNEFnSSMAR	N-Term(Succinyl); N6(Deami)
O09126	dVnYTQIVVDR	N-Term(Succinyl); N3(Deami)
Q3V3R4	ynHTGQVVIYK	N-Term(Succinyl); N2(Deami)
Q3UZV7-3	enQTLHYDFR	N-Term(Succinyl); N2(Deami)
Q810U3	QMVENFSPnQTK	N9(Deami)
Q05793	lTVPSSQnSSFR	N-Term(Succinyl); N8(Deami)
Q8R3H7	yHVLHInTTk	N-Term(Succinyl); N7(Deami); K10(Succinyl)
Q62351	nITAFnETLFR	N-Term(Succinyl); N6(Deami)
P19137	eANSLLSnHSEK	N-Term(Succinyl); N8(Deami)
Q62351	nITAFnETLFR	N-Term(Succinyl); N1(Deami); N6(Deami)
P26048	sVAHnMTMPNk	N-Term(Succinyl); N5(Deami); K11(Succinyl)
P16305-4	sIAHnmTTPNk	N-Term(Succinyl); N5(Deami); M6(Oxidation); K11(Succinyl)
Q64449-2	aSnASkPGTLER	N-Term(Succinyl); N3(Deami); K6(Succinyl)
Q920V1	yLLNLnHSEk	N-Term(Succinyl); N6(Deami); K10(Succinyl)
P60882	vnSTELFHVER	N-Term(Succinyl); N2(Deami)
Q9R0M0-2	lQRnESGLDSGR	N-Term(Succinyl); N4(Deami)
Q8R4F1-2	cnETGFcEcR	N-Term(Succinyl); C1(Carbamidomethyl); N2(Deami); C7(Carbamidomethyl); C9(Carbamidomethyl)
P11835	dnHTScAEcLK	N-Term(Succinyl); N2(Deami); C6(Carbamidomethyl); C9(Carbamidomethyl)
P70428	cTnLSEGVLSVR	N-Term(Succinyl); C1(Carbamidomethyl); N3(Deami)
Q8BQ86	lIHAPGnLTFPR	N-Term(Succinyl); N7(Deami)
P54763	eLSEYnATAIk	N-Term(Succinyl); N6(Deami); K11(Succinyl)
Q8CI85	lLnLTNDGHSVR	N-Term(Succinyl); N3(Deami)
Q8K2C7-2	yHSQTYGnGSk	N-Term(Succinyl); N8(Deami); K11(Succinyl)
O08747	lSDTAnYTcVAK	N-Term(Succinyl); N6(Deami); C9(Carbamidomethyl)
P05555-2	aFFDETKnNTR	N-Term(Succinyl); N8(Deami)
Q91ZX7	fnSTEYQVVTR	N-Term(Succinyl); N2(Deami)
P97449	nATLVNEADKLR	N-Term(Succinyl); N1(Deami)
Q61391	eIAnATTKPEDR	N-Term(Succinyl); N4(Deami)
P12960	AnSTGTLVITNPTR	N2(Deami)
P26048	sVAHnmTMPNk	N-Term(Succinyl); N5(Deami); M6(Oxidation); K11(Succinyl)
Q01097	vELVAMnETDPK	N-Term(Succinyl); N7(Deami)
P51830	nPcnSSVLQDGR	N-Term(Succinyl); C3(Carbamidomethyl); N4(Deami)
B1AUH1-2	yTLGGSHnQTIR	N-Term(Succinyl); N8(Deami)
P0C7W3	sWVQGnLTAcGR	N-Term(Succinyl); N6(Deami); C10(Carbamidomethyl)
Q91ZX7	lNLDGSnYTLLK	N-Term(Succinyl); N7(Deami)
P23819-2	inYTINIMELK	N-Term(Succinyl); N2(Deami)
Q61739-2	yQTLncSVNVR	N-Term(Succinyl); N5(Deami); C6(Carbamidomethyl)
Q6P1D5-2	tnTSALLYDSLR	N-Term(Succinyl); N2(Deami)
P35455	ePSnATQLDGPAR	N-Term(Succinyl); N4(Deami)
P43006-3	VLVAPPSEEAnTTK	N11(Deami)
P48168	kEDIEYGncTK	K1(Succinyl); N8(Deami); C9(Carbamidomethyl)
Q07409	aMEnESEVTGYK	N-Term(Succinyl); N4(Deami)
Q8C145	kKSnESVSEPR	N-Term(Succinyl); K1(Succinyl); N4(Deami)
Q01097	vELVAmnETDPK	N-Term(Succinyl); M6(Oxidation); N7(Deami)
Q07797	aLGYEnATQALGR	N-Term(Succinyl); N6(Deami)
Q61739-2	anHSGAVVLLkR	N-Term(Succinyl); N2(Deami); K11(Succinyl)
P28665	yLnETQQLTQK	N-Term(Succinyl); N3(Deami)
P35441	vVnSTTGPGEHLR	N-Term(Succinyl); N3(Deami)
P55065	gHFYYnISDVR	N-Term(Succinyl); N6(Deami)
O88307	sRnSTVEYSLSK	N-Term(Succinyl); N3(Deami)
Q91ZX7	cnASSQFLcSSGR	C1(Carbamidomethyl); N2(Deami); C9(Carbamidomethyl)
Q8R373	hVYNnLTEEQK	N-Term(Succinyl); N5(Deami)
P39087-2	gKPAnITDSLSnR	N-Term(Succinyl); N5(Deami); N12(Deami)
Q91V14-2	lAWEGnETVTTR	N-Term(Succinyl); N6(Deami)
Q6PFE7-3	gkSncSELNLR	N-Term(Succinyl); K2(Succinyl); N4(Deami); C5(Carbamidomethyl)
O70340	tnVSNAGLPSDFR	N-Term(Succinyl); N2(Deami)
P47867-2	nKLEknTTDSK	N-Term(Succinyl); K5(Succinyl); N6(Deami)
Q6P5F6	lHHHLDHnTTR	N-Term(Succinyl); N8(Deami)
Q6VNS1-2	nITSIHIENWR	N-Term(Succinyl); N1(Deami)
Q91ZX7	QTGDVTcncTDGR	C7(Carbamidomethyl); N8(Deami); C9(Carbamidomethyl)
P70206	ynYTEDPTILR	N-Term(Succinyl); N2(Deami)
B0V2N1-6	kVEAEALnATAIR	K1(Succinyl); N8(Deami)
P60882	aLLTnVSSVALGSR	N-Term(Succinyl); N5(Deami)
B1AS29	gRGPnVTDSLTnR	N-Term(Succinyl); N5(Deami); N12(Deami)
Q9DB72	fFHVnGSAFLPR	N-Term(Succinyl); N5(Deami)
O70362	lSSSPnVTISck	N-Term(Succinyl); N6(Deami); C11(Carbamidomethyl); K12(Succinyl)
O09126	aAnYTSSLNLPDK	N-Term(Succinyl); N3(Deami)
P24638	yHGFLnTSYHR	N-Term(Succinyl); N6(Deami)
P0C192	eTVPSnTTccAR	N-Term(Succinyl); N6(Deami); C9(Carbamidomethyl); C10(Carbamidomethyl)
Q3TVI8	sPnDSEAWHQk	N-Term(Succinyl); N3(Deami); K11(Succinyl)
Q5RKR3	aHNELGTnSTSLR	N-Term(Succinyl); N8(Deami)
Q8R180	wGHnVTEFQQR	N-Term(Succinyl); N4(Deami)
Q06890	qELnDSLQVAER	N-Term(Succinyl); N4(Deami)
Q91V14-2	LLnATcDEYFTR	N3(Deami); C6(Carbamidomethyl)
P11835	lnFTGPGEPDSLR	N-Term(Succinyl); N2(Deami)
P97449	nPNnNTIHPNLR	N-Term(Succinyl); N4(Deami)
Q99PI8	vPPGDTPPGnGSGPR	N-Term(Succinyl); N10(Deami)
P57716	anNSWFQSILk	N-Term(Succinyl); N2(Deami); K11(Succinyl)
Q8R0I0	cDISnSTEAGQk	N-Term(Succinyl); C1(Carbamidomethyl); N5(Deami); K12(Succinyl)
P54763	aGFEAVEnGTVcR	N-Term(Succinyl); N8(Deami); C12(Carbamidomethyl)
O70423-2	yLYLASnHSNk	N-Term(Succinyl); N7(Deami); K11(Succinyl)
Q64449-2	vTPVcnASLPAQR	N-Term(Succinyl); C5(Carbamidomethyl); N6(Deami)
Q8R5M8-5	fQLLnFSSSELK	N-Term(Succinyl); N5(Deami)
Q80TF3	dGGLPSLQSnATVR	N-Term(Succinyl); N10(Deami)
Q61625	qTFPVPQnISQR	N-Term(Succinyl); N8(Deami)
Q62178	snETQcFNFIR	N-Term(Succinyl); N2(Deami); C6(Carbamidomethyl)
Q61735	nSTTTDQnFTSAK	N-Term(Succinyl); N1(Deami); N8(Deami)
O35393	dTIPGDPSSnATSR	N-Term(Succinyl); N10(Deami)
Q9WUH7	nnQTEcFNHVR	N-Term(Succinyl); N2(Deami); C6(Carbamidomethyl)
Q8R366	gETASLLcnISVR	N-Term(Succinyl); C8(Carbamidomethyl); N9(Deami)
P35436	iNnSTNEGMNVk	N-Term(Succinyl); N3(Deami); K12(Succinyl)
O08532-3	hLVnISLYAFnK	N-Term(Succinyl); N4(Deami); N11(Deami)
Q91X72	sWSTVGncTAALR	N-Term(Succinyl); N7(Deami); C8(Carbamidomethyl)
P97300-3	ENGVFEEISnSSGR	N10(Deami)
O88307	mGHnYTFTVQAR	N-Term(Succinyl); N4(Deami)
Q8BGT0	nLSLLYSQMQk	N-Term(Succinyl); N1(Deami); K11(Succinyl)
Q8BRK9	nLGFncTTSQGk	N-Term(Succinyl); N5(Deami); C6(Carbamidomethyl); K12(Succinyl)
Q8K1S4-2	lADTAnYTcVAk	N-Term(Succinyl); N6(Deami); C9(Carbamidomethyl); K12(Succinyl)
O35114	nQSVGDPNVDLIR	N-Term(Succinyl); N1(Deami)
Q61809	vnGTLLDGAQVLk	N-Term(Succinyl); N2(Deami); K13(Succinyl)
Q91ZX7	fGTcSQLcnNTK	N-Term(Succinyl); C4(Carbamidomethyl); C8(Carbamidomethyl); N9(Deami)
Q99MR3	hGHFTGFnGSTLR	N-Term(Succinyl); N8(Deami)
P02468	vNDnKTAAEEALR	N-Term(Succinyl); N4(Deami)
B9EKR1	sEMMYGnETELK	N-Term(Succinyl); N7(Deami)
Q8BJI1	nGTVAVVEPEcEK	N-Term(Succinyl); N1(Deami); C11(Carbamidomethyl)
P55066	hRAnATLLLGPLR	N-Term(Succinyl); N4(Deami)
Q91ZX7	gcKDnATDSVPLR	N-Term(Succinyl); C2(Carbamidomethyl); N5(Deami)
Q69ZU6	anQTALcGGGVQTR	N-Term(Succinyl); N2(Deami); C7(Carbamidomethyl)
Q6PHU5	dITNLInNTFIR	N-Term(Succinyl); N7(Deami)
Q5FWI3	fDTHEYHnESR	N-Term(Succinyl); N8(Deami)
Q9DB72	eLLSnQSEVmLR	N-Term(Succinyl); N5(Deami); M10(Oxidation)
Q61330	mnGTEMNLEPGSR	N-Term(Succinyl); N2(Deami)
Q9CQF9	gELnSTLFSSRPK	N-Term(Succinyl); N4(Deami)
Q8K0S5	ncTGPVSPHQIk	N1(Deami); N-Term(Succinyl); C2(Carbamidomethyl); K12(Succinyl)
Q5F226	aSGYTVSIPSnVSR	N-Term(Succinyl); N11(Deami)
Q810U3	qmVENFSPnQTK	N-Term(Succinyl); M2(Oxidation); N9(Deami)
Q9WTS5	nSYQLcNnGTLR	N-Term(Succinyl); C6(Carbamidomethyl); N8(Deami)
P09470	qQYNSLLSnMSR	N-Term(Succinyl); N9(Deami)
P05555-2	aFFDETknNTR	N-Term(Succinyl); K7(Succinyl); N8(Deami)
P20352	aFnLTWISTDFK	N-Term(Succinyl); N3(Deami)
Q80X71	lNnITNIGPLDMK	N-Term(Succinyl); N3(Deami)
Q61207	nSTKEEILAALEK	N-Term(Succinyl); N1(Deami)
Q60928	nMSSEFYATQLR	N-Term(Succinyl); N1(Deami)
Q9R069	vHRnQSGIYGcR	N-Term(Succinyl); N4(Deami); C11(Carbamidomethyl)
P10852	nQKDEInETDLK	N-Term(Succinyl); N7(Deami)
Q810U3	eTWNnVTVWGSR	N-Term(Succinyl); N5(Deami)
Q8CIW6-3	aFVQGLnATADDAR	N-Term(Succinyl); N7(Deami)
O35136-2	lLLPAknTTHLK	N-Term(Succinyl); K6(Succinyl); N7(Deami)
P70302	lAVTnTTMTGTVLK	N-Term(Succinyl); N5(Deami)
Q8CJH3	yTSDPnVTSVGPSK	N-Term(Succinyl); N6(Deami)
P14231	FLEPYnDSIQAQK	N6(Deami)
Q00493	gnETIVNLIHSTR	N-Term(Succinyl); N2(Deami)
O54991	anHSLDVSFYFR	N-Term(Succinyl); N2(Deami)
Q91ZX7	lnGTDPIVAADSKR	N-Term(Succinyl); N2(Deami)
O35607	iSHEnGTILcSk	N-Term(Succinyl); N5(Deami); C10(Carbamidomethyl); K12(Succinyl)
Q7TN73	iHnGSEEALAQYK	N-Term(Succinyl); N3(Deami)
Q8C145	kkSnESVSEPR	N-Term(Succinyl); K1(Succinyl); K2(Succinyl); N4(Deami)
Q8BYI8	aPDSnSSSLLITTR	N-Term(Succinyl); N5(Deami)
Q8BKU8-2	nISSQEGSTDVVAR	N-Term(Succinyl); N1(Deami)
Q63912	sLWnMSAANNNIK	N-Term(Succinyl); N4(Deami)
Q8C129	dIILHSTGHnISR	N-Term(Succinyl); N10(Deami)
O08532-3	iDVNSWIEnFTK	N-Term(Succinyl); N9(Deami)
Q7TT15-2	rYnNTIAYGELR	N-Term(Succinyl); N3(Deami)
O88307	lTIVnSSVLDRPR	N-Term(Succinyl); N5(Deami)
Q6PE13	nESSWHSGDPQAR	N-Term(Succinyl); N1(Deami)
Q99PD7	ncTEPALHEFPR	N-Term(Succinyl); N1(Deami); C2(Carbamidomethyl)
Q9WV54	sVLEnTTSYEEAK	N-Term(Succinyl); N5(Deami)
P35438-2	fAnYSIMNLQNR	N-Term(Succinyl); N3(Deami)
O08532-3	sFSGLLDcGncSR	N-Term(Succinyl); C8(Carbamidomethyl); N10(Deami); C11(Carbamidomethyl)
Q8C145	yGEnDSLSVEGFR	N-Term(Succinyl); N4(Deami)
Q91ZX7	iETILLnGTDRk	N-Term(Succinyl); N7(Deami); K12(Succinyl)
P70232	sSWHLSNLnSTTK	N-Term(Succinyl); N9(Deami)
P39087-2	gkPAnITDSLSnR	N-Term(Succinyl); K2(Succinyl); N5(Deami); N12(Deami)
Q9WTS5	nSSIDSGEAEVGRR	N-Term(Succinyl); N1(Deami)
P47867-2	NkLEknTTDSk	K2(Succinyl); K5(Succinyl); N6(Deami); K11(Succinyl)
Q9Z2G6-2	eATIVGEnETYPR	N-Term(Succinyl); N8(Deami)
Q63912	sLWnmSAANNNIK	N-Term(Succinyl); N4(Deami); M5(Oxidation)
Q0PMG2	nATFQITPDMIk	N-Term(Succinyl); N1(Deami); K12(Succinyl)
Q60675	icNQnSSNPYQR	N-Term(Succinyl); C2(Carbamidomethyl); N5(Deami)
Q6PHS9-4	dLnASDNNTEFLK	N-Term(Succinyl); N3(Deami)
Q3V3R4	dScESNQnITcR	N-Term(Succinyl); C3(Carbamidomethyl); N8(Deami); C11(Carbamidomethyl)
Q6PHS9-4	dLnASDnNTEFLK	N-Term(Succinyl); N3(Deami); N7(Deami)
O08532-3	vLkDAVNnITAk	N-Term(Succinyl); K3(Succinyl); N8(Deami); K12(Succinyl)
Q61490	dSYPDGnITWYR	N-Term(Succinyl); N7(Deami)
P35438-2	fAnYSImNLQNR	N-Term(Succinyl); N3(Deami); M7(Oxidation)
Q9JMG4-2	dSELLTFnLSGHR	N-Term(Succinyl); N8(Deami)
Q68FE2	mVnHSLHPTEPVK	N-Term(Succinyl); N3(Deami)
Q921I1	nSTLcDLcIGPLK	N1(Deami); N-Term(Succinyl); C5(Carbamidomethyl); C8(Carbamidomethyl)
P70211-2	gGNVLLncSAESDR	N-Term(Succinyl); N7(Deami); C8(Carbamidomethyl)
Q07409	anGTTHLVVTEPTR	N-Term(Succinyl); N2(Deami)
P09581	tHNSVGnSSQYFR	N-Term(Succinyl); N7(Deami)
P15209-2	hMnETSHTQGSLR	N-Term(Succinyl); N3(Deami)
Q6GQU6	tQGDGHnETQVGVR	N-Term(Succinyl); N7(Deami)
Q9CS84-3	vnSSQALPVDGGEVK	N-Term(Succinyl); N2(Deami)
P33146	nWSVSQInVSHAR	N-Term(Succinyl); N1(Deami); N8(Deami)
O09117-2	nQTVTATFGYPFR	N-Term(Succinyl); N1(Deami)
Q91ZX7	mHLnGSNVQVLHR	N-Term(Succinyl); N4(Deami)
Q07797	gLnLTEDTYkPR	N-Term(Succinyl); N3(Deami); K10(Succinyl)
P23819-2	rInYTINIMELK	N-Term(Succinyl); N3(Deami)
Q3TB48	ynDTDLcWGPLR	N-Term(Succinyl); N2(Deami); C7(Carbamidomethyl)
Q80V42	nFPDAFENNnVTK	N-Term(Succinyl); N10(Deami)
P09242	nRTDVEYELDEK	N-Term(Succinyl); N1(Deami)
Q62059-4	FEnQTcFPLPDSR	N3(Deami); C6(Carbamidomethyl)
P24668	EASnHSSGAGLVQINK	N4(Deami)
P15209-2	hmnETSHTQGSLR	N-Term(Succinyl); M2(Oxidation); N3(Deami)
Q8BY89-2	knITDLVEGAKk	N-Term(Succinyl); K1(Succinyl); N2(Deami); K12(Succinyl)
P14231	fHVnYTQPLVAVK	N-Term(Succinyl); N4(Deami)
Q9Z218	nVETNnSTVLIEGK	N-Term(Succinyl); N6(Deami)
O88998-3	vQnMSQSIEVLDR	N-Term(Succinyl); N3(Deami)
Q32M26	tFASHnASGGSSAGLR	N-Term(Succinyl); N6(Deami)
Q80TR4	iScIHnDSFTGLR	N-Term(Succinyl); C3(Carbamidomethyl); N6(Deami)
Q91ZX7	mHLnGSNVQVLHR	N-Term(Succinyl); M1(Oxidation); N4(Deami)
Q07113	nGSSIIDLSPLIHR	N-Term(Succinyl); N1(Deami)
P70232	dGEAFEMnGTEDGR	N-Term(Succinyl); N8(Deami)
Q9WVD4	lcDYENHFnTSK	N-Term(Succinyl); C2(Carbamidomethyl); N9(Deami)
P12960	GKAnSTGTLVITNPTR	N4(Deami)
P35436	vGkWEnQTLSLR	N-Term(Succinyl); K3(Succinyl); N6(Deami)
Q61646	nLFLnHSETASAk	N-Term(Succinyl); N5(Deami); K13(Succinyl)
P50172	qSnGSIAVISSLAGk	N-Term(Succinyl); N3(Deami); K15(Succinyl)
Q91ZX7	gckDnATDSVPLR	N-Term(Succinyl); C2(Carbamidomethyl); K3(Succinyl); N5(Deami)
P39087-2	ncnLTQIGGLIDSK	N-Term(Succinyl); C2(Carbamidomethyl); N3(Deami)
O88998-3	vQnmSQSIEVLDR	N-Term(Succinyl); N3(Deami); M4(Oxidation)
P13595-4	dGQLLPSSnYSNIK	N-Term(Succinyl); N9(Deami)
Q69Z26	nESVRPFSPFEVK	N-Term(Succinyl); N1(Deami)
Q640M6	gnASLLLNLRDPPR	N-Term(Succinyl); N2(Deami)
P14142	vIEQSYnATWLGR	N-Term(Succinyl); N7(Deami)
P97927	hVTDMnSTIHLLR	N-Term(Succinyl); N6(Deami)
P08101-2	anHSHSGDYYck	N-Term(Succinyl); N2(Deami); C11(Carbamidomethyl); K12(Succinyl)
Q9CPW0	nMANGQPHSVnITR	N-Term(Succinyl); N11(Deami)
Q80YX1-2	lLQTAEHnISGAER	N-Term(Succinyl); N8(Deami)
Q8K4Z0-2	sYDnITGQSIVGcK	N-Term(Succinyl); N4(Deami); C13(Carbamidomethyl)
Q9ER58	qnGSANSATNPAGLDK	N-Term(Succinyl); N2(Deami)
P12960	gnYScFVSSPSITK	N-Term(Succinyl); N2(Deami); C5(Carbamidomethyl)
P10852	nQkDEInETDLK	N-Term(Succinyl); K3(Succinyl); N7(Deami)
Q8JZM4	lVSFEVPQnTSVk	N-Term(Succinyl); N9(Deami); K13(Succinyl)
Q60738	sSVEIInSTQAPmR	N-Term(Succinyl); N7(Deami); M13(Oxidation)
O09126	kDVnYTQIVVDR	N-Term(Succinyl); K1(Succinyl); N4(Deami)
P01902	eQnYTcHVHHk	N-Term(Succinyl); N3(Deami); C6(Carbamidomethyl); K11(Succinyl)
P97927	hVTDmnSTIHLLR	N-Term(Succinyl); M5(Oxidation); N6(Deami)
Q9CPW0	nmANGQPHSVnITR	N-Term(Succinyl); M2(Oxidation); N11(Deami)
Q9JKR6	aEPPLnASAGDQEEK	N-Term(Succinyl); N6(Deami)
P58158	aAncTQVLVWHTR	N-Term(Succinyl); N3(Deami); C4(Carbamidomethyl)
Q640M6	rPAAMLnWTVLQR	N-Term(Succinyl); N7(Deami)
P35438-2	vIcTGPnDTSPGSPR	N-Term(Succinyl); C3(Carbamidomethyl); N7(Deami)
Q3UVX5	ynkTcnSSLTLR	N-Term(Succinyl); N2(Deami); K3(Succinyl); C5(Carbamidomethyl); N6(Deami)
Q91ZX7	lYWISSGnHTINR	N-Term(Succinyl); N8(Deami)
Q80Z10-2	vVPLYTLIQDnGTK	N-Term(Succinyl); N11(Deami)
Q923L3-2	dGTWnQSRPLck	N-Term(Succinyl); N5(Deami); C11(Carbamidomethyl); K12(Succinyl)
Q03137-2	gScVnNSEEKDVPK	N-Term(Succinyl); C3(Carbamidomethyl); N5(Deami)
Q61001	lHRLnASIADLQSK	N-Term(Succinyl); N5(Deami)
P55772	vVnVSELYGTPcTK	N-Term(Succinyl); N3(Deami); C12(Carbamidomethyl)
Q9WVL6	sDTQNLLYnVSTGR	N-Term(Succinyl); N9(Deami)
O08842	aNELcAAESncSSR	N-Term(Succinyl); C5(Carbamidomethyl); N10(Deami); C11(Carbamidomethyl)
Q6V4S5	iSWEEYnRTNTR	N-Term(Succinyl); N7(Deami)
Q9Z1M0	nNIHFPGHnYTTR	N-Term(Succinyl); N9(Deami)
P70699	gVFITnETGQPLIGK	N-Term(Succinyl); N6(Deami)
Q8VEB4	vFVYTPTTnYTLR	N-Term(Succinyl); N9(Deami)
Q8K209	vSHnASVDMcDLk	N-Term(Succinyl); N4(Deami); C10(Carbamidomethyl); K13(Succinyl)
Q80T21	eVQcLSGnQTLSSR	N-Term(Succinyl); C4(Carbamidomethyl); N8(Deami)
Q61207	tnSSFIQGFVDHVK	N-Term(Succinyl); N2(Deami)
Q91ZX7	kLNLDGSnYTLLK	N-Term(Succinyl); K1(Succinyl); N8(Deami)
P08101-2	yHHYSSnFSIPk	N-Term(Succinyl); N7(Deami); K12(Succinyl)
Q80T41	iQDFnYTDHTLGR	N-Term(Succinyl); N5(Deami)
Q3TWN3-2	vYGQNINnETWSR	N-Term(Succinyl); N8(Deami)
O88531	nYSIFLADINQER	N-Term(Succinyl); N1(Deami)
P35455	aREPSnATQLDGPAR	N-Term(Succinyl); N6(Deami)
P43006-3	kVLVAPPSEEAnTTK	N-Term(Succinyl); N12(Deami)
P02468	rVNDnKTAAEEALR	N-Term(Succinyl); N5(Deami)
P02468	vNDnKTAAEEALRR	N-Term(Succinyl); N4(Deami)
Q4V9Z5-3	lLAnSSMLGEGQVLR	N-Term(Succinyl); N4(Deami)
Q91ZX7	rGcKDnATDSVPLR	N-Term(Succinyl); C3(Carbamidomethyl); N6(Deami)
Q69ZU6	rAnQTALcGGGVQTR	N-Term(Succinyl); N3(Deami); C8(Carbamidomethyl)
P09242	cnTTQGNEVTSILR	N-Term(Succinyl); C1(Carbamidomethyl); N2(Deami)
P32211	aNFTPVnGSSAnQSVR	N-Term(Acetyl); N7(Deami); N12(Deami)
Q8BLK3	sVDFNRGTDnITVR	N-Term(Succinyl); N10(Deami)
Q3UPR9	cSGDGLDSDGnQTLR	N-Term(Succinyl); C1(Carbamidomethyl); N11(Deami)
Q8BLK3	sVDFnRGTDnITVR	N-Term(Succinyl); N5(Deami); N10(Deami)
Q61361	tLFLFPnQTGFPSK	N-Term(Succinyl); N7(Deami)
P11627	THnLTNLNPDLQYR	N3(Deami)
Q9WV18	sISnMTSQEFVEk	N-Term(Succinyl); N4(Deami); K13(Succinyl)
Q61001	eQLQGInASSAAWAR	N-Term(Succinyl); N7(Deami)
Q9CR23	nISGHIYNQNVSQK	N-Term(Succinyl); N1(Deami)
F7BWT7	nTTDVVNTMcGYk	N1(Deami); N-Term(Succinyl); C10(Carbamidomethyl); K13(Succinyl)
Q8C419	cHLnNSEcMPIk	N-Term(Succinyl); C1(Carbamidomethyl); N4(Deami); C8(Carbamidomethyl); K12(Succinyl)
Q923L3-2	vVncSDPGSVENAVR	N-Term(Succinyl); N3(Deami); C4(Carbamidomethyl)
O54991	vDGQLVnLTLVEFR	N-Term(Succinyl); N7(Deami)
O89020-2	hVEDkFnETTQR	N-Term(Succinyl); K5(Succinyl); N7(Deami)
Q9Z1M0	gIAEVTEnVTEGGVTK	N-Term(Succinyl); N8(Deami)
Q4V9Z5-3	lLAnSSmLGEGQVLR	N-Term(Succinyl); N4(Deami); M7(Oxidation)
Q68FE2	mVnHSLHPTEPVk	N-Term(Succinyl); M1(Oxidation); N3(Deami); K13(Succinyl)
Q9CR23	nISGHIYNQnVSQK	N-Term(Succinyl); N1(Deami); N10(Deami)
Q69ZQ1	vGYQSQnIScFFR	N-Term(Succinyl); N7(Deami); C10(Carbamidomethyl)
Q91X72	nGTAHGnSTHPMHSR	N-Term(Succinyl); N1(Deami); N7(Deami)
O89017	sHTnTSHVMQYGnK	N-Term(Succinyl); N4(Deami); N13(Deami)
P11627	eQLFFnLSDPELR	N-Term(Succinyl); N6(Deami)
P39087-2	tLLPnTTLTYDTQK	N-Term(Succinyl); N5(Deami)
Q9JI59	gGTHNnSSYTMNTk	N-Term(Succinyl); N6(Deami); K14(Succinyl)
O08545	hAVYWnSSNQHLR	N-Term(Succinyl); N6(Deami)
Q80YX1-2	ePEIGNLnVSDVTPK	N-Term(Succinyl); N8(Deami)
P43406	anTTQPGIVEGGQVLK	N-Term(Succinyl); N2(Deami)
Q61477	nITQIVGHSGcEAk	N1(Deami); N-Term(Succinyl); C11(Carbamidomethyl); K14(Succinyl)
P18242	yYHGELSYLnVTR	N-Term(Succinyl); N10(Deami)
Q99PI8	gRVPPGDTPPGnGSGPR	N-Term(Succinyl); N12(Deami)
Q8C419	cHLnNSEcmPIk	N-Term(Succinyl); C1(Carbamidomethyl); N4(Deami); C8(Carbamidomethyl); M9(Oxidation); K12(Succinyl)
Q9WTU3-2	yHYcFnETSEIR	N-Term(Succinyl); C4(Carbamidomethyl); N6(Deami)
Q9WUU7	ecHTIQnYTLWR	N-Term(Succinyl); C2(Carbamidomethyl); N7(Deami)
P15208	ecLGncSEPDDPTK	N-Term(Succinyl); C2(Carbamidomethyl); N5(Deami); C6(Carbamidomethyl)
Q91X72	nGTAHGnSTHPmHSR	N-Term(Succinyl); N1(Deami); N7(Deami); M12(Oxidation)
Q4PZA2-3	hLLEnATASVSEAER	N-Term(Succinyl); N5(Deami)
Q9R1B9	qAPGQnGTSFHGcIR	N-Term(Succinyl); N6(Deami); C13(Carbamidomethyl)
O09114	wYSAGLASnSSWFR	N-Term(Succinyl); N9(Deami)
Q8C8T7	wLAAFTnATQTHDR	N-Term(Succinyl); N7(Deami)
Q8BM13	vQnVSQSMEVLELR	N-Term(Succinyl); N3(Deami)
Q2VWQ2	sGDnWTHScQQcR	N-Term(Succinyl); N4(Deami); C9(Carbamidomethyl); C12(Carbamidomethyl)
Q99P47	nSSFHAASFHGDMk	N-Term(Succinyl); N1(Deami); K14(Succinyl)
P17809	VIEEFYnQTWNHR	N7(Deami)
Q9R1V7	gAAAPSAPHWnETAEK	N-Term(Succinyl); N11(Deami)
P97927	nLTEVVPQLLDQLR	N-Term(Succinyl); N1(Deami)
P14231	kFHVnYTQPLVAVK	K1(Succinyl); N5(Deami)
B1AS29	tLLPnTTLTYDIQR	N-Term(Succinyl); N5(Deami)
P32211	aNFTPVnGSSAnQSVR	N-Term(Succinyl); N7(Deami); N12(Deami)
Q01097	nLSFSEDGYQMHPK	N-Term(Succinyl); N1(Deami)
P97300-3	kENGVFEEISnSSGR	K1(Succinyl); N11(Deami)
Q3UHK6	lTnVTFPTGQVSSFR	N-Term(Succinyl); N3(Deami)
P09055	cHEGnGTFEcGAcR	N-Term(Succinyl); C1(Carbamidomethyl); N5(Deami); C10(Carbamidomethyl); C13(Carbamidomethyl)
Q3UHK1	inGSAVIDSScVPVNK	N-Term(Succinyl); N2(Deami); C11(Carbamidomethyl)
P63080	lAYSGIPLnLTLDNR	N-Term(Succinyl); N9(Deami)
Q91ZX7	rMHLnGSNVQVLHR	N-Term(Succinyl); N5(Deami)
Q91ZX7	tcVSncTASQFVcK	N-Term(Succinyl); C2(Carbamidomethyl); N5(Deami); C6(Carbamidomethyl); C13(Carbamidomethyl)
P22005	dADEGDTLAnSSDLLK	N-Term(Succinyl); N10(Deami)
P18581	iSEEFLknISASAR	N-Term(Succinyl); K7(Succinyl); N8(Deami)
Q64455	iHVAGGTHSVnQTVnK	N-Term(Succinyl); N11(Deami); N15(Deami)
Q80WT4	gHnSSWVSPnTSHPR	N-Term(Succinyl); N3(Deami); N10(Deami)
P02468	tAnETSAEAYNLLLR	N-Term(Succinyl); N3(Deami)
Q01097	nLSFSEDGYQmHPK	N-Term(Succinyl); N1(Deami); M11(Oxidation)
Q99J21	gHVDPAnDTFDIDPR	N-Term(Succinyl); N7(Deami)
Q6NXM3	dnGSLPLPADTHLYR	N-Term(Succinyl); N2(Deami)
Q8CBX0	fHnMTVNEcFQSR	N-Term(Succinyl); N3(Deami); C9(Carbamidomethyl)
Q8C129	tnQSAELIQPVATNGK	N-Term(Succinyl); N2(Deami)
Q68FD9	aTVAAGNSVVQVVnVSR	N-Term(Succinyl); N14(Deami)
Q99J21	gGGGPWAnGSALALcQR	N-Term(Succinyl); N8(Deami); C15(Carbamidomethyl)
P15388	fNPIVnKTEIENVR	N-Term(Succinyl); N6(Deami)
O88998-3	vQnMSQSIEVLDRR	N-Term(Succinyl); N3(Deami)
Q8C3Q5-2	lTGALAGGGSAAGTSAnATK	N-Term(Succinyl); N17(Deami)
P50571	lSYSGIPLnLTLDNR	N-Term(Succinyl); N9(Deami)
Q9Z0F8-2	nLSGPcVPYVDAEQK	N-Term(Succinyl); N1(Deami); C6(Carbamidomethyl)
Q68FD9	gSQGFLnGSEVSDLLR	N-Term(Succinyl); N7(Deami)
Q9CPW0	cAcGIERncTDPk	N-Term(Succinyl); C1(Carbamidomethyl); C3(Carbamidomethyl); N8(Deami); C9(Carbamidomethyl); K13(Succinyl)
Q9R1B9	iScVGnDSFIGLGSVR	N-Term(Succinyl); C3(Carbamidomethyl); N6(Deami)
P21995	dDEPLETTGDFnTTK	N-Term(Succinyl); N12(Deami)
Q6GQU6	cnLTSLSPESLGHLR	N-Term(Succinyl); C1(Carbamidomethyl); N2(Deami)
P43006-3	kVLVAPPSEEAnTTK	N-Term(Succinyl); K1(Succinyl); N12(Deami)
Q8BND5-3	nGSGATLPGAGANVQTLR	N-Term(Succinyl); N1(Deami)
Q8BI36-2	nGSSEIYGEcGVcPR	N1(Deami); N-Term(Succinyl); C10(Carbamidomethyl); C13(Carbamidomethyl)
Q62351	qknITAFnETLFR	N-Term(Succinyl); K2(Succinyl); N3(Deami); N8(Deami)
P35438-2	kVIcTGPnDTSPGSPR	K1(Succinyl); C4(Carbamidomethyl); N8(Deami)
Q8BYI9-2	ncSEPYcPLGcSSR	N1(Deami); N-Term(Succinyl); C2(Carbamidomethyl); C7(Carbamidomethyl); C11(Carbamidomethyl)
Q9Z0E8	lATIAnFSELGLEPGR	N-Term(Succinyl); N6(Deami)
Q91ZX7	rGckDnATDSVPLR	N-Term(Succinyl); C3(Carbamidomethyl); K4(Succinyl); N6(Deami)
P07759	yTGnASALLILPDQGR	N-Term(Succinyl); N4(Deami)
P14231	FLnVTPNVEVNVEcR	N3(Deami); C14(Carbamidomethyl)
O88998-3	vQnmSQSIEVLDRR	N-Term(Succinyl); N3(Deami); M4(Oxidation)
Q9QY42-3	nGTcLGEScSPLIQR	N1(Deami); N-Term(Succinyl); C4(Carbamidomethyl); C9(Carbamidomethyl)
Q8C419	ancSGRYELAGLPGk	N-Term(Succinyl); N2(Deami); C3(Carbamidomethyl); K15(Succinyl)
O89023	sSSHLPPSSYFnASGR	N-Term(Succinyl); N12(Deami)
Q6IEE6	eARPLTPAAInGSLQR	N-Term(Succinyl); N11(Deami)
Q60675	cNInGSFSEIcHTR	N-Term(Succinyl); C1(Carbamidomethyl); N4(Deami); C11(Carbamidomethyl)
Q60675	hMQnLTEEQPIEVK	N-Term(Succinyl); N4(Deami)
Q4V9Z5-3	iVSPEPGGAAGPnLTcR	N-Term(Succinyl); N13(Deami); C16(Carbamidomethyl)
B2RXS4	scVAITDAFPQnMSR	N-Term(Succinyl); C2(Carbamidomethyl); N12(Deami)
Q8BGN3	eMLPFWMnSTGkR	N-Term(Succinyl); N8(Deami); K12(Succinyl)
Q9QUN9	vGnNTVHVHQEVHk	N-Term(Succinyl); N3(Deami); K14(Succinyl)
Q8C145	nTNDNIQEcFnTTK	N-Term(Succinyl); C9(Carbamidomethyl); N11(Deami)
P35438-2	kFAnYSIMNLQNR	N-Term(Succinyl); K1(Succinyl); N4(Deami)
Q9JJF9	dYcMYYNNnWTR	N-Term(Succinyl); C3(Carbamidomethyl); N9(Deami)
Q920P3	nETGQGPVDLSDPSKR	N-Term(Succinyl); N1(Deami)
P97326	inTTIGSVAAQDPDAAR	N-Term(Succinyl); N2(Deami)
Q8C145	yGEnDSLSVEGFRk	N-Term(Succinyl); N4(Deami); K14(Succinyl)
P32261	vTINNWVAnkTEGR	N-Term(Succinyl); N9(Deami); K10(Succinyl)
Q6VNS1-2	lEQNFFncScDIR	N-Term(Succinyl); N7(Deami); C8(Carbamidomethyl); C10(Carbamidomethyl)
Q61207	dnATQEEILHYLEK	N-Term(Succinyl); N2(Deami)
P20917-2	ncTLLLSTLSPELGGK	N-Term(Succinyl); N1(Deami); C2(Carbamidomethyl)
Q9WUH7	gkNnQTEcFNHVR	N-Term(Succinyl); K2(Succinyl); N4(Deami); C8(Carbamidomethyl)
Q8K209	vSHnASVDMcDLKk	N-Term(Succinyl); N4(Deami); C10(Carbamidomethyl); K14(Succinyl)
Q9CQ88	sFDccGLFnLTTLR	N-Term(Succinyl); C4(Carbamidomethyl); C5(Carbamidomethyl); N9(Deami)
P19137	tAnkTDLISESLASR	N-Term(Succinyl); N3(Deami); K4(Succinyl)
Q9Z2A9-2	lWDPSSHPGIQnISR	N-Term(Succinyl); N12(Deami)
Q60928	lHNQLLPnTTTVEk	N-Term(Succinyl); N8(Deami); K14(Succinyl)
Q69ZN6-2	vTLLPnQTHYVVPk	N-Term(Succinyl); N6(Deami); K14(Succinyl)
P09055	dTcAQEcSHFnLTK	N-Term(Succinyl); C3(Carbamidomethyl); C7(Carbamidomethyl); N11(Deami)
Q9WV18	cLAnGSWTDMDTPSR	N-Term(Succinyl); C1(Carbamidomethyl); N4(Deami)
Q91ZX7	vNRFnSTEYQVVTR	N-Term(Succinyl); N5(Deami)
Q69ZU6	nIScVVSDGSAEDFSK	N-Term(Succinyl); N1(Deami); C4(Carbamidomethyl)
Q8BJI1	dLIPPHVnFSHLTTK	N-Term(Succinyl); N8(Deami)
P41233	eAFnETNQAIQTISR	N-Term(Succinyl); N4(Deami)
P22933	lSYnHTnETLGLDSR	N-Term(Succinyl); N4(Deami); N7(Deami)
Q03734	yTGnASALFILPDQGR	N-Term(Succinyl); N4(Deami)
Q08890	vHSGnFSTIPQYFk	N-Term(Succinyl); N5(Deami); K14(Succinyl)
P12960	gkAnSTGTLVITNPTR	N-Term(Succinyl); K2(Succinyl); N4(Deami)
O09159	eLnISIcPVSQTSER	N-Term(Succinyl); N3(Deami); C7(Carbamidomethyl)
P11276	lDAPTNLQFVnETDR	N-Term(Succinyl); N11(Deami)
Q9Z2A9-2	gDHHQLSHYnLTGVR	N-Term(Succinyl); N10(Deami)
P21661	rGDLNInMTSPMGTk	N-Term(Succinyl); N7(Deami); K15(Succinyl)
O35598	inTTSDEKDPTNPFR	N-Term(Succinyl); N2(Deami)
Q01097	iISEnKTDEEPGYIK	N-Term(Succinyl); N5(Deami)
Q68EF4-2	iNNDPDLLPnITLGAR	N-Term(Succinyl); N10(Deami)
Q99JP7	tAnHSAPSLENSVQPGK	N-Term(Succinyl); N3(Deami)
Q62179	lWVHNGAPVnASAScR	N-Term(Succinyl); N10(Deami); C15(Carbamidomethyl)
Q6PE13	lRnESSWHSGDPQAR	N-Term(Succinyl); N3(Deami)
Q61646	vVLHPnHSVVDIGLIK	N-Term(Succinyl); N6(Deami)
Q9WTU3-2	fEIDEVNnKTDcEK	N-Term(Succinyl); N8(Deami); C12(Carbamidomethyl)
Q9JJR8	eNPGHIYNknISQK	N-Term(Succinyl); K9(Succinyl); N10(Deami)
Q8BHJ6	nVTIcAPDFGQDLHR	N-Term(Succinyl); N1(Deami); C5(Carbamidomethyl)
P09470	tFDVSNFQnSSIkR	N-Term(Succinyl); N9(Deami); K13(Succinyl)
P18242	yYHGELSYLnVTRK	N-Term(Succinyl); N10(Deami)
Q91ZX7	lTScATnASMcGDEAR	N-Term(Succinyl); C4(Carbamidomethyl); N7(Deami); C11(Carbamidomethyl)
P98086	vLTNQESPYQnHTGR	N-Term(Succinyl); N11(Deami)
Q61735	DAMVGnYTcEVTELSR	N6(Deami); C9(Carbamidomethyl)
P63137-2	lSYNVIPLnLTLDNR	N-Term(Succinyl); N9(Deami)
Q8VCJ6	aGncSWEAHSTNQNk	N-Term(Acetyl); N3(Deami); C4(Carbamidomethyl); K15(Succinyl)
P26151	tnLSHSGIYHcSGTGR	N-Term(Succinyl); N2(Deami); C11(Carbamidomethyl)
B9EKR1	cnVSSEGSEHSLEGQK	N-Term(Succinyl); C1(Carbamidomethyl); N2(Deami)
Q9WU60	eWLPLnHSVNSVVVR	N-Term(Succinyl); N6(Deami)
Q99J85	gnLSSAPAPAMPTALHSK	N-Term(Succinyl); N2(Deami)
Q9WTS5	lTnVTRPTGVVTSLHR	N-Term(Succinyl); N3(Deami)
Q9CW73	dTGLnYTHLHVETPR	N-Term(Succinyl); N5(Deami)
P15306	gFQWVTGDnHTSYSR	N-Term(Succinyl); N9(Deami)
Q61543	gnITEYQcHQYITK	N-Term(Succinyl); N2(Deami); C8(Carbamidomethyl)
Q4PZA2-3	hLLEnATASVSEAERK	N-Term(Succinyl); N5(Deami)
Q91ZX7	lTScATnASmcGDEAR	N-Term(Succinyl); C4(Carbamidomethyl); N7(Deami); M10(Oxidation); C11(Carbamidomethyl)
Q61885	iSPGKnATGMEVGWYR	N-Term(Succinyl); N6(Deami)
O89001	dLDTDFTSnASQPETK	N-Term(Succinyl); N9(Deami)
Q3UUQ7	lHVAQPEnDSHVALLK	N-Term(Succinyl); N8(Deami)
Q61625	snGSENNVLESQAGIQK	N-Term(Succinyl); N2(Deami)
Q810C1	dLnETTEQDLcPLk	N-Term(Succinyl); N3(Deami); C11(Carbamidomethyl); K14(Succinyl)
P97300-3	kKENGVFEEISnSSGR	K1(Succinyl); N12(Deami)
Q61885	iSPGKnATGmEVGWYR	N-Term(Succinyl); N6(Deami); M10(Oxidation)
Q91V14-2	nnVTEIQGIPGAASGLIK	N-Term(Succinyl); N2(Deami)
Q8C129	eETLLYDnATSSVADR	N-Term(Succinyl); N8(Deami)
O35111	aRYnLSEGGYEELER	N-Term(Succinyl); N4(Deami)
P08113	eEEAIQLDGLnASQIR	N-Term(Succinyl); N11(Deami)
Q9R1V6-19	eIcSGnSSQcAPNVHK	N-Term(Succinyl); C3(Carbamidomethyl); N6(Deami); C10(Carbamidomethyl)
Q8VCF1-2	iSHYnDTYPLSPPQR	N-Term(Succinyl); N5(Deami)
Q61646	cVVHYEnSTVPEkK	N-Term(Succinyl); C1(Carbamidomethyl); N7(Deami); K13(Succinyl)
Q9WTR5	inNTHALVSLLQNLNK	N-Term(Succinyl); N2(Deami)
Q9QUR8	eDNPDKNPEAPLnVSR	N-Term(Succinyl); N13(Deami)
Q91V24	hAHSITTLNHPLnLTK	N-Term(Succinyl); N13(Deami)
Q9CYA0	nETHSIcSAcDEScK	N1(Deami); N-Term(Succinyl); C7(Carbamidomethyl); C10(Carbamidomethyl); C14(Carbamidomethyl)
Q922J6	GnGTLITFHSAFQccGK	N2(Deami); C14(Carbamidomethyl); C15(Carbamidomethyl)
P46978	TILVDNNTWnNTHISR	N10(Deami)
O88998-3	sMVDFMNTDnFTSHR	N-Term(Succinyl); N10(Deami)
Q9CPW5	iAPASnVSHTVVLRPLK	N-Term(Succinyl); N6(Deami)
Q6NZL8-3	vHcSPGHHYnTTTHR	N-Term(Succinyl); C3(Carbamidomethyl); N10(Deami)
O54991	gHnATFFGNVnDSAVVR	N-Term(Succinyl); N3(Deami); N11(Deami)
Q3V3R4	gELQSEnSSLTLSSSNR	N-Term(Succinyl); N7(Deami)
Q99PJ0	sGDATFPkAMDnVTVR	N-Term(Succinyl); K8(Succinyl); N12(Deami)
P57716	nISGVVLADHSGSFHNR	N-Term(Succinyl); N1(Deami)
P21995	kDDEPLETTGDFnTTK	N-Term(Succinyl); N13(Deami)
Q922P8	vQQVGHYPPAnSSLASR	N-Term(Succinyl); N11(Deami)
Q9Z218	cEGPGVPTVTVHnTTDK	N-Term(Succinyl); C1(Carbamidomethyl); N13(Deami)
Q60841-3	hDYILLPEGALTnTTR	N-Term(Succinyl); N13(Deami)
P97797-2	iSnVTPEDAGTYYcVK	N-Term(Succinyl); N3(Deami); C14(Carbamidomethyl)
O88998-3	smVDFMNTDnFTSHR	N-Term(Succinyl); M2(Oxidation); N10(Deami)
O54990-4	sLQDAATQLNTnLSSVR	N-Term(Succinyl); N12(Deami)
Q91XD7	nSSHLVcSAcFGPcAR	N1(Deami); N-Term(Succinyl); C7(Carbamidomethyl); C10(Carbamidomethyl); C14(Carbamidomethyl)
Q9QUT0	nASHQnASQQGnTSSSAK	N-Term(Succinyl); N1(Deami); N6(Deami); N12(Deami)
Q7TN73	iDAYNEAAVSILnSSTR	N-Term(Succinyl); N13(Deami)
Q9ES07	yNnLSVHNEYSVEEK	N-Term(Succinyl); N3(Deami)
Q5DU41-2	gSEnASSNSGLLLPLPLR	N-Term(Succinyl); N4(Deami)
P97952	lLFFDNYEHnTSVVK	N-Term(Succinyl); N10(Deami)
Q8K4Q8	hTDDLTSLnNTLVNIR	N-Term(Succinyl); N9(Deami)
Q9CS84-3	sGGnATLQVDSWPVIER	N-Term(Succinyl); N4(Deami)
P35803-5	SPQSnGTSGVEQIcVDVR	N5(Deami); C14(Carbamidomethyl)
B2RXS4	lSHDGnETLPLHLYVK	N-Term(Succinyl); N6(Deami)
P55144-3	vGGPAPSPSVLnVTGVTQR	N-Term(Succinyl); N12(Deami)
P07759	nLINDYVSnQTQGMIK	N-Term(Succinyl); N9(Deami)
Q80V42	sVAQnYSSITHLHSIGK	N-Term(Succinyl); N5(Deami)
Q9EQJ0	lTPNccnTSTVADAYR	N-Term(Succinyl); C5(Carbamidomethyl); C6(Carbamidomethyl); N7(Deami)
P70699	lEnLSSTESGYTATLTR	N-Term(Succinyl); N3(Deami)
P15209-2	sSPDTQDLYcLnESSK	N-Term(Succinyl); C10(Carbamidomethyl); N12(Deami)
O08532-3	dDLDPERnESEPGSQR	N-Term(Succinyl); N8(Deami)
P18572-2	TQLTcSLnSSGVDIVGHR	C5(Carbamidomethyl); N8(Deami)
Q61704	GDEkEnITAEALDLSLK	K4(Succinyl); N6(Deami)
Q80YX1-2	gPncSEPDcPGNcNLR	N-Term(Succinyl); N3(Deami); C4(Carbamidomethyl); C9(Carbamidomethyl); C13(Carbamidomethyl)
Q9Z0L0	nLTHLESLHLEDNALK	N-Term(Succinyl); N1(Deami)
P59823	lTVQETQLGGSAnLTcR	N-Term(Succinyl); N13(Deami); C16(Carbamidomethyl)
P09242	tRcnTTQGNEVTSILR	N-Term(Succinyl); C3(Carbamidomethyl); N4(Deami)
Q9R1V7	hDVFcGFLLcTnLTR	N-Term(Succinyl); C5(Carbamidomethyl); C10(Carbamidomethyl); N12(Deami)
Q3UHK6	nVTLPIDNGLNLVEWR	N-Term(Succinyl); N1(Deami)
Q69Z26	aYNSAGTGPSSATVnVTTR	N-Term(Succinyl); N15(Deami)
Q8BXN9-3	qEAkEnATnVTFTGDK	N-Term(Succinyl); K4(Succinyl); N6(Deami); N9(Deami)
B1AS29	vGVWSPADGLnITEVAk	N-Term(Succinyl); N11(Deami); K17(Succinyl)
Q9R1V4	cLPASAFnFSTcPGSGER	C1(Carbamidomethyl); N8(Deami); C12(Carbamidomethyl)
Q9Z0U9	aTTHAQGHQPVLGnDTLR	N-Term(Acetyl); N14(Deami)
Q61735	dAmVGnYTcEVTELSR	N-Term(Succinyl); M3(Oxidation); N6(Deami); C9(Carbamidomethyl)
O08842	nAIQAFGnGTDVNMSPk	N-Term(Succinyl); N8(Deami); K17(Succinyl)
O35114	aNIQFGEnGTTISAVTNK	N-Term(Succinyl); N8(Deami)
Q61885	iSPGknATGMEVGWYR	N-Term(Succinyl); K5(Succinyl); N6(Deami)
Q99J85	gnLSSAPAPAmPTALHSk	N-Term(Succinyl); N2(Deami); M11(Oxidation); K18(Succinyl)
Q8R4G0-6	lTcEcEHnTTGPDcGK	N-Term(Succinyl); C3(Carbamidomethyl); C5(Carbamidomethyl); N8(Deami); C14(Carbamidomethyl)
Q3U284	nVTTVLSDPNPIWLVGR	N-Term(Succinyl); N1(Deami)
Q61885	iSPGknATGmEVGWYR	N-Term(Succinyl); K5(Succinyl); N6(Deami); M10(Oxidation)
Q8R0A6	knASSVVPSSVHNSANQR	N-Term(Succinyl); N2(Deami)
P97300-3	kkEnGVFEEISnSSGR	N-Term(Succinyl); K2(Succinyl); N4(Deami); N12(Deami)
Q99MR3	nIPLAPRPGTnASSVPHR	N-Term(Succinyl); N11(Deami)
Q69ZS6	fIDSEFQncSFLHnK	N-Term(Succinyl); N8(Deami); C9(Carbamidomethyl); N14(Deami)
Q61292	anASTFAVPSPVSNSADTR	N-Term(Succinyl); N2(Deami)
Q9QUR8	eDNPDkNPEAPLnVSR	N-Term(Succinyl); K6(Succinyl); N13(Deami)
P35438-2	lVQVGIYnGTHVIPNDR	N-Term(Succinyl); N8(Deami)
P97798-5	tLSDVPSAAPQnLSLEVR	N-Term(Succinyl); N12(Deami)
Q99K10-2	nATQFAPVcPQNIIDGR	N-Term(Succinyl); N1(Deami); C9(Carbamidomethyl)
P02468	tLAGEnQTALEIEELNR	N-Term(Succinyl); N6(Deami)
Q61207	lVLYLEHNLEknSTK	N-Term(Succinyl); K11(Succinyl); N12(Deami)
Q62178	ancSVYEScVDcVLAR	N-Term(Succinyl); N2(Deami); C3(Carbamidomethyl); C9(Carbamidomethyl); C12(Carbamidomethyl)
Q61147	eYEGAVYPDnTTDFQR	N-Term(Succinyl); N10(Deami)
P10852	lMNAPLYLAEWQnITK	N-Term(Succinyl); N13(Deami)
Q8BY89-2	gVLMVGnETTYEDGHGAR	N-Term(Succinyl); N7(Deami)
Q61282	tVYLHAnQTGYPDPSSR	N-Term(Succinyl); N7(Deami)
Q91YY2	rPPARPGPLPTAnHTAPR	N-Term(Succinyl); N13(Deami)
P43006-3	AVISMLnETMNEAPEETK	N7(Deami)
P70232	nWGDnDSIFQDVIETR	N-Term(Succinyl); N5(Deami)
Q9R0L9	tYcANEPLSncSQVnR	N-Term(Succinyl); C3(Carbamidomethyl); N10(Deami); C11(Carbamidomethyl); N15(Deami)
P09055	nPcTSEQncTSPFSYK	N-Term(Succinyl); C3(Carbamidomethyl); N8(Deami); C9(Carbamidomethyl)
P10852	lmNAPLYLAEWQnITK	N-Term(Succinyl); M2(Oxidation); N13(Deami)
Q8BY89-2	gVLmVGnETTYEDGHGAR	N-Term(Succinyl); M4(Oxidation); N7(Deami)
P97792-2	nASSEYSGTYScTVQNR	N-Term(Succinyl); N1(Deami); C12(Carbamidomethyl)
Q9D1T0	tFAFISNQPGEGEAnSTR	N-Term(Succinyl); N15(Deami)
Q5F226	hHLGkncScnGTTWR	N-Term(Succinyl); K5(Succinyl); N6(Deami); C7(Carbamidomethyl); C9(Carbamidomethyl); N10(Deami)
P11276	hEEGHMLncTcFGQGR	N-Term(Succinyl); N8(Deami); C9(Carbamidomethyl); C11(Carbamidomethyl)
P05555-2	aVnQTGALYQcDYSTSR	N-Term(Succinyl); N3(Deami); C11(Carbamidomethyl)
P97772-2	iNADPVLLPnITLGSEIR	N-Term(Succinyl); N10(Deami)
P09055	kDTcAQEcSHFnLTK	N-Term(Succinyl); K1(Succinyl); C4(Carbamidomethyl); C8(Carbamidomethyl); N12(Deami)
Q9WUH7	gQTQnYSTLLLEEASER	N-Term(Succinyl); N5(Deami)
Q03157	lTPLEQYEQKVnASAPR	N-Term(Succinyl); N12(Deami)
O35136-2	sFnATAERGEEMTLTcK	N-Term(Succinyl); N3(Deami); C16(Carbamidomethyl)
Q99P47	tnETQTYWGGSLPVHQK	N-Term(Succinyl); N2(Deami)
Q80TR1-2	nHFNAncSFWnYSER	N-Term(Succinyl); N6(Deami); C7(Carbamidomethyl); N11(Deami)
P21661	nPEAGVATTDLYGncTLR	N-Term(Succinyl); N14(Deami); C15(Carbamidomethyl)
Q62313	tDAELnETARPLSPVNPK	N-Term(Succinyl); N6(Deami)
Q3UHK6	lNGVnVTYSPGGHIAGIQR	N-Term(Succinyl); N5(Deami)
P18572-2	tSDTGEEEAITnSTEANGK	N-Term(Succinyl); N12(Deami)
P07759	nLINDYVSnQTQGmIk	N-Term(Succinyl); N9(Deami); M14(Oxidation); K16(Succinyl)
O54890	nAVncTYKNEDDcVVR	N-Term(Succinyl); N4(Deami); C5(Carbamidomethyl); C13(Carbamidomethyl)
Q61330	wDPVVPLRnESTVTGYK	N-Term(Succinyl); N9(Deami)
Q6NZL8-3	nGTSSSTGPGcSDAPTTPIR	N-Term(Succinyl); N1(Deami); C11(Carbamidomethyl)
O09114	tVVAPSTEGGLnLTSTFLR	N-Term(Succinyl); N12(Deami)
Q01097	iISEnKTDEEPGYIKk	N-Term(Succinyl); N5(Deami); K16(Succinyl)
Q80Z60	hLLEnTTFnSSSEAERK	N-Term(Succinyl); N5(Deami); N9(Deami)
Q9Z218	cEGPGVPTVTVHnTTDkR	C1(Carbamidomethyl); N13(Deami); K17(Succinyl)
Q8BG39	ncTIESTTFYNTDLYK	N-Term(Succinyl); N1(Deami); C2(Carbamidomethyl)
Q9R1W5	tWTnYTLcNnSTHEk	N-Term(Succinyl); N4(Deami); C8(Carbamidomethyl); N10(Deami); K15(Succinyl)
P97772-2	vcTGnESLEENYVQDSK	N-Term(Succinyl); C2(Carbamidomethyl); N5(Deami)
Q62443	vNTLEEGKGGPKnDTEER	N-Term(Succinyl); N13(Deami)
Q3TXX4	cNLGVAIVSMVnNSTTHR	N-Term(Succinyl); C1(Carbamidomethyl); N12(Deami)
Q6PHS9-4	aGFEYAFDQLQNSnITR	N-Term(Succinyl); N14(Deami)
P20917-2	nVTVnETEREFVYSER	N-Term(Succinyl); N1(Deami); N5(Deami)
Q810U4	qKDGDDEWTSVVVAnVSK	N-Term(Succinyl); N15(Deami)
P97333	rGPEcSQnYTAPTGVIk	N-Term(Succinyl); C5(Carbamidomethyl); N8(Deami); K17(Succinyl)
Q9QY42-3	aLPQnGSADDWVPDQGGPR	N-Term(Succinyl); N5(Deami)
P97300-3	kkENGVFEEISnSSGR	N-Term(Succinyl); K1(Succinyl); K2(Succinyl); N12(Deami)
Q8R0A6	knASSVVPSSVHNSANQR	N-Term(Succinyl); K1(Succinyl); N2(Deami)
Q9JIS5	vEHVTFnFTLENQIHR	N-Term(Succinyl); N7(Deami)
Q3TXX4	cNLGVAIVSmVNnSTTHR	N-Term(Succinyl); C1(Carbamidomethyl); M10(Oxidation); N13(Deami)
P02469	vnASTTDPNSTVEQSALTR	N-Term(Succinyl); N2(Deami)
P06909	dNScVDPPHVPnATIVTR	N-Term(Succinyl); C4(Carbamidomethyl); N12(Deami)
Q9R1V7	cLQIQALnMSScPLDSR	N-Term(Succinyl); C1(Carbamidomethyl); N8(Deami); C12(Carbamidomethyl)
P55066	gTVLcGPPPAVEnASLVGVR	N-Term(Succinyl); C5(Carbamidomethyl); N13(Deami)
Q3TRM4-4	gTPSHELnTTSSGAEVIQk	N-Term(Acetyl); N8(Deami); K19(Succinyl)
O09117-2	vGVNKnQTVTATFGYPFR	N-Term(Succinyl); N6(Deami)
Q80TF3	lDREQHDQYnLTIQAR	N-Term(Succinyl); N10(Deami)
Q80TR1-2	gPDLSncTSPWVNQVAQK	N-Term(Succinyl); N6(Deami); C7(Carbamidomethyl)
Q8CJH3	sPLPAAFTAnGTHLQHLAR	N-Term(Succinyl); N10(Deami)
Q60625	gGSLWLncSTNcPRPER	N-Term(Succinyl); N7(Deami); C8(Carbamidomethyl); C12(Carbamidomethyl)
P14094	LDWLGncSGLNDDSYGYR	N6(Deami); C7(Carbamidomethyl)
Q9JLL0	qRnEScGGAYGLHGAcDR	N-Term(Succinyl); N3(Deami); C6(Carbamidomethyl); C16(Carbamidomethyl)
P23818	fVPAATDAQAGGDnSSVQnR	N-Term(Succinyl); N14(Deami); N19(Deami)
Q9R1V7	cLQIQALnmSScPLDSR	N-Term(Succinyl); C1(Carbamidomethyl); N8(Deami); M9(Oxidation); C12(Carbamidomethyl)
Q69Z26	sDVGnYTcVVTNTVTNHK	N-Term(Succinyl); N5(Deami); C8(Carbamidomethyl)
P97370	eEnATIATYPEFGVLDLK	N-Term(Succinyl); N3(Deami)
P21995	kDDEPLETTGDFnTTk	N-Term(Succinyl); K1(Succinyl); N13(Deami); K16(Succinyl)
Q8BLQ9-3	eLNILFLnkTDNGTYR	N-Term(Succinyl); N8(Deami); K9(Succinyl)
Q61838	vnLSFPSAQSLPASDTHLK	N-Term(Succinyl); N2(Deami)
O88507	vnGTDLAPDLLnGSQLILR	N-Term(Succinyl); N2(Deami); N12(Deami)
Q9D387	eSHnTSkGPEATWNLNK	N-Term(Succinyl); N4(Deami); K7(Succinyl)
Q8BYI9-2	GTnESEASSTQFTTEIDAPK	N3(Deami)
Q8BLE7	cNLGVAIVDMVNnSTIHR	N-Term(Succinyl); C1(Carbamidomethyl); N13(Deami)
Q8BLQ9-3	eLNILFLnkTDnGTYR	N-Term(Succinyl); N8(Deami); K9(Succinyl); N12(Deami)
Q3TCN2	sDLNPAnGSYPFQALHQR	N-Term(Succinyl); N7(Deami)
O54991	AnASEGTFPncTGHcTHPR	N2(Deami); N10(Deami); C11(Carbamidomethyl); C15(Carbamidomethyl)
P43006-3	aVISmLnETMNEAPEETK	N-Term(Succinyl); M5(Oxidation); N7(Deami)
Q8VHW2	aLIcNTTnLTAGDDGPPHR	N-Term(Succinyl); C4(Carbamidomethyl); N8(Deami)
Q9WTS4	cnISLPGEHNANLIEWR	N-Term(Succinyl); C1(Carbamidomethyl); N2(Deami)
P35438-2	lVQVGIYnGTHVIPNDRK	N-Term(Succinyl); N8(Deami)
Q6P2L7-3	lQNnISYQMADIHHLk	N-Term(Succinyl); N4(Deami); K16(Succinyl)
Q8VHW2	aLIcnTTnLTAGDDGPPHR	N-Term(Succinyl); C4(Carbamidomethyl); N5(Deami); N8(Deami)
Q3UVX5	iNSDPTLLPnITLGcEIR	N-Term(Succinyl); N10(Deami); C15(Carbamidomethyl)
Q9CPW0	gcMESINYNGVnITDLAR	N-Term(Succinyl); C2(Carbamidomethyl); N12(Deami)
P60755	nLRPQDYAnYScIASVR	N-Term(Succinyl); N9(Deami); C12(Carbamidomethyl)
P26049	hAPDIPDDSTDnITIFTR	N-Term(Succinyl); N12(Deami)
Q61001	qLLAnSSALEETILGHQGR	N-Term(Succinyl); N5(Deami)
P43006-3	aVISmLnETmNEAPEETK	N-Term(Succinyl); M5(Oxidation); N7(Deami); M10(Oxidation)
Q3V3R4	aNQIVIPHnTTFQTEPTK	N-Term(Succinyl); N9(Deami)
O08543-2	vFVRPTnDTVHESAEPSR	N-Term(Succinyl); N7(Deami)
Q03157	lTPLEQYEQkVnASAPR	N-Term(Succinyl); K10(Succinyl); N12(Deami)
Q9DA75	aPcLQDQnGSVVVSEVAnR	N-Term(Succinyl); C3(Carbamidomethyl); N8(Deami); N18(Deami)
Q9R1V7	tLGVLADEDNTLQQnSSSR	N-Term(Succinyl); N15(Deami)
Q61292	rAnASTFAVPSPVSNSADTR	N-Term(Succinyl); N3(Deami)
Q61292	anASTFAVPSPVSNSADTRR	N-Term(Succinyl); N2(Deami)
Q69Z26	rTEEALPEVTPAnVSGGGGSK	N-Term(Succinyl); N13(Deami)
P18572-2	tSDTGEEEAITnSTEAnGk	N-Term(Succinyl); N12(Deami); N17(Deami); K19(Succinyl)
P11627	gEGnETNNMVITWkPLR	N-Term(Succinyl); N4(Deami); K14(Succinyl)
O35136-2	sFnATAERGEEmTLTck	N-Term(Succinyl); N3(Deami); M12(Oxidation); C16(Carbamidomethyl); K17(Succinyl)
Q6P9K9-2	iNcnSSkGPETLYAGQk	N-Term(Succinyl); C3(Carbamidomethyl); N4(Deami); K7(Succinyl); K17(Succinyl)
Q8BGY3	hEEGPQSnSTAESELTTQK	N-Term(Succinyl); N8(Deami)
Q62443	vNTLEEGKGGPknDTEER	N-Term(Succinyl); K12(Succinyl); N13(Deami)
Q810U4	vSVVnSTLAEVHWDPVPPK	N-Term(Succinyl); N5(Deami)
Q2VWQ2	dIDEcAEGFVEcHnHSR	N-Term(Succinyl); C5(Carbamidomethyl); C12(Carbamidomethyl); N14(Deami)
P06797	aEFAVAnDTGFVDIPQQEK	N-Term(Succinyl); N7(Deami)
Q68ED2	yDIFQYQTTnTTNPGYR	N-Term(Succinyl); N10(Deami)
B9EKR1	qAALDPFVLQNLLPnSTDK	N-Term(Succinyl); N15(Deami)
P11276	rHEEGHMLncTcFGQGR	N-Term(Succinyl); N9(Deami); C10(Carbamidomethyl); C12(Carbamidomethyl)
Q69ZU6	sDGInVTGGcLVVSQPDTDR	N-Term(Succinyl); N5(Deami); C10(Carbamidomethyl)
P11276	DQcIVDDITYNVnDTFHK	C3(Carbamidomethyl); N13(Deami)
Q3TDQ1	tTLVDNNTWnNSHIALVGK	N-Term(Succinyl); N10(Deami)
O09117-2	vGVNknQTVTATFGYPFR	N-Term(Succinyl); K5(Succinyl); N6(Deami)
Q9JIM1-2	lDVSQnVSSDTDQScESTK	N-Term(Succinyl); N6(Deami); C15(Carbamidomethyl)
Q8CGQ8-2	ncTDPAIHEFPTDLFSNK	N-Term(Succinyl); N1(Deami); C2(Carbamidomethyl)
P21661	rNPEAGVATTDLYGncTLR	N-Term(Succinyl); N15(Deami); C16(Carbamidomethyl)
P23819-2	mVVTLTELPSGnDTSGLEnK	N-Term(Succinyl); N12(Deami); N19(Deami)
Q8BKG3	dDAGnYTcIASNEPQGQIR	N-Term(Succinyl); N5(Deami); C8(Carbamidomethyl)
P43006-3	aVISMLnETMnEAPEETk	N-Term(Succinyl); N7(Deami); N11(Deami); K18(Succinyl)
Q810C1	nSTGLAETGTHSNSYLDTSR	N-Term(Succinyl); N1(Deami)
Q6PHU5	hLYTTTGGETDFTnVTSLR	N-Term(Succinyl); N14(Deami)
O54991	anASEGTFPNcTGHcTHPR	N-Term(Succinyl); N2(Deami); C11(Carbamidomethyl); C15(Carbamidomethyl)
Q61001	iWQGHAnASFcPHGYGcR	N-Term(Succinyl); N7(Deami); C11(Carbamidomethyl); C17(Carbamidomethyl)
Q9QZC2	nGTEVVScHPQGSTAGVVYR	N-Term(Succinyl); N1(Deami); C8(Carbamidomethyl)
Q6NZL8-3	rnGTSSSTGPGcSDAPTTPIR	N-Term(Succinyl); N2(Deami); C12(Carbamidomethyl)
P35438-2	kLVQVGIYnGTHVIPNDR	N-Term(Succinyl); K1(Succinyl); N9(Deami)
P23819-2	mVVTLTELPSGnDTSGLEnK	N-Term(Succinyl); M1(Oxidation); N12(Deami); N19(Deami)
Q922J6	aRGnGTLITFHSAFQccGK	N-Term(Succinyl); N4(Deami); C16(Carbamidomethyl); C17(Carbamidomethyl)
P21836	lVGcPPGGAGGnDTELIAcLR	N-Term(Succinyl); C4(Carbamidomethyl); N12(Deami); C19(Carbamidomethyl)
Q9Z2W8	lVLIQDAPTLGnDTAAIEnR	N-Term(Succinyl); N12(Deami); N19(Deami)
P14231	VINFYAGAnQSMnVTcVGKR	N9(Deami); N13(Deami); C16(Carbamidomethyl)
Q8BKU8-2	eLTGIRnISSQEGSTDVVAR	N-Term(Succinyl); N7(Deami)
P04925	qHTVTTTTKGEnFTETDVK	N-Term(Succinyl); N12(Deami)
Q05793	sLTQGSLIVGNLAPVnGTSQGK	N-Term(Succinyl); N16(Deami)
Q6PHS9-4	aAEDWTENPEPFnASFYR	N-Term(Succinyl); N13(Deami)
Q8CAE9-3	sLEEIGIQnYSTTSScQAR	N-Term(Succinyl); N9(Deami); C16(Carbamidomethyl)
P97370	nLTScPDGAPFIQHGPDYR	N-Term(Succinyl); N1(Deami); C5(Carbamidomethyl)
Q9Z2W9	fVPFSDQQISnDSSSSEnR	N-Term(Succinyl); N11(Deami); N18(Deami)
Q9WV18	lEDFNYNnQTITDQIYR	N-Term(Succinyl); N8(Deami)
Q9DB72	aDVGGEAAGTAInHSHMLLQR	N-Term(Succinyl); N13(Deami)
Q6PDC8-3	vLSQHHAAAQPWInQTIPR	N-Term(Succinyl); N14(Deami)
P01831	hEnNTKDNSIQHEFSLTR	N-Term(Succinyl); N3(Deami)
Q75N73-2	sLLDHLHVGVGRDnVSQPk	N-Term(Succinyl); N14(Deami); K19(Succinyl)
Q62443	vNTLEEGkGGPknDTEER	N-Term(Succinyl); K8(Succinyl); K12(Succinyl); N13(Deami)
P14231	vINFYAGAnQSMNVTcVGk	N-Term(Succinyl); N9(Deami); C16(Carbamidomethyl); K19(Succinyl)
Q60625	nSMTPGNLSPGIYLcnATNR	N-Term(Succinyl); C15(Carbamidomethyl); N16(Deami)
Q60625	nSMTPGnLSPGIYLcnATNR	N-Term(Succinyl); N7(Deami); C15(Carbamidomethyl); N16(Deami)
Q6DIB5	ncAGVcTcTNnGTcNPIDR	N-Term(Succinyl); C2(Carbamidomethyl); C6(Carbamidomethyl); C8(Carbamidomethyl); N11(Deami); C14(Carbamidomethyl)
Q9DBX3-2	sQLVnETHWQYYGTSDTR	N-Term(Succinyl); N5(Deami)
P09055	lRNPcTSEQncTSPFSYK	N-Term(Succinyl); C5(Carbamidomethyl); N10(Deami); C11(Carbamidomethyl)
Q80ZF8	tPAGDLAFNQcPLnATGTTSR	N-Term(Succinyl); C11(Carbamidomethyl); N14(Deami)
O35114	aYVFERnQSVGDPNVDLIR	N-Term(Succinyl); N7(Deami)
Q60625	nSmTPGNLSPGIYLcnATNR	N-Term(Succinyl); M3(Oxidation); C15(Carbamidomethyl); N16(Deami)
P21460	sQTnLTDcPFHDQPHLMR	N-Term(Succinyl); N4(Deami); C8(Carbamidomethyl)
Q60625	nSmTPGnLSPGIYLcnATNR	N-Term(Succinyl); M3(Oxidation); N7(Deami); C15(Carbamidomethyl); N16(Deami)
P97772-2	kVcTGnESLEENYVQDSK	N-Term(Succinyl); K1(Succinyl); C3(Carbamidomethyl); N6(Deami)
P16301	aELSnHTRPVILVPGcLGNR	N-Term(Succinyl); N5(Deami); C16(Carbamidomethyl)
Q8R4F1-2	eGSLQcEcEHnTTGPDcGR	N-Term(Succinyl); C6(Carbamidomethyl); C8(Carbamidomethyl); N11(Deami); C17(Carbamidomethyl)
Q8BFR4	yPHNHHVVnNTLEGncSSK	N-Term(Succinyl); N9(Deami); N15(Deami); C16(Carbamidomethyl)
Q3TCN2	lEDGFHPDAVAWAnLTNAIR	N-Term(Succinyl); N14(Deami)
P21460	sQTnLTDcPFHDQPHLmR	N-Term(Succinyl); N4(Deami); C8(Carbamidomethyl); M17(Oxidation)
Q6PHS9-4	nkVnYSYTAVQIPTDIYK	N-Term(Succinyl); K2(Succinyl); N4(Deami)
P70408	iFNIHSGnGSLYTSkPLDR	N-Term(Succinyl); N8(Deami); K15(Succinyl)
Q9WV18	aMnSSSFEGVSGHVVFDASGSR	N-Term(Succinyl); N3(Deami)
Q6P9J9-2	nTDkENPYIGLGnYTLcR	N-Term(Succinyl); K4(Succinyl); N13(Deami); C17(Carbamidomethyl)
Q75N73-2	nLSTcFSSGDLFAAHnLSER	N-Term(Succinyl); N1(Deami); C5(Carbamidomethyl); N16(Deami)
P11438	nGSScGKEnVSDPSLTITFGR	N-Term(Succinyl); N1(Deami); C5(Carbamidomethyl); N9(Deami)
P97449	sGQEDHYWLDVEknQSAK	N-Term(Succinyl); K13(Succinyl); N14(Deami)
P21661	kRNPEAGVATTDLYGncTLR	K1(Succinyl); N16(Deami); C17(Carbamidomethyl)
P04925	qHTVTTTTkGEnFTETDVK	N-Term(Succinyl); K9(Succinyl); N12(Deami)
P15209-2	lEPNSVDPEnITEILIANQK	N-Term(Succinyl); N10(Deami)
Q69ZS6	ncTFIDTLFDNTDFEPYK	N-Term(Succinyl); N1(Deami); C2(Carbamidomethyl)
Q6S5C2	yEFcPFHnVTQHEQTFR	N-Term(Succinyl); C4(Carbamidomethyl); N8(Deami)
Q8R366	iGPGEPLELLcnVSGALPPPGR	N-Term(Succinyl); C11(Carbamidomethyl); N12(Deami)
Q8K209	vTnLSDPVVLTFQHQPQPk	N-Term(Succinyl); N3(Deami); K19(Succinyl)
Q05909	vEFHWGHSnGSAGSEHSVNGR	N-Term(Succinyl); N9(Deami)
Q61207	tnSSFIQGFVDHVKEDcDR	N-Term(Succinyl); N2(Deami); C17(Carbamidomethyl)
B2RXS4	qGPQAGGTTLTInGTHLDTGSk	N-Term(Succinyl); N13(Deami); K22(Succinyl)
P23818	eSGAnVTGFQLVnYTDTIPAR	N-Term(Succinyl); N5(Deami); N13(Deami)
P97797-2	nTDGTYnYTSLFLVNSSAHR	N-Term(Succinyl); N7(Deami)
P97797-2	nTDGTYnYTSLFLVnSSAHR	N-Term(Succinyl); N7(Deami); N15(Deami)
Q8R3L5-2	dVcATnGSSSDEGPDPDLIcR	N-Term(Succinyl); C3(Carbamidomethyl); N6(Deami); C20(Carbamidomethyl)
Q6NXK7	aGVnYTLQVYPDEGYHISDK	N-Term(Succinyl); N4(Deami)
P12960	yTcTAQTIVDnSSASADLVVR	N-Term(Succinyl); C3(Carbamidomethyl); N11(Deami)
P01831	hEnNTkDnSIQHEFSLTR	N-Term(Succinyl); N3(Deami); K6(Succinyl); N8(Deami)
Q7TT15-2	aEVAnLSAHSASPIQDAVLkR	N-Term(Succinyl); N5(Deami); K20(Succinyl)
P14094	FKLDWLGncSGLNDDSYGYR	N8(Deami); C9(Carbamidomethyl)
Q920P3	lPTLRnETGQGPVDLSDPSKR	N-Term(Succinyl); N6(Deami)
Q9JKF6	aDANPPATEYHWTTLnGSLPK	N-Term(Succinyl); N16(Deami)
P43406	tAADATGLQPILNQFTPAnVSR	N-Term(Succinyl); N19(Deami)
Q9JLL3-2	ancSHTSDAVcGDcLPGFYR	N-Term(Succinyl); N2(Deami); C3(Carbamidomethyl); C11(Carbamidomethyl); C14(Carbamidomethyl)
Q05793	cDGDFDcEDRTDEAncSVK	N-Term(Succinyl); C1(Carbamidomethyl); C7(Carbamidomethyl); N15(Deami); C16(Carbamidomethyl)
P11438	aFNISPnDTSSGScGINLVTLK	N-Term(Succinyl); N7(Deami); C14(Carbamidomethyl)
Q07409	vEPSDVGnYTcVVTSTVTNTR	N-Term(Succinyl); N8(Deami); C11(Carbamidomethyl)
P11438	lnMTLPDALVPTFSISnHSLK	N-Term(Succinyl); N2(Deami); N17(Deami)
Q61469	incSDGYIEDYIcQGNEEK	N-Term(Succinyl); N2(Deami); C3(Carbamidomethyl); C13(Carbamidomethyl)
Q6GQU6	qQAHLTcLnLSHNPISMVPR	N-Term(Succinyl); C7(Carbamidomethyl); N9(Deami)
P42703-2	kVPSnSTETVIESDQFQPGVR	K1(Succinyl); N5(Deami)
Q80V26	qVALQTFGnQTSIIPAGGAGYk	N-Term(Succinyl); N9(Deami); K22(Succinyl)
P41731	dRVPDSccInITVGcGNDFK	N-Term(Succinyl); C7(Carbamidomethyl); C8(Carbamidomethyl); N10(Deami); C15(Carbamidomethyl)
Q6P5F6	dQSEDDRQHEcLnVTQLLK	N-Term(Succinyl); C11(Carbamidomethyl); N13(Deami)
A2AHL1-2	aTEVFMcPLcDkncSLQR	N-Term(Succinyl); C7(Carbamidomethyl); C10(Carbamidomethyl); K12(Succinyl); N13(Deami); C14(Carbamidomethyl)
P11438	nGSScGkEnVSDPSLTITFGR	N-Term(Succinyl); N1(Deami); C5(Carbamidomethyl); K7(Succinyl); N9(Deami)
Q9Z2E9	tDcDSSTASLcSFPVAnVSLAK	N-Term(Succinyl); C3(Carbamidomethyl); C11(Carbamidomethyl); N17(Deami)
Q6GQT9	vTNSNANAAGPLIVAGYnVSGSVR	N-Term(Succinyl); N18(Deami)
P15388	fNPIVnKTEIENVRnGTQVR	N-Term(Succinyl); N6(Deami); N15(Deami)
B9EKR1	SDVPNTSPnSTSQHVAEFETER	N9(Deami)
Q4V9Z5-3	eVPRnDTcPELPPPEWGWR	N-Term(Succinyl); N5(Deami); C8(Carbamidomethyl)
Q07113	dAGVGFPEYQEEDnSTYNFR	N-Term(Succinyl); N14(Deami)
P97798-5	gSSVILncSAYSEPSPNIEWK	N-Term(Succinyl); N7(Deami); C8(Carbamidomethyl)
Q60590	eSQTIGDQcVYnSTHLGFQR	N-Term(Succinyl); C9(Carbamidomethyl); N12(Deami)
P14231	vINFYAGANQSmnVTcVGkR	N-Term(Succinyl); M12(Oxidation); N13(Deami); C16(Carbamidomethyl); K19(Succinyl)
P40237	eMGNTVMDIIRnYTAnATSSR	N-Term(Succinyl); N12(Deami); N16(Deami)
Q68EF4-2	nVnFSGIAGNPVTFNENGDAPGR	N-Term(Succinyl); N3(Deami)
O35393	gAAHSAEPGRDTIPGDPSSnATSR	N-Term(Succinyl); N20(Deami)
Q8BKG3	lQDSGAFQcVARDnVTGEEVR	N-Term(Succinyl); C9(Carbamidomethyl); N14(Deami)
Q61207	tnSSFIQGFVDHVkEDcDR	N-Term(Succinyl); N2(Deami); K14(Succinyl); C17(Carbamidomethyl)
Q9JKF6	sGQVEVnITEFPYTPTPEHGR	N-Term(Succinyl); N7(Deami)
O55026	qLEDATETTcnQTWAELQAR	N-Term(Succinyl); C10(Carbamidomethyl); N11(Deami)
Q810U4	eRPPTFLTPEGnESHKEELR	N-Term(Succinyl); N12(Deami)
Q9WU60	aATcINPLnGSVcERPAnHSAK	N-Term(Succinyl); C4(Carbamidomethyl); N9(Deami); C13(Carbamidomethyl); N18(Deami)
Q9CS84-5	sGGnATLQVDSWPVIERYPAGR	N-Term(Succinyl); N4(Deami)
Q810U3	hNFRPGTDFVVEYIDSnHTK	N-Term(Succinyl); N17(Deami)
Q8BWP8-2	vAQPGINYALGTnTSYPNNLLR	N-Term(Succinyl); N13(Deami)
Q920P3	sGnATQSVEALHQLASSYFVDR	N-Term(Succinyl); N3(Deami)
Q8BY89-2	tcNPETFPLRnESLQcPTAR	N-Term(Succinyl); C2(Carbamidomethyl); N11(Deami); C16(Carbamidomethyl)
Q8R366	rIGPGEPLELLcnVSGALPPPGR	N-Term(Succinyl); C12(Carbamidomethyl); N13(Deami)
P57716	dLYEYSWVQGPWNSnRTER	N-Term(Succinyl); N15(Deami)
Q61330	tnASDLGnYScLATSHLDFSTK	N-Term(Succinyl); N2(Deami); N8(Deami); C11(Carbamidomethyl)
P16675	lDPPcTnTTAPSNYLNNPYVR	N-Term(Succinyl); C5(Carbamidomethyl); N7(Deami)
P14231	TENLDVIVnISDTESWGQHVQK	N9(Deami)
O35604	lYnVTHQFcnASVMDPTcVR	N-Term(Succinyl); N3(Deami); C9(Carbamidomethyl); N10(Deami); C18(Carbamidomethyl)
Q60625	vELVPLPSWQPVGEnFTLScR	N-Term(Succinyl); N15(Deami); C20(Carbamidomethyl)
Q99KF1	fTFTSHTPGEHQIcLHSnSTK	N-Term(Succinyl); C14(Carbamidomethyl); N18(Deami)
Q61490	iIISPEEnVTLTcTAENQLER	N-Term(Succinyl); N8(Deami); C13(Carbamidomethyl)
P41731	eNNccGASnYTDWENIPGMAK	N-Term(Succinyl); C4(Carbamidomethyl); C5(Carbamidomethyl); N9(Deami)
P15388	fNPIVnkTEIEnVRNGTQVR	N-Term(Succinyl); N6(Deami); K7(Succinyl); N12(Deami)
Q64455	gPDGTEGLSSTVnGSTDPSAVTDIR	N-Term(Succinyl); N13(Deami)
Q60673	iRHNEQnLSLADVTQQAGLVk	N-Term(Succinyl); N7(Deami); K21(Succinyl)
B9EKR1	sDVPnTSPnSTSQHVAEFETER	N-Term(Succinyl); N5(Deami); N9(Deami)
O54991	dAnFTLDGYAHHFVLNGDFER	N-Term(Succinyl); N3(Deami)
Q8R1V4	fTFTSHTPGDHQIcLHSnSTR	N-Term(Succinyl); C14(Carbamidomethyl); N18(Deami)
B2RXS4	cVYEALcSnVTSEcPPPVITR	N-Term(Succinyl); C1(Carbamidomethyl); C7(Carbamidomethyl); N9(Deami); C14(Carbamidomethyl)
P01898	eQnYTcHVYHEGLPEPLTLR	N-Term(Succinyl); N3(Deami); C6(Carbamidomethyl)
P55012	dATGNVnDTITTELTncTSAAcK	N-Term(Succinyl); N7(Deami); N16(Deami); C17(Carbamidomethyl); C22(Carbamidomethyl)
O35136-2	sHGVQTMVVLSSLEPnTTYEIR	N-Term(Succinyl); N16(Deami)
Q810U3	nGQGSNLDGGNYHVYEnGSLEIK	N-Term(Succinyl); N17(Deami)
Q99PJ0	lTFFnVSEHDYGnYTcVASNK	N-Term(Succinyl); N5(Deami); N13(Deami); C16(Carbamidomethyl)
Q80Z24	SILTVTnVTQEHFGnYTcVAANK	N7(Deami); N15(Deami); C18(Carbamidomethyl)
O55026	wPADkEnDTGIVGQHSScDVR	N-Term(Succinyl); K5(Succinyl); N7(Deami); C18(Carbamidomethyl)
P20917-2	SNPEPSVAFELPSRnVTVnETER	N15(Deami); N19(Deami)
O35136-2	sHGVQTmVVLSSLEPnTTYEIR	N-Term(Succinyl); M7(Oxidation); N16(Deami)
Q810U3	hnFRPGTDFVVEYIDSnHTk	N-Term(Succinyl); N2(Deami); N17(Deami); K20(Succinyl)
P14094	fkLDWLGncSGLNDDSYGYR	N-Term(Succinyl); K2(Succinyl); N8(Deami); C9(Carbamidomethyl)
Q9Z218	anYSLQIYPDESHYFHSVALK	N-Term(Succinyl); N2(Deami)
P60882	gPGALGWcVHnEScLPRPEQAR	N-Term(Succinyl); C8(Carbamidomethyl); N11(Deami); C14(Carbamidomethyl)
Q8JZM4	wDQVEVVPDVAcGnASSNnSAGGR	N-Term(Succinyl); C12(Carbamidomethyl); N14(Deami); N19(Deami)
Q61646	nLTSPVGVQPILNEHTFcAGLTK	N-Term(Succinyl); N1(Deami); C18(Carbamidomethyl)
Q71M36-2	anDTREEAGLPAAGEDETSWTER	N-Term(Succinyl); N2(Deami)
Q9JKF6	sGQVEVnITEFPYTPTPEHGRR	N-Term(Succinyl); N7(Deami)
Q61735	SYIFIYDGNKnSTTTDQnFTSAK	N11(Deami); N18(Deami)
P09055	enSSEIcSNNGEcVcGQcVcR	N-Term(Succinyl); N2(Deami); C7(Carbamidomethyl); C13(Carbamidomethyl); C15(Carbamidomethyl); C18(Carbamidomethyl); C20(Carbamidomethyl)
Q8BY89-2	kTcNPETFPLRnESLQcPTAR	K1(Succinyl); C3(Carbamidomethyl); N12(Deami); C17(Carbamidomethyl)
Q8BYI9-2	gQcAnGTcLcQEGYAGEDcSQR	N-Term(Succinyl); C3(Carbamidomethyl); N5(Deami); C8(Carbamidomethyl); C10(Carbamidomethyl); C19(Carbamidomethyl)
Q8BHJ6	VLDEHGknVTIcAPDFGQDLHR	K7(Succinyl); N8(Deami); C12(Carbamidomethyl)
P40237	nYTAnATSSREEAWDYVQAQVK	N-Term(Succinyl); N1(Deami); N5(Deami)
P09055	KEnSSEIcSNNGEcVcGQcVcR	N3(Deami); C8(Carbamidomethyl); C14(Carbamidomethyl); C16(Carbamidomethyl); C19(Carbamidomethyl); C21(Carbamidomethyl)
P52795	kYHDYYITSTSnGSLEGLENR	N-Term(Succinyl); K1(Succinyl); N12(Deami)
Q9QUN9	tSSEVNLASLPPNYHnETSTETR	N-Term(Succinyl); N16(Deami)
P14094	vLGFKPKPPKnESLETYPLMMK	N-Term(Succinyl); N11(Deami)
P47867-2	aFPSESKPSESnYSSVDNLNLLR	N-Term(Succinyl); N12(Deami)
Q80XU8	vLALPHGGnTSAEGGRPGPSDIAASAR	N-Term(Succinyl); N9(Deami)
Q810U4	dDDGGTYTcTAnTTLDSASASAVLR	N-Term(Succinyl); C9(Carbamidomethyl); N12(Deami)
Q9D8B7	fQnSSFHVNSETGTLVFNAVHk	N-Term(Succinyl); N3(Deami); K22(Succinyl)
O89001	dSVTGSGLEnATISVAGINHnITTGR	N-Term(Succinyl); N10(Deami); N21(Deami)
Q810U3	kNNMEITWTPMnATSAFGPNLR	N-Term(Succinyl); K1(Succinyl); N12(Deami)
P70663	iLDQAcGTDnQTYASScHLFATK	N-Term(Succinyl); C6(Carbamidomethyl); N10(Deami); C17(Carbamidomethyl)
Q9R1Q9	qLLQTQVASPAIHPPVSYnDTAPR	N-Term(Succinyl); N19(Deami)
Q810U3	hNFRPGTDFVVEYIDSnHTKk	N-Term(Succinyl); N17(Deami); K21(Succinyl)
Q9QY33	qLHccGIHnYSDWENTDWFK	N-Term(Succinyl); C4(Carbamidomethyl); C5(Carbamidomethyl); N9(Deami)
P0C192	tGTSMTSVNWLTPnGTLMTHGSYR	N-Term(Succinyl); N14(Deami)
Q810U4	gSALHEDIYVLHDnGTLEIPVAQK	N-Term(Succinyl); N14(Deami)
O35393	dRGAAHSAEPGRDTIPGDPSSnATSR	N-Term(Succinyl); N22(Deami)
Q7M6Z0	gnSSSNHLYGVAEAGAPPADPSTLYR	N-Term(Succinyl); N2(Deami)
Q91ZX7	wLcDGDNDcGNSEDESnATcSAR	N-Term(Succinyl); C3(Carbamidomethyl); C9(Carbamidomethyl); N17(Deami); C20(Carbamidomethyl)
P56695	cLYGEAYPScSSGnTSTAEEELcR	C1(Carbamidomethyl); C10(Carbamidomethyl); N14(Deami); C23(Carbamidomethyl)
P14094	vLGFKPKPPknESLETYPLMMK	N-Term(Succinyl); K10(Succinyl); N11(Deami)
Q99MB3	dLSGnETHFTGSEVGFLkPIScR	N-Term(Succinyl); N5(Deami); K18(Succinyl); C22(Carbamidomethyl)
Q00493	dLQGNPIAnATISVDGIDHDVTSAk	N-Term(Succinyl); N9(Deami); K25(Succinyl)
B2RXS4	qGPQAGGTTLTInGTHLDTGSKEDVR	N-Term(Succinyl); N13(Deami)
P47867-2	aFPSESkPSESnYSSVDNLNLLR	N-Term(Succinyl); K7(Succinyl); N12(Deami)
Q9QZF2	icPQGYTccTSEMEENLAnHSR	N-Term(Succinyl); C2(Carbamidomethyl); C8(Carbamidomethyl); C9(Carbamidomethyl); N19(Deami)
O35136-2	mILEIAPTSDNDFGRYncTATNR	N-Term(Succinyl); N17(Deami); C18(Carbamidomethyl)
P14094	vLGFkPKPPKnESLETYPLmMK	N-Term(Succinyl); K5(Succinyl); N11(Deami); M20(Oxidation)
Q75N73-2	eGPRnLSTcFSSGDLFAAHnLSER	N-Term(Succinyl); N5(Deami); C9(Carbamidomethyl); N20(Deami)
P39061-2	dGQQnISLLYTEPGASQTQTGASFR	N-Term(Succinyl); N5(Deami)
Q8BYI9-2	gQcAnGTcLcQEGYAGEDcSQRR	N-Term(Succinyl); C3(Carbamidomethyl); N5(Deami); C8(Carbamidomethyl); C10(Carbamidomethyl); C19(Carbamidomethyl)
Q62313	rQPEKTDAELnETARPLSPVNPk	N-Term(Succinyl); N11(Deami); K23(Succinyl)
Q8R5M8-5	dTAVEGEEIEVncTAMASKPATTIR	N-Term(Succinyl); N12(Deami); C13(Carbamidomethyl)
Q8CH36	qVHEGFLGSTPIVSnGSDLSHAcER	N-Term(Succinyl); N15(Deami); C23(Carbamidomethyl)
P08113	hNnDTQHIWESDSNEFSVIADPR	N-Term(Succinyl); N3(Deami)
Q91ZX7	iNNGGcQDLcLLTHQGHVncScR	N-Term(Succinyl); C6(Carbamidomethyl); C10(Carbamidomethyl); N19(Deami); C20(Carbamidomethyl); C22(Carbamidomethyl)
Q8BYI9-2	iGSYnGTAGDSLSYHQGRPFSTEDR	N-Term(Succinyl); N5(Deami)
Q91ZX7	iNnGGcQDLcLLTHQGHVncScR	N-Term(Succinyl); N3(Deami); C6(Carbamidomethyl); C10(Carbamidomethyl); N19(Deami); C20(Carbamidomethyl); C22(Carbamidomethyl)
Q61735	sYIFIYDGNknSTTTDQnFTSAK	N-Term(Succinyl); K10(Succinyl); N11(Deami); N18(Deami)
Q60625	gFFcDAALDVDGETLRKnQSSELR	N-Term(Succinyl); C4(Carbamidomethyl); N18(Deami)
P08113	tDDEVVQREEEAIQLDGLnASQIR	N-Term(Succinyl); N19(Deami)
O55017	acFPnSTDTEPVGDFPcGkDPPAR	N-Term(Succinyl); C2(Carbamidomethyl); N5(Deami); C17(Carbamidomethyl); K19(Succinyl)
Q810U4	aAPYWIVAPQNLVLSPGEnGTLIcR	N-Term(Succinyl); N19(Deami); C24(Carbamidomethyl)
P09055	kEnSSEIcSNNGEcVcGQcVcR	K1(Succinyl); N-Term(Succinyl); N3(Deami); C8(Carbamidomethyl); C14(Carbamidomethyl); C16(Carbamidomethyl); C19(Carbamidomethyl); C21(Carbamidomethyl)
P14094	vLGFkPkPPKnESLETYPLMMK	N-Term(Succinyl); K5(Succinyl); K7(Succinyl); N11(Deami)
Q68ED2	nGDAPGRYDIFQYQTTnTTNPGYR	N-Term(Succinyl); N17(Deami)
P09055	kEnSSEIcSnNGEcVcGQcVcR	K1(Succinyl); N-Term(Succinyl); N3(Deami); C8(Carbamidomethyl); N10(Deami); C14(Carbamidomethyl); C16(Carbamidomethyl); C19(Carbamidomethyl); C21(Carbamidomethyl)
P97797-2	fYPEDLQLIWLEnGNVSRnDTPK	N-Term(Succinyl); N13(Deami); N19(Deami)
Q68ED2	nGDAPGRYDIFQYQTTnTTNPGYR	N-Term(Succinyl); N1(Deami); N17(Deami)
P14094	vLGFkPkPPKnESLETYPLMmK	N-Term(Succinyl); K5(Succinyl); K7(Succinyl); N11(Deami); M21(Oxidation)
O35316	dLPWAHcnHSWNTPQcMEDTLR	N-Term(Succinyl); C7(Carbamidomethyl); N8(Deami); C16(Carbamidomethyl)
O35316	dLPWAHcnHSWnTPQcMEDTLR	N-Term(Succinyl); C7(Carbamidomethyl); N8(Deami); N12(Deami); C16(Carbamidomethyl)
Q3UH93	cTLQQDcTnSSQPHFWTSASEGPSR	C1(Carbamidomethyl); C7(Carbamidomethyl); N9(Deami)
Q9R1V7	cSLSNGAHcSDGPccnNTScLFQSR	C1(Carbamidomethyl); C9(Carbamidomethyl); C14(Carbamidomethyl); C15(Carbamidomethyl); N16(Deami); C20(Carbamidomethyl)
O54901	gTGTGIEnSTESHFHSnGTTSVTSILR	N-Term(Succinyl); N8(Deami); N17(Deami)
P11881-8	lPnETAVPETGESLANDFLYSDVcR	N-Term(Succinyl); N3(Deami); C24(Carbamidomethyl)
Q8BH27	cnQTTGQcDcHVGYQGLHcDTcK	N-Term(Succinyl); C1(Carbamidomethyl); N2(Deami); C8(Carbamidomethyl); C10(Carbamidomethyl); C19(Carbamidomethyl); C22(Carbamidomethyl)
Q80WV3	tPYRPPAAGVGAVPAAAAGSAGAAASLGnATR	N-Term(Succinyl); N29(Deami)
Q9QZC2	dQAGncTEPVSLAPPARPRPGSSFSk	N-Term(Succinyl); N5(Deami); C6(Carbamidomethyl); K26(Succinyl)
Q8BLQ9-3	vDQNDnTSLQWSNPAQQTLYFDDK	N-Term(Succinyl); N6(Deami)
P70232	vSWkPQGAPEEWEEEIVTnHTLR	N-Term(Succinyl); K4(Succinyl); N19(Deami)
Q61490	tVNSLnVSAISIPEHDEADDISDENR	N-Term(Succinyl); N6(Deami)
Q80WG5	gWAASSPEPTYPnSTVLPTPDTGPTGIK	N-Term(Succinyl); N13(Deami)
P14094	vLGFKPkPPknESLETYPLMMk	N-Term(Succinyl); K7(Succinyl); K10(Succinyl); N11(Deami); K22(Succinyl)
Q8R464	aEAVGETLTLPGLVSADnGTYTcEAANK	N-Term(Succinyl); N18(Deami); C23(Carbamidomethyl)
Q7M6Z0	aRGnSSSNHLYGVAEAGAPPADPSTLYR	N-Term(Succinyl); N4(Deami)
Q61330	vPGADTQYFVYSnDSIHPYTPFEVK	N-Term(Succinyl); N13(Deami)
Q91ZX7	vDIPQQPMGIIAVAnDTNScELSPcR	N-Term(Succinyl); N15(Deami); C20(Carbamidomethyl); C25(Carbamidomethyl)
Q91ZX7	dNDcVDGSDEPAncTQMTcGVDEFR	N-Term(Succinyl); C4(Carbamidomethyl); N13(Deami); C14(Carbamidomethyl); C19(Carbamidomethyl)
Q9R1V7	cSLSnGAHcSDGPccnNTScLFQSR	N-Term(Succinyl); C1(Carbamidomethyl); N5(Deami); C9(Carbamidomethyl); C14(Carbamidomethyl); C15(Carbamidomethyl); N16(Deami); C20(Carbamidomethyl)
Q8BLQ9-3	vDHESLnATPQVAMQVLEIHYTPSVK	N-Term(Succinyl); N7(Deami)
O35566	lQQEFHccGSnNSQDWQDSEWIR	N-Term(Succinyl); C7(Carbamidomethyl); C8(Carbamidomethyl); N11(Deami)
Q9WTR5	qEnISVGSVLLTVnATDPDSLQHQTIR	N-Term(Succinyl); N3(Deami); N14(Deami)
O35598	eGIcNGFTALcPASDPkPnFTDcNR	N-Term(Succinyl); C4(Carbamidomethyl); C11(Carbamidomethyl); K17(Succinyl); N19(Deami); C23(Carbamidomethyl)
O35598	eGIcnGFTALcPASDPkPnFTDcNR	N-Term(Succinyl); C4(Carbamidomethyl); N5(Deami); C11(Carbamidomethyl); K17(Succinyl); N19(Deami); C23(Carbamidomethyl)
Q8BH27	rcnQTTGQcDcHVGYQGLHcDTcK	N-Term(Succinyl); C2(Carbamidomethyl); N3(Deami); C9(Carbamidomethyl); C11(Carbamidomethyl); C20(Carbamidomethyl); C23(Carbamidomethyl)
Q8BLQ9-3	vDQNDnTSLQWSNPAQQTLYFDDKK	N-Term(Succinyl); N6(Deami)
Q9CS84-3	sGGnATLQVDSWPVIERYPAGNNDNER	N-Term(Succinyl); N4(Deami)
Q8BLK3	STEGQSSLTVTnVTEEHYGnYTcVAANK	N12(Deami); N20(Deami); C23(Carbamidomethyl)
P14094	vLGFkPkPPknESLETYPLMmk	N-Term(Succinyl); K5(Succinyl); K7(Succinyl); K10(Succinyl); N11(Deami); M21(Oxidation); K22(Succinyl)
Q99MB3	iNDATQEPVncTnYTAHVQcFPAPk	N-Term(Succinyl); N10(Deami); C11(Carbamidomethyl); N13(Deami); C20(Carbamidomethyl); K25(Succinyl)
Q60625	eTQEnLTVYSFPTPLLTLSEPEAPEGK	N-Term(Succinyl); N5(Deami)
Q8BG39	vFFGEHVHGATInFTmENQIHQHGk	N-Term(Succinyl); N13(Deami); M16(Oxidation); K25(Succinyl)
Q6P9K9-2	nGGnATLQVDNWPVNEHYPTGNTDNER	N-Term(Succinyl); N4(Deami)
Q6P9K9-2	nGGnATLQVDnWPVNEHYPTGNTDNER	N-Term(Succinyl); N4(Deami); N11(Deami)
O89029-2	aIDYcSFGnHScQHEcVSTLAGPQcR	N-Term(Succinyl); C5(Carbamidomethyl); N9(Deami); C12(Carbamidomethyl); C16(Carbamidomethyl); C25(Carbamidomethyl)
Q8BLQ9-3	vDQnDnTSLQWSNPAQQTLYFDDKk	N-Term(Succinyl); N4(Deami); N6(Deami); K25(Succinyl)
Q99KW9	nTSGSNQQAFLLENVPcNnAScEEVHR	N-Term(Succinyl); N1(Deami); C17(Carbamidomethyl); N19(Deami); C22(Carbamidomethyl)
Q99KW9	nTSGSnQQAFLLENVPcNnAScEEVHR	N-Term(Succinyl); N1(Deami); N6(Deami); C17(Carbamidomethyl); N19(Deami); C22(Carbamidomethyl)
O88307	rTPHATcFNGEDFDRPVVVSncScTR	N-Term(Succinyl); C7(Carbamidomethyl); N21(Deami); C22(Carbamidomethyl); C24(Carbamidomethyl)
P97797-2	DGQELHHLETTVnPSGknVSYnISSTVR	N13(Deami); K17(Succinyl); N18(Deami); N22(Deami)
Q61490	tVNSLnVSAISIPEHDEADDISDENREK	N-Term(Succinyl); N6(Deami)
Q8R366	lQAQDSGFYEcYTPSTDTQYLGnYSAK	N-Term(Succinyl); C11(Carbamidomethyl); N23(Deami)
P18572-2	sQLTISNLDVNVDPGTYVcnATNAQGTTR	N-Term(Succinyl); C19(Carbamidomethyl); N20(Deami)
Q9D3L0	gQAQSDAAGLPGAESRnDSIPGAGSEADGLEGK	N-Term(Succinyl); N17(Deami)
P18572-2	sQLTISnLDVNVDPGTYVcnATNAQGTTR	N-Term(Succinyl); N7(Deami); C19(Carbamidomethyl); N20(Deami)
Q9R1V7	kcSLSNGAHcSDGPccnNTScLFQSR	K1(Succinyl); N-Term(Succinyl); C2(Carbamidomethyl); C10(Carbamidomethyl); C15(Carbamidomethyl); C16(Carbamidomethyl); N17(Deami); C21(Carbamidomethyl)
P52800	nKDYYIISTSnGSLEGLDNQEGGVcQTR	N-Term(Succinyl); N11(Deami); C25(Carbamidomethyl)
Q9R1V7	kcSLSnGAHcSDGPccnNTScLFQSR	K1(Succinyl); N-Term(Succinyl); C2(Carbamidomethyl); N6(Deami); C10(Carbamidomethyl); C15(Carbamidomethyl); C16(Carbamidomethyl); N17(Deami); C21(Carbamidomethyl)
P23818	iGYWNEDDKFVPAATDAQAGGDnSSVQnR	N-Term(Succinyl); N23(Deami); N28(Deami)
P23818	iGYWnEDDKFVPAATDAQAGGDnSSVQnR	N-Term(Succinyl); N5(Deami); N23(Deami); N28(Deami)
Q8CFG0	yVHNHNTYTNNEncSSPSWQAQHESR	N-Term(Succinyl); N13(Deami); C14(Carbamidomethyl)
Q8CFG0	yVHNHNTYTNnEncSSPSWQAQHESR	N-Term(Succinyl); N11(Deami); N13(Deami); C14(Carbamidomethyl)
P09242	vVDGEREnVSMVDYAHnNYQAQSAVPLR	N-Term(Succinyl); N8(Deami); N17(Deami)
Q99L43	cFVcPVEYNnDTnSFTVDcEPSDLFR	N-Term(Succinyl); C1(Carbamidomethyl); C4(Carbamidomethyl); N10(Deami); N13(Deami); C19(Carbamidomethyl)
P52800	nkDYYIISTSnGSLEGLDNQEGGVcQTR	N-Term(Succinyl); K2(Succinyl); N11(Deami); C25(Carbamidomethyl)
P52800	nkDYYIISTSnGSLEGLDNQEGGVcQTR	N-Term(Succinyl); N1(Deami); K2(Succinyl); N11(Deami); C25(Carbamidomethyl)
P23818	iGYWNEDDkFVPAATDAQAGGDnSSVQnR	N-Term(Succinyl); K9(Succinyl); N23(Deami); N28(Deami)
Q9D1T0	yAQVQDnGTYLcIAANAGGnDSMPAHLHVR	N-Term(Succinyl); N7(Deami); C12(Carbamidomethyl); N20(Deami)
P23818	kIGYWNEDDKFVPAATDAQAGGDnSSVQnR	K1(Succinyl); N24(Deami); N29(Deami)
P23818	KIGYWnEDDkFVPAATDAQAGGDnSSVQnR	N6(Deami); K10(Succinyl); N24(Deami); N29(Deami)
Q9QUR8	hEENVEQScEPGHQSPScILFIEnLTAR	N-Term(Succinyl); C9(Carbamidomethyl); C18(Carbamidomethyl); N24(Deami)
O54991	yQLGTSPYVYQLTTRPVTDGQPHSVnITR	N-Term(Succinyl); N26(Deami)
P13595-4	IYNTPSASYLEVTPDSENDFGNYncTAVNR	N24(Deami); C25(Carbamidomethyl)
P13595-4	IYNTPSASYLEVTPDSEnDFGNYncTAVNR	N18(Deami); N24(Deami); C25(Carbamidomethyl)
Q99JY8	lRPHFLSVcDPDFSQIncSEGYIQNYR	N-Term(Succinyl); C9(Carbamidomethyl); N17(Deami); C18(Carbamidomethyl)
Q99JY8	lRPHFLSVcDPDFSQIncSEGYIQnYR	N-Term(Succinyl); C9(Carbamidomethyl); N17(Deami); C18(Carbamidomethyl); N25(Deami)
Q9Z218	fYHITVSSSQPnSSNDNIQSITSGDWDVTK	N-Term(Succinyl); N12(Deami)
P01831	VLTLAnFTTKDEGDYFcELQVSGANPMSSnK	N6(Deami); C17(Carbamidomethyl); N30(Deami)
P23818	kIGYWnEDDKFVPAATDAQAGGDnSSVQnR	N-Term(Succinyl); K1(Succinyl); N6(Deami); N24(Deami); N29(Deami)
Q60751	sRnTTVADTYnITDPEEFETEYPFFESR	N-Term(Succinyl); N3(Deami); N11(Deami)
Q8R5M8-5	vDDEMPQHAVLSGPNLFINNLnKTDnGTYR	N-Term(Succinyl); N22(Deami); N26(Deami)
P57716	lLnATHQIGcQSSISGDTGVIHVVEKEEDLK	N-Term(Succinyl); N3(Deami); C10(Carbamidomethyl)
Q8R5M8-5	vDDEMPQHAVLSGPnLFINNLnKTDnGTYR	N-Term(Succinyl); N15(Deami); N22(Deami); N26(Deami)
Q8R5M8-5	vDDEmPQHAVLSGPNLFINnLNKTDnGTYR	N-Term(Succinyl); M5(Oxidation); N20(Deami); N26(Deami)
P13595-4	iYnTPSASYLEVTPDSENDFGNYncTAVNR	N-Term(Succinyl); N3(Deami); N24(Deami); C25(Carbamidomethyl)
Q61001	nASQNQDnVYQGGGVcLDcQHHTTGINcER	N1(Deami); N-Term(Succinyl); N8(Deami); C16(Carbamidomethyl); C19(Carbamidomethyl); C28(Carbamidomethyl)
Q91ZX7	wLcDGDKDcTDGADESVTAGcLYnSTcDDR	N-Term(Succinyl); C3(Carbamidomethyl); C9(Carbamidomethyl); C21(Carbamidomethyl); N24(Deami); C27(Carbamidomethyl)
P23818	kIGYWnEDDkFVPAATDAQAGGDnSSVQnR	N-Term(Succinyl); K1(Succinyl); N6(Deami); K10(Succinyl); N24(Deami); N29(Deami)
Q9D1T0	sYSPDWPHQPnkTFAFISNQPGEGEAnSTR	N-Term(Succinyl); N11(Deami); K12(Succinyl); N27(Deami)
O08532-3	eDFASNEVVYYNAKDDLDPERnESEPGSQR	N-Term(Succinyl); N22(Deami)
Q8R5M8-5	vDDEMPQHAVLSGPNLFINNLnkTDnGTYR	N-Term(Succinyl); N22(Deami); K23(Succinyl); N26(Deami)
Q8R5M8-5	vDDEmPQHAVLSGPNLFINNLnkTDnGTYR	N-Term(Succinyl); M5(Oxidation); N22(Deami); K23(Succinyl); N26(Deami)
Q8R5M8-5	vDDEmPQHAVLSGPnLFINNLnkTDnGTYR	N-Term(Succinyl); M5(Oxidation); N15(Deami); N22(Deami); K23(Succinyl); N26(Deami)
Q9JHG0	sHHHEPAGETGnGTSGAIYFDQVLVNEGEGFDR	N-Term(Succinyl); N12(Deami)
O08532-3	eDFASNEVVYYNAkDDLDPERnESEPGSQR	N-Term(Succinyl); K14(Succinyl); N22(Deami)
O08532-3	eDFASNEVVYYnAkDDLDPERnESEPGSQR	N-Term(Succinyl); N12(Deami); K14(Succinyl); N22(Deami)
Q60751	acTENNEccHPEcLGScHTPDDnTTcVAcR	N-Term(Succinyl); C2(Carbamidomethyl); C8(Carbamidomethyl); C9(Carbamidomethyl); C13(Carbamidomethyl); C17(Carbamidomethyl); N23(Deami); C26(Carbamidomethyl); C29(Carbamidomethyl)
Q60751	acTENnEccHPEcLGScHTPDDnTTcVAcR	N-Term(Succinyl); C2(Carbamidomethyl); N6(Deami); C8(Carbamidomethyl); C9(Carbamidomethyl); C13(Carbamidomethyl); C17(Carbamidomethyl); N23(Deami); C26(Carbamidomethyl); C29(Carbamidomethyl)
Q91ZX7	vWVcDRDNDcVDGSDEPAncTQMTcGVDEFR	N-Term(Succinyl); C4(Carbamidomethyl); C10(Carbamidomethyl); N19(Deami); C20(Carbamidomethyl); C25(Carbamidomethyl)
Q6P5F6	hVHnDSVAHSEHGEPGHSPSPETnkTQEQSEVK	N-Term(Succinyl); N4(Deami); N24(Deami); K25(Succinyl)
Q6P1D5-2	tLTcInASkPHWSSQEPVcSAPcGGAVHnATIGR	N-Term(Succinyl); C4(Carbamidomethyl); N6(Deami); K9(Succinyl); C19(Carbamidomethyl); C23(Carbamidomethyl); N29(Deami)
Q9WU60	sSnSSSAVEcEcSEnWkGEScDIPHcTDNcGFPHR	N-Term(Succinyl); N3(Deami); C10(Carbamidomethyl); C12(Carbamidomethyl); N15(Deami); K17(Succinyl); C21(Carbamidomethyl); C26(Carbamidomethyl); C30(Carbamidomethyl)
